# Supplementary material for: Serum-integrated omics reveal the host response landscape for severe pediatric community-acquired pneumonia
Source: Crit Care. 2023 Mar 1;27:79. doi: 10.1186/s13054-023-04378-w (PMC9976684; doi:10.1186/s13054-023-04378-w)
Supplement: Supplementary file 1 — Additional file 1. Table S1. Additional characteristics and pathogenic types of S-CAPs, NS-CAPs and CONs. [file 13054_2023_4378_MOESM1_ESM.xlsx]

## Sheet: S-CAP group
No.*	Group	Sex	Age	Cohort	Proteomics	ELISA	Metabolomics	Clinical index	Pathogens
1	S-CAP	1	0.166667	Cohort 2	NO	YES	YES	YES	Respiratory syncytial virus，Staphylococcus aureus， Legionella pneumophila	* All these S-CAP patients were collected from ICU (100%) and treated with positive pressure ventilation (100%); #, This patient had septic shock on admission. No. ,number; 1, male; 2, female; S-CAP, Severe CAPs; NS-CAP, Non-severe CAPs; CON, healthy controls.
2	S-CAP	2	2	Cohort 2	NO	YES	YES	YES	Respiratory syncytial virus，Staphylococcus aureus， Streptococcus pneumoniae
3	S-CAP	2	0.166667	Cohort 2	NO	YES	YES	YES	Respiratory syncytial virus，Staphylococcus aureus，Legionella pneumophila
4	S-CAP	1	0.166667	Cohort 2	NO	YES	YES	YES	Respiratory syncytial virus
5	S-CAP	2	0.416667	Cohort 2	NO	YES	YES	YES	Respiratory syncytial virus，Escherichia coli
6	S-CAP	1	3.08333	Cohort 1	YES	YES	YES	YES	Rhinovirus/enterovirus，Legionella pneumophila
7	S-CAP	1	0.916667	Cohort 2	NO	YES	YES	YES	Rhinovirus/enterovirus，Staphylococcus aureus
8	S-CAP	1	0.666667	Cohort 2	NO	YES	YES	YES	Respiratory syncytial virus，Staphylococcus aureus，Legionella pneumophila
9	S-CAP	2	0.5	Cohort 2	NO	YES	YES	YES	Staphylococcus aureus
10	S-CAP	1	0.583333	Cohort 1	YES	YES	YES	YES	Respiratory syncytial virus
11	S-CAP	2	0.416667	Cohort 2	NO	YES	YES	YES
12	S-CAP	2	0.166667	Cohort 2	NO	YES	YES	YES	Respiratory syncytial virus
13	S-CAP	2	0.0833333	Cohort 2	NO	YES	YES	YES	Respiratory syncytial virus
14	S-CAP	1	0.75	Cohort 2	NO	YES	YES	YES	Respiratory syncytial virus
15	S-CAP	2	17.25	Cohort 2	NO	YES	YES	YES	Mycoplasma pneumoniae
16	S-CAP	1	0.666667	Cohort 2	NO	YES	YES	YES	Respiratory syncytial virus，Staphylococcus aureus，Streptococcus pneumoniae，Legionella pneumophila
17	S-CAP	1	0.0833333	Cohort 2	NO	YES	YES	YES	Respiratory syncytial virus
18	S-CAP	1	0.416667	Cohort 2	NO	YES	YES	YES	Staphylococcus aureus
19	S-CAP	1	0.416667	Cohort 1	YES	YES	YES	YES	Streptococcus pneumoniae
20	S-CAP	2	0.166667	Cohort 2	NO	YES	YES	YES	Respiratory syncytial virus，Escherichia coli
21	S-CAP	2	0.333333	Cohort 1	YES	YES	YES	YES	Influenza virus B
23	S-CAP	2	0.166667	Cohort 2	NO	YES	YES	YES	Respiratory syncytial virus，Staphylococcus aureus
24	S-CAP	1	0.25	Cohort 2	NO	YES	YES	YES	Respiratory syncytial virus，Legionella pneumophila
25	S-CAP	1	0.166667	Cohort 2	NO	YES	YES	YES	Respiratory syncytial virus
26	S-CAP	2	0.0833333	Cohort 1	YES	YES	YES	YES	Respiratory syncytial virus
27	S-CAP	1	0.0833333	Cohort 1	YES	YES	YES	YES	Respiratory syncytial virus
28	S-CAP	2	0.166667	Cohort 2	NO	YES	YES	YES	Respiratory syncytial virus
29	S-CAP	1	0.25	Cohort 1	YES	YES	YES	YES	Respiratory syncytial virus
30	S-CAP	1	0.25	Cohort 2	NO	YES	YES	YES	Respiratory syncytial virus
31	S-CAP	2	0.583333	Cohort 2	NO	YES	YES	YES	Respiratory syncytial virus，Mycoplasma pneumoniae
32	S-CAP	2	0.5	Cohort 2	NO	YES	YES	YES	Influenza virus B
33	S-CAP	2	0.166667	Cohort 2	NO	YES	YES	YES	Respiratory syncytial virus
34	S-CAP	1	0.0833333	Cohort 2	NO	YES	YES	YES	/
35	S-CAP	2	0.1	Cohort 1	YES	YES	YES	YES	Respiratory syncytial virus
36	S-CAP	1	0.166667	Cohort 1	YES	YES	YES	YES	Respiratory syncytial virus	Staphylococcus aureus
37	S-CAP	2	1.16667	Cohort 1	YES	YES	YES	YES	Influenza virus B	Legionella pneumophila
38	S-CAP	1	0.0833333	Cohort 1	YES	YES	YES	YES	Respiratory syncytial virus	Legionella pneumophila
39	S-CAP	1	1.41667	Cohort 2	NO	YES	YES	YES	Respiratory syncytial virus
40	S-CAP	1	0.333333	Cohort 1	YES	YES	YES	YES	Respiratory syncytial virus
41	S-CAP	1	3.66667	Cohort 2	NO	YES	YES	YES	Respiratory syncytial virus，Streptococcus pneumoniae，Legionella pneumophila
42	S-CAP	1	0.0833333	Cohort 1	YES	YES	YES	YES	Staphylococcus aureus
43	S-CAP	2	4.91667	Cohort 2	NO	YES	YES	YES	Respiratory syncytial virus，Staphylococcus aureus，Streptococcus pneumoniae，Legionella pneumophila
44	S-CAP	1	0.0833333	Cohort 2	NO	YES	YES	YES	Respiratory syncytial virus
45	S-CAP	2	10.3333	Cohort 2	NO	YES	YES	YES	Respiratory syncytial virus
46	S-CAP	1	5.5	Cohort 2	NO	YES	YES	YES	Respiratory syncytial virus
47	S-CAP	1	0.416667	Cohort 2	NO	YES	YES	YES	Respiratory syncytial virus
48	S-CAP	1	0.1	Cohort 2	NO	YES	YES	YES	Respiratory syncytial virus
49	S-CAP	2	0.416667	Cohort 1	YES	YES	YES	YES	Respiratory syncytial virus，Staphylococcus aureus
50	S-CAP	2	0.166667	Cohort 1	YES	YES	YES	YES
51	S-CAP	2	0.083	Cohort 2	NO	YES	YES	YES	Staphylococcus aureus
52	S-CAP	2	0.333333	Cohort 2	NO	YES	YES	YES	Respiratory syncytial virus，Escherichia coli
53	S-CAP	1	2.08333	Cohort 2	NO	YES	YES	YES	Respiratory syncytial virus，Klebsiella pneumoniae，Pseudomonas aeruginosa
54	S-CAP	1	4.08333	Cohort 2	NO	YES	YES	YES	Influenza virus B，Streptococcus pneumoniae，Mycoplasma pneumoniae
55	S-CAP	1	2.08333	Cohort 1	YES	YES	YES	YES	Streptococcus pneumoniae
56	S-CAP	2	5.5	Cohort 2	NO	YES	YES	YES	Respiratory syncytial virus，Streptococcus pneumoniae
57	S-CAP	2	4.83333	Cohort 2	NO	YES	YES	YES	Rhinovirus/enterovirus，Streptococcus pneumoniae，Mycoplasma pneumoniae
58	S-CAP	1	0.583333	Cohort 2	NO	YES	YES	YES	Streptococcus pneumoniae
59	S-CAP	1	12.25	Cohort 1	YES	YES	YES	YES	Mycoplasma pneumoniae
60	S-CAP	1	5.41667	Cohort 2	NO	YES	YES	YES	Influenza virus B，Mycoplasma pneumoniae
61	S-CAP	2	7.08333	Cohort 1	YES	YES	YES	YES	Respiratory syncytial virus，Mycoplasma pneumoniae
62	S-CAP	2	5.83333	Cohort 2	NO	YES	YES	YES	Mycoplasma pneumoniae
63	S-CAP	2	7.66667	Cohort 2	NO	YES	YES	YES	Rhinovirus/enterovirus
64	S-CAP	1	9.66667	Cohort 2	NO	YES	YES	YES	Rhinovirus/enterovirus
65	S-CAP	1	8.16667	Cohort 2	NO	YES	YES	YES	Rhinovirus/enterovirus
66	S-CAP	1	9.58333	Cohort 1	YES	YES	YES	YES	Rhinovirus/enterovirus，Mycoplasma pneumoniae
67	S-CAP	1	6.58333	Cohort 2	NO	YES	YES	YES	Mycoplasma pneumoniae
68	S-CAP	2	2.16667	Cohort 2	NO	YES	YES	YES	Mycoplasma pneumoniae
69	S-CAP	2	1.16667	Cohort 2	NO	YES	YES	YES
70	S-CAP	1	0.416667	Cohort 2	NO	YES	YES	YES	RSV，Rhinovirus/enterovirus，Streptococcus pneumoniae
71	S-CAP	2	2.75	Cohort 2	NO	YES	YES	YES	Coronavirus，Staphylococcus aureus，Mycoplasma pneumoniae
72	S-CAP	1	3.83333	Cohort 2	NO	YES	YES	YES	Rhinovirus/enterovirus
73	S-CAP	2	1.41667	Cohort 2	NO	YES	YES	YES	Rhinovirus/enterovirus
74	S-CAP	2	1.75	Cohort 1	YES	YES	YES	YES	Rhinovirus/enterovirus

## Sheet: NS-CAP group
No.	Group	Sex	Age	Cohort	Proteomics	ELISA	Metabolomics	Clinical index	Pathogen
75	NS-CAP	1	1.33333	Cohort 2	NO	YES	YES	YES	Respiratory syncytial virus，Streptococcus pneumoniae，Haemophilus influenzae
76	NS-CAP	1	3.58333	Cohort 2	NO	YES	YES	YES	Influenza virus B
77	NS-CAP	2	2.75	Cohort 2	NO	YES	YES	YES	Respiratory syncytial virus
78	NS-CAP	2	4	Cohort 2	NO	YES	YES	YES	Klebsiella pneumoniae，Haemophilus influenzae
79	NS-CAP	2	3.16667	Cohort 1	YES	YES	YES	YES	Influenza virus B
80	NS-CAP	1	0.666667	Cohort 2	NO	YES	YES	YES	Respiratory syncytial virus，Staphylococcus aureus
81	NS-CAP	1	3.16667	Cohort 2	NO	YES	YES	YES	Rhinovirus/enterovirus，Influenza virus B，Haemophilus influenzae
82	NS-CAP	1	0.75	Cohort 2	NO	YES	YES	YES	Respiratory syncytial virus，Streptococcus pneumoniae
83	NS-CAP	1	2.83333	Cohort 1	YES	YES	YES	YES	Respiratory syncytial virus，Streptococcus pneumoniae，Staphylococcus aureus
84	NS-CAP	1	1.66667	Cohort 1	YES	YES	YES	YES	Respiratory syncytial virus
85	NS-CAP	2	2.75	Cohort 2	NO	YES	YES	YES	Respiratory syncytial virus，Staphylococcus aureus，Haemophilus influenzae
86	NS-CAP	1	0.916667	Cohort 2	NO	YES	YES	YES	Respiratory syncytial virus
87	NS-CAP	1	3.25	Cohort 2	NO	YES	YES	YES	human metapneumovirus，Streptococcus pneumoniae
88	NS-CAP	2	1.16667	Cohort 1	YES	YES	YES	YES	Parainfluenza virus
89	NS-CAP	2	0.416667	Cohort 2	NO	YES	YES	YES	Haemophilus influenzae
90	NS-CAP	1	0.5	Cohort 1	YES	YES	YES	YES	Respiratory syncytial virus，Streptococcus pneumoniae，Staphylococcus aureus
91	NS-CAP	1	3.25	Cohort 2	NO	YES	YES	YES	Respiratory syncytial virus，Haemophilus influenzae
92	NS-CAP	2	3.41667	Cohort 1	YES	YES	YES	YES	Haemophilus influenzae
93	NS-CAP	2	1.75	Cohort 1	YES	YES	YES	YES	Respiratory syncytial virus，Staphylococcus aureus
94	NS-CAP	1	0.333333	Cohort 1	YES	YES	YES	YES	Respiratory syncytial virus
95	NS-CAP	1	0.583333	Cohort 2	NO	YES	YES	YES	Respiratory syncytial virus，Streptococcus pneumoniae，Klebsiella pneumoniae，Acinetobacter baumann
96	NS-CAP	1	2.66667	Cohort 1	YES	YES	YES	YES	Respiratory syncytial virus，Staphylococcus aureus，Haemophilus influenzae
97	NS-CAP	1	1.75	Cohort 2	NO	YES	YES	YES	Influenza virus B，Haemophilus influenzae
98	NS-CAP	1	0.666667	Cohort 2	NO	YES	YES	YES	Respiratory syncytial virus，Streptococcus pneumoniae
99	NS-CAP	1	0.666667	Cohort 2	NO	YES	YES	YES	Respiratory syncytial virus，Streptococcus pneumoniae
100	NS-CAP	1	1.5	Cohort 2	NO	YES	YES	YES	Respiratory syncytial virus，Haemophilus influenzae
101	NS-CAP	1	3.5	Cohort 2	NO	YES	YES	YES	Streptococcus pneumoniae，Haemophilus influenzae
102	NS-CAP	1	0.25	Cohort 2	NO	YES	YES	YES	Respiratory syncytial virus
103	NS-CAP	1	0.166667	Cohort 2	NO	YES	YES	YES	Respiratory syncytial virus
104	NS-CAP	2	0.333333	Cohort 1	YES	YES	YES	YES	Respiratory syncytial virus，Staphylococcus aureus
105	NS-CAP	1	2.5	Cohort 1	YES	YES	YES	YES	Influenza virus B，Acinetobacter baumann，Haemophilus influenzae
106	NS-CAP	2	2.08333	Cohort 2	NO	YES	YES	YES	Respiratory syncytial virus
107	NS-CAP	1	2.16667	Cohort 2	NO	YES	YES	YES	Respiratory syncytial virus，Haemophilus influenzae
108	NS-CAP	1	0.583333	Cohort 1	YES	YES	YES	YES	Respiratory syncytial virus，Staphylococcus aureus
109	NS-CAP	1	3.5	Cohort 1	YES	YES	YES	YES	Influenza virus B，Streptococcus pneumoniae
110	NS-CAP	1	3.66667	Cohort 2	NO	YES	YES	YES	Streptococcus pneumoniae，Mycoplasma pneumoniae
111	NS-CAP	2	2.16667	Cohort 2	NO	YES	YES	YES	Rhinovirus/enterovirus，Streptococcus pneumoniae，Staphylococcus aureus
112	NS-CAP	1	1.83333	Cohort 2	NO	YES	YES	YES	Staphylococcus aureus
113	NS-CAP	1	0.25	Cohort 2	NO	YES	YES	YES	Respiratory syncytial virus，Staphylococcus aureus，Acinetobacter baumann
114	NS-CAP	2	0.166667	Cohort 2	NO	YES	YES	YES	Staphylococcus aureus
115	NS-CAP	1	0.166667	Cohort 2	NO	YES	YES	YES	Respiratory syncytial virus，Staphylococcus aureus
116	NS-CAP	1	2	Cohort 2	NO	YES	YES	YES	Respiratory syncytial virus，Haemophilus influenzae
117	NS-CAP	1	0.5	Cohort 2	NO	YES	YES	YES	Staphylococcus aureus
118	NS-CAP	1	0.666667	Cohort 2	NO	YES	YES	YES	Streptococcus pneumoniae
119	NS-CAP	1	0.583333	Cohort 2	NO	YES	YES	YES	Respiratory syncytial virus，Staphylococcus aureus
120	NS-CAP	2	2.83333	Cohort 2	NO	YES	YES	YES	Respiratory syncytial virus，Haemophilus influenzae
121	NS-CAP	2	2.91667	Cohort 2	NO	YES	YES	YES	Coronavirus，Staphylococcus aureus，Haemophilus influenzae
122	NS-CAP	1	3.75	Cohort 2	NO	YES	YES	YES	Respiratory syncytial virus，Streptococcus pneumoniae
123	NS-CAP	2	3.5	Cohort 2	NO	YES	YES	YES	Rhinovirus/enterovirus，Haemophilus influenzae
124	NS-CAP	1	1.66667	Cohort 2	NO	YES	YES	YES	Haemophilus influenzae
125	NS-CAP	1	1.58333	Cohort 1	YES	YES	YES	YES	Respiratory syncytial virus，Streptococcus pneumoniae
126	NS-CAP	2	3.5	Cohort 1	YES	YES	YES	YES	Haemophilus influenzae
127	NS-CAP	2	2.5	Cohort 2	NO	YES	YES	YES	Respiratory syncytial virus，Streptococcus pneumoniae
128	NS-CAP	2	1.08333	Cohort 2	NO	YES	YES	YES	Respiratory syncytial virus，Coronavirus，Streptococcus pneumoniae，Acinetobacter baumann

## Sheet: CON group
No.	Group	Sex	Age	Cohort	Proteomics	ELISA	Metabolomics	Clinical index
129	CON	2	2	Cohort 2	NO	YES	YES	NO
130	CON	1	2	Cohort 2	NO	YES	YES	NO
131	CON	2	2	Cohort 1	YES	YES	YES	NO
132	CON	2	2	Cohort 2	NO	YES	YES	NO
133	CON	1	2	Cohort 2	NO	YES	YES	NO
134	CON	1	2	Cohort 2	NO	YES	YES	NO
135	CON	1	2	Cohort 2	NO	YES	YES	NO
136	CON	2	2	Cohort 2	NO	YES	YES	NO
137	CON	1	2	Cohort 2	NO	YES	YES	NO
138	CON	2	2	Cohort 2	NO	YES	YES	NO
139	CON	1	2	Cohort 1	YES	YES	YES	NO
140	CON	1	2	Cohort 2	NO	YES	YES	NO
141	CON	2	2	Cohort 2	NO	YES	YES	NO
142	CON	2	2	Cohort 2	NO	YES	YES	NO
143	CON	2	2	Cohort 2	NO	YES	YES	NO
144	CON	1	2	Cohort 2	NO	YES	YES	NO
145	CON	1	2	Cohort 2	NO	YES	YES	NO
146	CON	1	2	Cohort 2	NO	YES	YES	NO
147	CON	1	2	Cohort 1	YES	YES	YES	NO
148	CON	1	2	Cohort 2	NO	YES	YES	NO
149	CON	1	2	Cohort 2	NO	YES	YES	NO
150	CON	1	2	Cohort 1	YES	YES	YES	NO
151	CON	1	2	Cohort 2	NO	YES	YES	NO
152	CON	2	2	Cohort 1	YES	YES	YES	NO
153	CON	1	2	Cohort 1	YES	YES	YES	NO
154	CON	2	2	Cohort 2	NO	YES	YES	NO
155	CON	1	2	Cohort 1	YES	YES	YES	NO
156	CON	2	2	Cohort 1	YES	YES	YES	NO
157	CON	1	2	Cohort 2	NO	YES	YES	NO
158	CON	1	3	Cohort 2	NO	YES	YES	NO
159	CON	2	3	Cohort 1	YES	YES	YES	NO
160	CON	1	3	Cohort 2	NO	YES	YES	NO
161	CON	2	3	Cohort 2	NO	YES	YES	NO
162	CON	1	3	Cohort 1	YES	YES	YES	NO
163	CON	2	3	Cohort 1	YES	YES	YES	NO
164	CON	1	3	Cohort 2	NO	YES	YES	NO
165	CON	1	3	Cohort 2	NO	YES	YES	NO
166	CON	1	3	Cohort 2	NO	YES	YES	NO
167	CON	1	3	Cohort 2	NO	YES	YES	NO
168	CON	1	3	Cohort 2	NO	YES	YES	NO
169	CON	1	3	Cohort 1	YES	YES	YES	NO
170	CON	1	3	Cohort 2	NO	YES	YES	NO
171	CON	1	2	Cohort 1	YES	YES	YES	NO
172	CON	2	3	Cohort 2	NO	YES	YES	NO
173	CON	2	1	Cohort 1	YES	YES	YES	NO
174	CON	2	3	Cohort 2	NO	YES	YES	NO
175	CON	2	3	Cohort 2	NO	YES	YES	NO
176	CON	1	3	Cohort 2	NO	YES	YES	NO
177	CON	1	3	Cohort 2	NO	YES	YES	NO
178	CON	1	3	Cohort 2	NO	YES	YES	NO
179	CON	2	1	Cohort 1	YES	YES	YES	NO
180	CON	1	1	Cohort 2	NO	YES	YES	NO
