# Supplementary material for: Serum-integrated omics reveal the host response landscape for severe pediatric community-acquired pneumonia
Source: Crit Care. 2023 Mar 1;27:79. doi: 10.1186/s13054-023-04378-w (PMC9976684; doi:10.1186/s13054-023-04378-w)
Supplement: Supplementary file 5 — Additional file 5. Table S3. Differentially abundant proteins (DAPs) and Different abundant metabolites (DAMs) of cohort 1 [file 13054_2023_4378_MOESM5_ESM.xlsx]

## Sheet: Supplementary Data 3.1
Supplementary Data 3 Differentially abundant proteins of cohort 1
Group	Accession	Protein names	Gene names	FC	P value	FDR	Change	S-CAP: Severe community acquired pneumonia; NS-CAP: Non-severe community acquired pneumonia; CON: Healthy control. FC, fold change.
NS-CAP vs CON	Q9UFW8	CGG triplet repeat-binding protein 1 OS=Homo sapiens OX=9606 GN=CGGBP1 PE=1 SV=2	CGGBP1	0.0550659	0.000502048	0.00397776	Down
NS-CAP vs CON	Q96N23	Cilia- and flagella-associated protein 54 OS=Homo sapiens OX=9606 GN=CFAP54 PE=2 SV=3	CFAP54	0.133122	7.08039e-05	0.00101933	Down
NS-CAP vs CON	P08519	Apolipoprotein(a) OS=Homo sapiens OX=9606 GN=LPA PE=1 SV=2	LPA	0.164954	0.0103766	0.0387244	Down
NS-CAP vs CON	P24593	Insulin-like growth factor-binding protein 5 OS=Homo sapiens OX=9606 GN=IGFBP5 PE=1 SV=1	IGFBP5	0.186112	0.000414617	0.00361911	Down
NS-CAP vs CON	Q9BXR6	Complement factor H-related protein 5 OS=Homo sapiens OX=9606 GN=CFHR5 PE=1 SV=1	CFHR5	0.18616	0.0252069	0.0759154	Down
NS-CAP vs CON	P08833	Insulin-like growth factor-binding protein 1 OS=Homo sapiens OX=9606 GN=IGFBP1 PE=1 SV=1	IGFBP1	0.261479	0.00851985	0.0340272	Down
NS-CAP vs CON	P01023	Alpha-2-macroglobulin OS=Homo sapiens OX=9606 GN=A2M PE=1 SV=3	A2M	0.287871	0.000430685	0.00369671	Down
NS-CAP vs CON	Q96KN2	Beta-Ala-His dipeptidase OS=Homo sapiens OX=9606 GN=CNDP1 PE=1 SV=5	CNDP1	0.323393	0.00401142	0.0188747	Down
NS-CAP vs CON	Q9NPG4	Protocadherin-12 OS=Homo sapiens OX=9606 GN=PCDH12 PE=1 SV=1	PCDH12	0.342732	0.000985179	0.00660747	Down
NS-CAP vs CON	P58304	Visual system homeobox 2 OS=Homo sapiens OX=9606 GN=VSX2 PE=1 SV=1	VSX2	0.357644	0.0245374	0.0747737	Down
NS-CAP vs CON	A3KFI5	Neuroblastoma suppressor of tumorigenicity 1 (Fragment) OS=Homo sapiens OX=9606 GN=NBL1 PE=1 SV=1	NBL1	0.366507	0.00247966	0.0134424	Down
NS-CAP vs CON	P20774	Mimecan OS=Homo sapiens OX=9606 GN=OGN PE=1 SV=1	OGN	0.379636	0.00901098	0.0351565	Down
NS-CAP vs CON	K7EPJ4	Cartilage intermediate layer protein 2 OS=Homo sapiens OX=9606 GN=CILP2 PE=1 SV=1	CILP2	0.393907	0.00144546	0.00855643	Down
NS-CAP vs CON	Q92859	Neogenin OS=Homo sapiens OX=9606 GN=NEO1 PE=1 SV=2	NEO1	0.39697	0.013895	0.0488776	Down
NS-CAP vs CON	B0YIW2	Apolipoprotein C-III OS=Homo sapiens OX=9606 GN=APOC3 PE=1 SV=1	APOC3	0.409381	0.000183548	0.00205494	Down
NS-CAP vs CON	O43264	Centromere/kinetochore protein zw10 homolog OS=Homo sapiens OX=9606 GN=ZW10 PE=1 SV=3	ZW10	0.434583	0.0123109	0.0446488	Down
NS-CAP vs CON	G3XAP6	Cartilage oligomeric matrix protein OS=Homo sapiens OX=9606 GN=COMP PE=1 SV=1	COMP	0.435155	1.07246e-07	1.10464e-05	Down
NS-CAP vs CON	D6RE86	Ceruloplasmin (Fragment) OS=Homo sapiens OX=9606 GN=CP PE=1 SV=8	CP	0.441755	0.046889	0.11995	Down
NS-CAP vs CON	K7ERI9	Apolipoprotein C-I (Fragment) OS=Homo sapiens OX=9606 GN=APOC1 PE=1 SV=1	APOC1	0.442051	0.000274602	0.0027592	Down
NS-CAP vs CON	P35443	Thrombospondin-4 OS=Homo sapiens OX=9606 GN=THBS4 PE=1 SV=2	THBS4	0.442181	9.35964e-06	0.000237395	Down
NS-CAP vs CON	P20023	Complement receptor type 2 OS=Homo sapiens OX=9606 GN=CR2 PE=1 SV=2	CR2	0.445983	0.00479387	0.0216565	Down
NS-CAP vs CON	Q9UEW3	Macrophage receptor MARCO OS=Homo sapiens OX=9606 GN=MARCO PE=1 SV=1	MARCO	0.446566	0.036537	0.100088	Down
NS-CAP vs CON	Q15113	Procollagen C-endopeptidase enhancer 1 OS=Homo sapiens OX=9606 GN=PCOLCE PE=1 SV=2	PCOLCE	0.449718	1.39001e-06	5.50659e-05	Down
NS-CAP vs CON	P01344	Insulin-like growth factor II OS=Homo sapiens OX=9606 GN=IGF2 PE=1 SV=1	IGF2	0.476883	0.0306943	0.0888066	Down
NS-CAP vs CON	A6XND0	Insulin-like growth factor-binding protein 3 OS=Homo sapiens OX=9606 GN=IGFBP3 PE=1 SV=1	IGFBP3	0.504135	1.31916e-07	1.13228e-05	Down
NS-CAP vs CON	A0A087X0T8	Cell adhesion molecule 1 OS=Homo sapiens OX=9606 GN=CADM1 PE=1 SV=1	CADM1	0.504756	0.00460777	0.021	Down
NS-CAP vs CON	K7ER74	Apolipoprotein C-II OS=Homo sapiens OX=9606 GN=APOC4-APOC2 PE=1 SV=1	APOC4-APOC2	0.515817	0.0096785	0.0371972	Down
NS-CAP vs CON	P01009	Alpha-1-antitrypsin OS=Homo sapiens OX=9606 GN=SERPINA1 PE=1 SV=3	SERPINA1	0.539371	0.0225966	0.0718349	Down
NS-CAP vs CON	O15335	Chondroadherin OS=Homo sapiens OX=9606 GN=CHAD PE=1 SV=2	CHAD	0.5575	0.0389762	0.103468	Down
NS-CAP vs CON	Q9UBG0	C-type mannose receptor 2 OS=Homo sapiens OX=9606 GN=MRC2 PE=1 SV=2	MRC2	0.580181	0.0376237	0.100918	Down
NS-CAP vs CON	P02452	Collagen alpha-1(I) chain OS=Homo sapiens OX=9606 GN=COL1A1 PE=1 SV=6	COL1A1	0.581465	0.0431598	0.111695	Down
NS-CAP vs CON	Q6UWP8	Suprabasin OS=Homo sapiens OX=9606 GN=SBSN PE=1 SV=2	SBSN	0.584846	9.68018e-06	0.000237395	Down
NS-CAP vs CON	P02751	Fibronectin OS=Homo sapiens OX=9606 GN=FN1 PE=1 SV=5	FN1	0.594673	1.24599e-05	0.000278994	Down
NS-CAP vs CON	O43505	Beta-1,4-glucuronyltransferase 1 OS=Homo sapiens OX=9606 GN=B4GAT1 PE=1 SV=1	B4GAT1	0.596551	0.0153778	0.0528046	Down
NS-CAP vs CON	Q9UGM5	Fetuin-B OS=Homo sapiens OX=9606 GN=FETUB PE=1 SV=2	FETUB	0.609221	0.00180945	0.0104704	Down
NS-CAP vs CON	P02768	Albumin OS=Homo sapiens OX=9606 GN=ALB PE=1 SV=2	ALB	0.616194	4.70385e-05	0.00083534	Down
NS-CAP vs CON	P04196	Histidine-rich glycoprotein OS=Homo sapiens OX=9606 GN=HRG PE=1 SV=1	HRG	0.624722	0.00196157	0.0111114	Down
NS-CAP vs CON	P51884	Lumican OS=Homo sapiens OX=9606 GN=LUM PE=1 SV=2	LUM	0.630485	8.88799e-07	4.16119e-05	Down
NS-CAP vs CON	Q99784	Noelin OS=Homo sapiens OX=9606 GN=OLFM1 PE=1 SV=4	OLFM1	0.634268	0.00108691	0.0069106	Down
NS-CAP vs CON	Q12860	Contactin-1 OS=Homo sapiens OX=9606 GN=CNTN1 PE=1 SV=1	CNTN1	0.64388	0.0220422	0.0709485	Down
NS-CAP vs CON	P07996	Thrombospondin-1 OS=Homo sapiens OX=9606 GN=THBS1 PE=1 SV=2	THBS1	0.645073	0.0011332	0.00711708	Down
NS-CAP vs CON	P11597	Cholesteryl ester transfer protein OS=Homo sapiens OX=9606 GN=CETP PE=1 SV=2	CETP	0.652008	0.00309766	0.0158069	Down
NS-CAP vs CON	H7C4K3	Integrin beta OS=Homo sapiens OX=9606 GN=ITGB1 PE=1 SV=2	ITGB1	0.659699	0.0219131	0.0709485	Down
NS-CAP vs CON	E9PHK0	Tetranectin OS=Homo sapiens OX=9606 GN=CLEC3B PE=1 SV=1	CLEC3B	0.661362	3.46361e-07	2.54823e-05	Down
NS-CAP vs CON	P19823	Inter-alpha-trypsin inhibitor heavy chain H2 OS=Homo sapiens OX=9606 GN=ITIH2 PE=1 SV=2	ITIH2	0.666253	2.15531e-05	0.000426917	Down
NS-CAP vs CON	P02748	Complement component C9 OS=Homo sapiens OX=9606 GN=C9 PE=1 SV=2	C9	1.51195	0.00341394	0.0167882	Up
NS-CAP vs CON	A0A0A0MTS7	Titin OS=Homo sapiens OX=9606 GN=TTN PE=1 SV=1	TTN	1.54314	0.00641881	0.0275474	Up
NS-CAP vs CON	P02649	Apolipoprotein E OS=Homo sapiens OX=9606 GN=APOE PE=1 SV=1	APOE	1.54558	0.00440173	0.0202401	Up
NS-CAP vs CON	H0YD13	CD44 antigen OS=Homo sapiens OX=9606 GN=CD44 PE=1 SV=2	CD44	1.55609	0.000278599	0.0027592	Up
NS-CAP vs CON	P02743	Serum amyloid P-component OS=Homo sapiens OX=9606 GN=APCS PE=1 SV=2	APCS	1.60727	0.00336466	0.0167882	Up
NS-CAP vs CON	P33908	Mannosyl-oligosaccharide 1,2-alpha-mannosidase IA OS=Homo sapiens OX=9606 GN=MAN1A1 PE=1 SV=3	MAN1A1	1.61387	5.38664e-06	0.000163184	Up
NS-CAP vs CON	P02750	Leucine-rich alpha-2-glycoprotein OS=Homo sapiens OX=9606 GN=LRG1 PE=1 SV=2	LRG1	1.61928	0.00116983	0.00717216	Up
NS-CAP vs CON	P0C0L5	Complement C4-B OS=Homo sapiens OX=9606 GN=C4B PE=1 SV=2	C4B	1.62328	0.000367553	0.00332087	Up
NS-CAP vs CON	Q8NBJ4	Golgi membrane protein 1 OS=Homo sapiens OX=9606 GN=GOLM1 PE=1 SV=1	GOLM1	1.62731	0.0031	0.0158069	Up
NS-CAP vs CON	P05164	Myeloperoxidase OS=Homo sapiens OX=9606 GN=MPO PE=1 SV=1	MPO	1.65544	0.0336265	0.0941176	Up
NS-CAP vs CON	P09960	Leukotriene A-4 hydrolase OS=Homo sapiens OX=9606 GN=LTA4H PE=1 SV=2	LTA4H	1.66506	0.0301636	0.0877643	Up
NS-CAP vs CON	P06681	Complement C2 OS=Homo sapiens OX=9606 GN=C2 PE=1 SV=2	C2	1.69294	4.10235e-07	2.64089e-05	Up
NS-CAP vs CON	P08637	Low affinity immunoglobulin gamma Fc region receptor III-A OS=Homo sapiens OX=9606 GN=FCGR3A PE=1 SV=2	FCGR3A	1.70441	0.000130125	0.00159878	Up
NS-CAP vs CON	O75874	Isocitrate dehydrogenase [NADP] cytoplasmic OS=Homo sapiens OX=9606 GN=IDH1 PE=1 SV=2	IDH1	1.7206	0.0338555	0.0942464	Up
NS-CAP vs CON	P02776	Platelet factor 4 OS=Homo sapiens OX=9606 GN=PF4 PE=1 SV=2	PF4	1.72668	0.000454548	0.00371575	Up
NS-CAP vs CON	O43707	Alpha-actinin-4 OS=Homo sapiens OX=9606 GN=ACTN4 PE=1 SV=2	ACTN4	1.72811	0.024057	0.0747737	Up
NS-CAP vs CON	A0A0G2JIW1	Heat shock 70 kDa protein 1B OS=Homo sapiens OX=9606 GN=HSPA1B PE=1 SV=1	HSPA1B	1.8016	0.0207097	0.0675033	Up
NS-CAP vs CON	P19022	Cadherin-2 OS=Homo sapiens OX=9606 GN=CDH2 PE=1 SV=4	CDH2	1.81312	0.0408962	0.1071	Up
NS-CAP vs CON	P01011	Alpha-1-antichymotrypsin OS=Homo sapiens OX=9606 GN=SERPINA3 PE=1 SV=2	SERPINA3	1.81933	1.0933e-05	0.000255932	Up
NS-CAP vs CON	P02671	Fibrinogen alpha chain OS=Homo sapiens OX=9606 GN=FGA PE=1 SV=2	FGA	1.85752	6.71506e-05	0.00101713	Up
NS-CAP vs CON	A0A7P0Z497	Peptidyl-prolyl cis-trans isomerase OS=Homo sapiens OX=9606 GN=PPIB PE=1 SV=1	PPIB	1.8653	0.0131719	0.046783	Up
NS-CAP vs CON	Q5SRP5	Apolipoprotein M OS=Homo sapiens OX=9606 GN=APOM PE=1 SV=1	APOM	1.87241	0.000125766	0.00159878	Up
NS-CAP vs CON	P00338	L-lactate dehydrogenase A chain OS=Homo sapiens OX=9606 GN=LDHA PE=1 SV=2	LDHA	1.87252	0.00222082	0.0121673	Up
NS-CAP vs CON	P08514	Integrin alpha-IIb OS=Homo sapiens OX=9606 GN=ITGA2B PE=1 SV=3	ITGA2B	1.8974	0.00998851	0.0378241	Up
NS-CAP vs CON	O15204	ADAM DEC1 OS=Homo sapiens OX=9606 GN=ADAMDEC1 PE=1 SV=2	ADAMDEC1	1.97014	0.0356739	0.0982463	Up
NS-CAP vs CON	P18206	Vinculin OS=Homo sapiens OX=9606 GN=VCL PE=1 SV=4	VCL	1.97704	0.012257	0.0446488	Up
NS-CAP vs CON	A0A1B0GV23	Cathepsin D OS=Homo sapiens OX=9606 GN=CTSD PE=1 SV=1	CTSD	1.99045	0.000611799	0.00450109	Up
NS-CAP vs CON	Q08380	Galectin-3-binding protein OS=Homo sapiens OX=9606 GN=LGALS3BP PE=1 SV=1	LGALS3BP	1.99253	0.000190749	0.00206955	Up
NS-CAP vs CON	P29401	Transketolase OS=Homo sapiens OX=9606 GN=TKT PE=1 SV=3	TKT	2.03105	0.000877243	0.00602374	Up
NS-CAP vs CON	P28799	Progranulin OS=Homo sapiens OX=9606 GN=GRN PE=1 SV=2	GRN	2.04679	0.0275898	0.0811928	Up
NS-CAP vs CON	Q86UX7	Fermitin family homolog 3 OS=Homo sapiens OX=9606 GN=FERMT3 PE=1 SV=1	FERMT3	2.10044	0.0126761	0.0453348	Up
NS-CAP vs CON	P07988	Pulmonary surfactant-associated protein B OS=Homo sapiens OX=9606 GN=SFTPB PE=1 SV=3	SFTPB	2.12361	0.00676994	0.0283458	Up
NS-CAP vs CON	P06733	Alpha-enolase OS=Homo sapiens OX=9606 GN=ENO1 PE=1 SV=2	ENO1	2.1379	0.00216658	0.0121282	Up
NS-CAP vs CON	P18428	Lipopolysaccharide-binding protein OS=Homo sapiens OX=9606 GN=LBP PE=1 SV=3	LBP	2.14032	0.000192891	0.00206955	Up
NS-CAP vs CON	P19652	Alpha-1-acid glycoprotein 2 OS=Homo sapiens OX=9606 GN=ORM2 PE=1 SV=2	ORM2	2.1493	0.00345543	0.0167882	Up
NS-CAP vs CON	P62937	Peptidyl-prolyl cis-trans isomerase A OS=Homo sapiens OX=9606 GN=PPIA PE=1 SV=2	PPIA	2.15668	0.0324327	0.0922808	Up
NS-CAP vs CON	A0A7I2V4K5	Carboxypeptidase OS=Homo sapiens OX=9606 GN=CTSA PE=1 SV=1	CTSA	2.15813	0.0470484	0.11995	Up
NS-CAP vs CON	E7EQB2	Lactotransferrin (Fragment) OS=Homo sapiens OX=9606 GN=LTF PE=1 SV=1	LTF	2.17563	0.0332351	0.0935306	Up
NS-CAP vs CON	O14791	Apolipoprotein L1 OS=Homo sapiens OX=9606 GN=APOL1 PE=1 SV=5	APOL1	2.18323	2.25289e-05	0.000429718	Up
NS-CAP vs CON	P80723	Brain acid soluble protein 1 OS=Homo sapiens OX=9606 GN=BASP1 PE=1 SV=2	BASP1	2.22701	0.0222603	0.0712053	Up
NS-CAP vs CON	Q5R345	p-selectin OS=Homo sapiens OX=9606 GN=SELP PE=1 SV=1	SELP	2.26667	0.00514117	0.022825	Up
NS-CAP vs CON	P60174	Triosephosphate isomerase OS=Homo sapiens OX=9606 GN=TPI1 PE=1 SV=4	TPI1	2.29201	0.00676997	0.0283458	Up
NS-CAP vs CON	P02763	Alpha-1-acid glycoprotein 1 OS=Homo sapiens OX=9606 GN=ORM1 PE=1 SV=2	ORM1	2.29308	0.0156233	0.0532847	Up
NS-CAP vs CON	Q3ZCW2	Galectin-related protein OS=Homo sapiens OX=9606 GN=LGALSL PE=1 SV=2	LGALSL	2.29692	0.00563851	0.0246087	Up
NS-CAP vs CON	P30101	Protein disulfide-isomerase A3 OS=Homo sapiens OX=9606 GN=PDIA3 PE=1 SV=4	PDIA3	2.36184	0.00297325	0.0156247	Up
NS-CAP vs CON	Q9Y646	Carboxypeptidase Q OS=Homo sapiens OX=9606 GN=CPQ PE=1 SV=1	CPQ	2.37487	0.00268792	0.0144196	Up
NS-CAP vs CON	P0C0L4	Complement C4-A OS=Homo sapiens OX=9606 GN=C4A PE=1 SV=2	C4A	2.48017	0.0313416	0.0896718	Up
NS-CAP vs CON	P34096	Ribonuclease 4 OS=Homo sapiens OX=9606 GN=RNASE4 PE=1 SV=3	RNASE4	2.48159	0.0245139	0.0747737	Up
NS-CAP vs CON	P30086	Phosphatidylethanolamine-binding protein 1 OS=Homo sapiens OX=9606 GN=PEBP1 PE=1 SV=3	PEBP1	2.5426	0.0250665	0.0759154	Up
NS-CAP vs CON	P10451	Osteopontin OS=Homo sapiens OX=9606 GN=SPP1 PE=1 SV=1	SPP1	2.55248	0.00648313	0.0275935	Up
NS-CAP vs CON	A6NC48	ADP-ribosyl cyclase/cyclic ADP-ribose hydrolase OS=Homo sapiens OX=9606 GN=BST1 PE=1 SV=1	BST1	2.58242	0.000411313	0.00361911	Up
NS-CAP vs CON	P00558	Phosphoglycerate kinase 1 OS=Homo sapiens OX=9606 GN=PGK1 PE=1 SV=3	PGK1	2.63429	1.9129e-05	0.000394057	Up
NS-CAP vs CON	Q15848	Adiponectin OS=Homo sapiens OX=9606 GN=ADIPOQ PE=1 SV=1	ADIPOQ	2.65499	0.0001483	0.00173579	Up
NS-CAP vs CON	A0A7I2V2D2	Plasma protease C1 inhibitor OS=Homo sapiens OX=9606 GN=SERPING1 PE=1 SV=1	SERPING1	2.65655	7.85389e-06	0.000212882	Up
NS-CAP vs CON	A0A7P0TBD9	Heparanase OS=Homo sapiens OX=9606 GN=HPSE PE=1 SV=1	HPSE	2.70579	0.00360285	0.0172578	Up
NS-CAP vs CON	P13727	Bone marrow proteoglycan OS=Homo sapiens OX=9606 GN=PRG2 PE=1 SV=2	PRG2	2.71017	0.0232103	0.0733301	Up
NS-CAP vs CON	Q08830	Fibrinogen-like protein 1 OS=Homo sapiens OX=9606 GN=FGL1 PE=1 SV=3	FGL1	2.77804	0.00491318	0.0220025	Up
NS-CAP vs CON	A0A087WZR4	Low affinity immunoglobulin gamma Fc region receptor III-B OS=Homo sapiens OX=9606 GN=FCGR3B PE=1 SV=1	FCGR3B	2.78126	0.0346222	0.0958625	Up
NS-CAP vs CON	P61626	Lysozyme C OS=Homo sapiens OX=9606 GN=LYZ PE=1 SV=1	LYZ	2.80026	0.0374677	0.100918	Up
NS-CAP vs CON	C9JL85	Myotrophin OS=Homo sapiens OX=9606 GN=MTPN PE=1 SV=1	MTPN	2.94211	0.00361911	0.0172578	Up
NS-CAP vs CON	Q14314	Fibroleukin OS=Homo sapiens OX=9606 GN=FGL2 PE=1 SV=1	FGL2	3.06754	0.00801342	0.0324954	Up
NS-CAP vs CON	P05154	Plasma serine protease inhibitor OS=Homo sapiens OX=9606 GN=SERPINA5 PE=1 SV=3	SERPINA5	3.07341	0.000732293	0.00516618	Up
NS-CAP vs CON	P16930	Fumarylacetoacetase OS=Homo sapiens OX=9606 GN=FAH PE=1 SV=2	FAH	3.08125	0.000348555	0.00320546	Up
NS-CAP vs CON	Q8NBP7	Proprotein convertase subtilisin/kexin type 9 OS=Homo sapiens OX=9606 GN=PCSK9 PE=1 SV=3	PCSK9	3.11149	0.000693274	0.00495884	Up
NS-CAP vs CON	P31146	Coronin-1A OS=Homo sapiens OX=9606 GN=CORO1A PE=1 SV=4	CORO1A	3.19899	5.08821e-05	0.000845299	Up
NS-CAP vs CON	Q5T0R7	Adenylyl cyclase-associated protein 1 (Fragment) OS=Homo sapiens OX=9606 GN=CAP1 PE=1 SV=1	CAP1	3.22109	0.00281246	0.0149321	Up
NS-CAP vs CON	A0A3B3IS80	Fructose-bisphosphate aldolase OS=Homo sapiens OX=9606 GN=ALDOB PE=1 SV=1	ALDOB	3.23145	0.000130386	0.00159878	Up
NS-CAP vs CON	C9JEU5	Fibrinogen gamma chain OS=Homo sapiens OX=9606 GN=FGG PE=1 SV=1	FGG	3.32954	0.0123088	0.0446488	Up
NS-CAP vs CON	H7BY64	ZNF511-PRAP1 readthrough (Fragment) OS=Homo sapiens OX=9606 GN=ZNF511-PRAP1 PE=4 SV=2	ZNF511-PRAP1	3.41512	0.010131	0.0380836	Up
NS-CAP vs CON	P01703	Immunoglobulin lambda variable 1-40 OS=Homo sapiens OX=9606 GN=IGLV1-40 PE=1 SV=2	IGLV1-40	3.46705	0.0286644	0.0838759	Up
NS-CAP vs CON	P24592	Insulin-like growth factor-binding protein 6 OS=Homo sapiens OX=9606 GN=IGFBP6 PE=1 SV=1	IGFBP6	3.56943	0.00064402	0.00467141	Up
NS-CAP vs CON	Q9H8L6	Multimerin-2 OS=Homo sapiens OX=9606 GN=MMRN2 PE=1 SV=2	MMRN2	3.66108	0.00142584	0.00853845	Up
NS-CAP vs CON	P54108	Cysteine-rich secretory protein 3 OS=Homo sapiens OX=9606 GN=CRISP3 PE=1 SV=1	CRISP3	3.6962	0.0424527	0.11042	Up
NS-CAP vs CON	P02675	Fibrinogen beta chain OS=Homo sapiens OX=9606 GN=FGB PE=1 SV=2	FGB	3.78251	0.00883342	0.0347268	Up
NS-CAP vs CON	P07737	Profilin-1 OS=Homo sapiens OX=9606 GN=PFN1 PE=1 SV=2	PFN1	3.82017	1.52075e-08	3.91593e-06	Up
NS-CAP vs CON	P01742	Immunoglobulin heavy variable 1-69 OS=Homo sapiens OX=9606 GN=IGHV1-69 PE=1 SV=2	IGHV1-69	3.955	0.0270708	0.0801235	Up
NS-CAP vs CON	J3QQR8	Intercellular adhesion molecule 2 (Fragment) OS=Homo sapiens OX=9606 GN=ICAM2 PE=1 SV=8	ICAM2	4.0967	0.0126179	0.0453348	Up
NS-CAP vs CON	P23528	Cofilin-1 OS=Homo sapiens OX=9606 GN=CFL1 PE=1 SV=3	CFL1	4.21807	0.000601363	0.00448843	Up
NS-CAP vs CON	Q5T123	SH3 domain-binding glutamic acid-rich-like protein 3 OS=Homo sapiens OX=9606 GN=SH3BGRL3 PE=1 SV=1	SH3BGRL3	4.38695	1.68961e-06	6.21535e-05	Up
NS-CAP vs CON	P55103	Inhibin beta C chain OS=Homo sapiens OX=9606 GN=INHBC PE=2 SV=1	INHBC	4.69861	0.000216954	0.00227473	Up
NS-CAP vs CON	O95810	Caveolae-associated protein 2 OS=Homo sapiens OX=9606 GN=CAVIN2 PE=1 SV=3	CAVIN2	4.70439	0.000220847	0.00227473	Up
NS-CAP vs CON	Q86YW5	Trem-like transcript 1 protein OS=Homo sapiens OX=9606 GN=TREML1 PE=1 SV=2	TREML1	4.82526	0.00858938	0.0340272	Up
NS-CAP vs CON	C9J813	Caldesmon (Fragment) OS=Homo sapiens OX=9606 GN=CALD1 PE=1 SV=1	CALD1	4.83338	0.000475808	0.00382877	Up
NS-CAP vs CON	A0A096LPE2	SAA2-SAA4 readthrough OS=Homo sapiens OX=9606 GN=SAA2-SAA4 PE=3 SV=1	SAA2-SAA4	4.84572	7.81676e-07	4.02563e-05	Up
NS-CAP vs CON	P01619	Immunoglobulin kappa variable 3-20 OS=Homo sapiens OX=9606 GN=IGKV3-20 PE=1 SV=2	IGKV3-20	5.76782	0.0166699	0.0561111	Up
NS-CAP vs CON	Q9Y490	Talin-1 OS=Homo sapiens OX=9606 GN=TLN1 PE=1 SV=3	TLN1	5.89872	2.92796e-06	9.42437e-05	Up
NS-CAP vs CON	P67936	Tropomyosin alpha-4 chain OS=Homo sapiens OX=9606 GN=TPM4 PE=1 SV=3	TPM4	5.94169	1.78579e-05	0.0003832	Up
NS-CAP vs CON	P50552	Vasodilator-stimulated phosphoprotein OS=Homo sapiens OX=9606 GN=VASP PE=1 SV=3	VASP	6.15421	9.81451e-07	4.21206e-05	Up
NS-CAP vs CON	O00151	PDZ and LIM domain protein 1 OS=Homo sapiens OX=9606 GN=PDLIM1 PE=1 SV=4	PDLIM1	6.17322	4.98971e-08	8.56568e-06	Up
NS-CAP vs CON	P55056	Apolipoprotein C-IV OS=Homo sapiens OX=9606 GN=APOC4 PE=1 SV=1	APOC4	7.28082	9.44787e-05	0.00128044	Up
NS-CAP vs CON	X6RJP6	Transgelin-2 (Fragment) OS=Homo sapiens OX=9606 GN=TAGLN2 PE=1 SV=1	TAGLN2	7.5509	2.61905e-09	1.34881e-06	Up
NS-CAP vs CON	P0DJI9	Serum amyloid A-2 protein OS=Homo sapiens OX=9606 GN=SAA2 PE=1 SV=1	SAA2	7.73237	0.000988066	0.00660747	Up
NS-CAP vs CON	P21333	Filamin-A OS=Homo sapiens OX=9606 GN=FLNA PE=1 SV=4	FLNA	8.39133	7.49105e-08	9.64472e-06	Up
NS-CAP vs CON	H0Y2Y8	Zyxin (Fragment) OS=Homo sapiens OX=9606 GN=ZYX PE=1 SV=1	ZYX	10.9972	2.13668e-06	7.33593e-05	Up
NS-CAP vs CON	P02741	C-reactive protein OS=Homo sapiens OX=9606 GN=CRP PE=1 SV=1	CRP	17.9356	0.000444144	0.00371575	Up
NS-CAP vs CON	P62328	Thymosin beta-4 OS=Homo sapiens OX=9606 GN=TMSB4X PE=1 SV=2	TMSB4X	17.9782	7.11973e-07	4.02563e-05	Up
NS-CAP vs CON	P0DJI8	Serum amyloid A-1 protein OS=Homo sapiens OX=9606 GN=SAA1 PE=1 SV=1	SAA1	22.3475	0.000142246	0.00170364	Up
S-CAP vs CON	Q9UFW8	CGG triplet repeat-binding protein 1 OS=Homo sapiens OX=9606 GN=CGGBP1 PE=1 SV=2	CGGBP1	0.00744109	2.26462e-13	1.16628e-10	Down
S-CAP vs CON	Q14D04	Ventricular zone-expressed PH domain-containing protein homolog 1 OS=Homo sapiens OX=9606 GN=VEPH1 PE=1 SV=1	VEPH1	0.0305732	4.28177e-07	8.4812e-06	Down
S-CAP vs CON	Q96KN2	Beta-Ala-His dipeptidase OS=Homo sapiens OX=9606 GN=CNDP1 PE=1 SV=5	CNDP1	0.059772	6.47644e-07	1.15013e-05	Down
S-CAP vs CON	P24593	Insulin-like growth factor-binding protein 5 OS=Homo sapiens OX=9606 GN=IGFBP5 PE=1 SV=1	IGFBP5	0.0892055	1.58163e-07	3.54147e-06	Down
S-CAP vs CON	Q9BXR6	Complement factor H-related protein 5 OS=Homo sapiens OX=9606 GN=CFHR5 PE=1 SV=1	CFHR5	0.10883	0.00814009	0.0218341	Down
S-CAP vs CON	Q96N23	Cilia- and flagella-associated protein 54 OS=Homo sapiens OX=9606 GN=CFAP54 PE=2 SV=3	CFAP54	0.142734	2.56502e-05	0.000203228	Down
S-CAP vs CON	O43264	Centromere/kinetochore protein zw10 homolog OS=Homo sapiens OX=9606 GN=ZW10 PE=1 SV=3	ZW10	0.147993	4.06638e-09	1.6189e-07	Down
S-CAP vs CON	P09172	Dopamine beta-hydroxylase OS=Homo sapiens OX=9606 GN=DBH PE=1 SV=3	DBH	0.154687	0.00020487	0.00112243	Down
S-CAP vs CON	Q92496	Complement factor H-related protein 4 OS=Homo sapiens OX=9606 GN=CFHR4 PE=1 SV=3	CFHR4	0.175907	0.000735678	0.00313119	Down
S-CAP vs CON	D6RE86	Ceruloplasmin (Fragment) OS=Homo sapiens OX=9606 GN=CP PE=1 SV=8	CP	0.221927	0.000482836	0.00215223	Down
S-CAP vs CON	P01023	Alpha-2-macroglobulin OS=Homo sapiens OX=9606 GN=A2M PE=1 SV=3	A2M	0.224417	2.00795e-06	2.98641e-05	Down
S-CAP vs CON	K7ERI9	Apolipoprotein C-I (Fragment) OS=Homo sapiens OX=9606 GN=APOC1 PE=1 SV=1	APOC1	0.244035	5.03749e-10	5.18862e-08	Down
S-CAP vs CON	A0A075B6K4	Immunoglobulin lambda variable 3-10 OS=Homo sapiens OX=9606 GN=IGLV3-10 PE=3 SV=2	IGLV3-10	0.258588	0.00838006	0.022246	Down
S-CAP vs CON	P08519	Apolipoprotein(a) OS=Homo sapiens OX=9606 GN=LPA PE=1 SV=2	LPA	0.265146	0.015071	0.0352798	Down
S-CAP vs CON	P08833	Insulin-like growth factor-binding protein 1 OS=Homo sapiens OX=9606 GN=IGFBP1 PE=1 SV=1	IGFBP1	0.278646	0.00351758	0.0113999	Down
S-CAP vs CON	P04196	Histidine-rich glycoprotein OS=Homo sapiens OX=9606 GN=HRG PE=1 SV=1	HRG	0.314271	9.37461e-08	2.19451e-06	Down
S-CAP vs CON	K7ER74	Apolipoprotein C-II OS=Homo sapiens OX=9606 GN=APOC4-APOC2 PE=1 SV=1	APOC4-APOC2	0.324519	3.08555e-05	0.000237173	Down
S-CAP vs CON	B0YIW2	Apolipoprotein C-III OS=Homo sapiens OX=9606 GN=APOC3 PE=1 SV=1	APOC3	0.329876	2.73131e-06	3.70164e-05	Down
S-CAP vs CON	P02042	Hemoglobin subunit delta OS=Homo sapiens OX=9606 GN=HBD PE=1 SV=2	HBD	0.342478	0.0188941	0.0423781	Down
S-CAP vs CON	O43505	Beta-1,4-glucuronyltransferase 1 OS=Homo sapiens OX=9606 GN=B4GAT1 PE=1 SV=1	B4GAT1	0.35405	0.000201123	0.00112243	Down
S-CAP vs CON	P68871	Hemoglobin subunit beta OS=Homo sapiens OX=9606 GN=HBB PE=1 SV=2	HBB	0.366784	0.0283847	0.0587073	Down
S-CAP vs CON	A6XND0	Insulin-like growth factor-binding protein 3 OS=Homo sapiens OX=9606 GN=IGFBP3 PE=1 SV=1	IGFBP3	0.394817	1.24079e-08	4.26005e-07	Down
S-CAP vs CON	Q9UGM5	Fetuin-B OS=Homo sapiens OX=9606 GN=FETUB PE=1 SV=2	FETUB	0.395138	2.72459e-10	3.50791e-08	Down
S-CAP vs CON	P00915	Carbonic anhydrase 1 OS=Homo sapiens OX=9606 GN=CA1 PE=1 SV=2	CA1	0.4025	0.0332003	0.0673156	Down
S-CAP vs CON	Q13790	Apolipoprotein F OS=Homo sapiens OX=9606 GN=APOF PE=1 SV=2	APOF	0.423308	0.000153826	0.000910578	Down
S-CAP vs CON	P02751	Fibronectin OS=Homo sapiens OX=9606 GN=FN1 PE=1 SV=5	FN1	0.423953	1.17253e-08	4.26005e-07	Down
S-CAP vs CON	Q9UEW3	Macrophage receptor MARCO OS=Homo sapiens OX=9606 GN=MARCO PE=1 SV=1	MARCO	0.424469	0.0150154	0.0352798	Down
S-CAP vs CON	P20023	Complement receptor type 2 OS=Homo sapiens OX=9606 GN=CR2 PE=1 SV=2	CR2	0.475168	0.00351959	0.0113999	Down
S-CAP vs CON	P35858	Insulin-like growth factor-binding protein complex acid labile subunit OS=Homo sapiens OX=9606 GN=IGFALS PE=1 SV=1	IGFALS	0.478271	1.75395e-05	0.000143379	Down
S-CAP vs CON	Q15166	Serum paraoxonase/lactonase 3 OS=Homo sapiens OX=9606 GN=PON3 PE=1 SV=3	PON3	0.487444	3.46906e-05	0.000256078	Down
S-CAP vs CON	A0A087WT59	Transthyretin OS=Homo sapiens OX=9606 GN=TTR PE=1 SV=2	TTR	0.489935	4.16497e-05	0.00029383	Down
S-CAP vs CON	P27918	Properdin OS=Homo sapiens OX=9606 GN=CFP PE=1 SV=2	CFP	0.496422	3.25877e-09	1.5257e-07	Down
S-CAP vs CON	K7EPJ4	Cartilage intermediate layer protein 2 OS=Homo sapiens OX=9606 GN=CILP2 PE=1 SV=1	CILP2	0.503924	0.0193556	0.0429662	Down
S-CAP vs CON	P07996	Thrombospondin-1 OS=Homo sapiens OX=9606 GN=THBS1 PE=1 SV=2	THBS1	0.512849	4.2675e-05	0.000296995	Down
S-CAP vs CON	P55290	Cadherin-13 OS=Homo sapiens OX=9606 GN=CDH13 PE=1 SV=1	CDH13	0.525412	2.41636e-08	7.32014e-07	Down
S-CAP vs CON	P19823	Inter-alpha-trypsin inhibitor heavy chain H2 OS=Homo sapiens OX=9606 GN=ITIH2 PE=1 SV=2	ITIH2	0.543083	5.3547e-06	5.86738e-05	Down
S-CAP vs CON	G3XAP6	Cartilage oligomeric matrix protein OS=Homo sapiens OX=9606 GN=COMP PE=1 SV=1	COMP	0.54399	1.04488e-05	9.44058e-05	Down
S-CAP vs CON	E7END6	Vitamin K-dependent protein C OS=Homo sapiens OX=9606 GN=PROC PE=1 SV=1	PROC	0.55064	1.53194e-09	1.12707e-07	Down
S-CAP vs CON	Q9NY97	N-acetyllactosaminide beta-1,3-N-acetylglucosaminyltransferase 2 OS=Homo sapiens OX=9606 GN=B3GNT2 PE=1 SV=2	B3GNT2	0.555299	0.025955	0.054782	Down
S-CAP vs CON	E9PHK0	Tetranectin OS=Homo sapiens OX=9606 GN=CLEC3B PE=1 SV=1	CLEC3B	0.555635	2.78042e-11	4.77306e-09	Down
S-CAP vs CON	P06276	Cholinesterase OS=Homo sapiens OX=9606 GN=BCHE PE=1 SV=1	BCHE	0.559493	1.29166e-05	0.000112747	Down
S-CAP vs CON	P08195	4F2 cell-surface antigen heavy chain OS=Homo sapiens OX=9606 GN=SLC3A2 PE=1 SV=3	SLC3A2	0.567249	0.0281759	0.0585104	Down
S-CAP vs CON	P06396	Gelsolin OS=Homo sapiens OX=9606 GN=GSN PE=1 SV=1	GSN	0.569504	5.01497e-07	9.5656e-06	Down
S-CAP vs CON	Q9NQ79	Cartilage acidic protein 1 OS=Homo sapiens OX=9606 GN=CRTAC1 PE=1 SV=2	CRTAC1	0.576565	2.31146e-07	4.7616e-06	Down
S-CAP vs CON	P05546	Heparin cofactor 2 OS=Homo sapiens OX=9606 GN=SERPIND1 PE=1 SV=3	SERPIND1	0.577475	6.97936e-08	1.71161e-06	Down
S-CAP vs CON	Q15113	Procollagen C-endopeptidase enhancer 1 OS=Homo sapiens OX=9606 GN=PCOLCE PE=1 SV=2	PCOLCE	0.578172	0.000130601	0.000802582	Down
S-CAP vs CON	Q76LX8	A disintegrin and metalloproteinase with thrombospondin motifs 13 OS=Homo sapiens OX=9606 GN=ADAMTS13 PE=1 SV=1	ADAMTS13	0.581793	0.000120967	0.000769112	Down
S-CAP vs CON	Q92954	Proteoglycan 4 OS=Homo sapiens OX=9606 GN=PRG4 PE=1 SV=3	PRG4	0.594745	0.00177564	0.00657882	Down
S-CAP vs CON	Q02985	Complement factor H-related protein 3 OS=Homo sapiens OX=9606 GN=CFHR3 PE=1 SV=2	CFHR3	0.595858	0.0266992	0.0561228	Down
S-CAP vs CON	P02768	Albumin OS=Homo sapiens OX=9606 GN=ALB PE=1 SV=2	ALB	0.599007	1.17711e-06	1.89442e-05	Down
S-CAP vs CON	P02787	Serotransferrin OS=Homo sapiens OX=9606 GN=TF PE=1 SV=3	TF	0.602505	0.00926171	0.0239687	Down
S-CAP vs CON	P01344	Insulin-like growth factor II OS=Homo sapiens OX=9606 GN=IGF2 PE=1 SV=1	IGF2	0.622411	0.000407149	0.00188902	Down
S-CAP vs CON	P03951	Coagulation factor XI OS=Homo sapiens OX=9606 GN=F11 PE=1 SV=1	F11	0.627138	4.58967e-05	0.000315158	Down
S-CAP vs CON	P02765	Alpha-2-HS-glycoprotein OS=Homo sapiens OX=9606 GN=AHSG PE=1 SV=2	AHSG	0.63283	0.00277875	0.00941486	Down
S-CAP vs CON	P04180	Phosphatidylcholine-sterol acyltransferase OS=Homo sapiens OX=9606 GN=LCAT PE=1 SV=1	LCAT	0.636319	3.47194e-05	0.000256078	Down
S-CAP vs CON	I3L145	Sex hormone-binding globulin OS=Homo sapiens OX=9606 GN=SHBG PE=1 SV=1	SHBG	0.640861	0.00402277	0.0126204	Down
S-CAP vs CON	Q16610	Extracellular matrix protein 1 OS=Homo sapiens OX=9606 GN=ECM1 PE=1 SV=2	ECM1	0.640981	2.0296e-06	2.98641e-05	Down
S-CAP vs CON	O00533	Neural cell adhesion molecule L1-like protein OS=Homo sapiens OX=9606 GN=CHL1 PE=1 SV=4	CHL1	0.647801	2.10623e-06	3.01307e-05	Down
S-CAP vs CON	P11597	Cholesteryl ester transfer protein OS=Homo sapiens OX=9606 GN=CETP PE=1 SV=2	CETP	0.649517	0.0185706	0.0421315	Down
S-CAP vs CON	P19827	Inter-alpha-trypsin inhibitor heavy chain H1 OS=Homo sapiens OX=9606 GN=ITIH1 PE=1 SV=3	ITIH1	0.655902	5.4399e-05	0.000368625	Down
S-CAP vs CON	P22891	Vitamin K-dependent protein Z OS=Homo sapiens OX=9606 GN=PROZ PE=1 SV=2	PROZ	0.661752	0.000247293	0.00128642	Down
S-CAP vs CON	P29622	Kallistatin OS=Homo sapiens OX=9606 GN=SERPINA4 PE=1 SV=3	SERPINA4	0.663265	0.0114839	0.0280294	Down
S-CAP vs CON	P00488	Coagulation factor XIII A chain OS=Homo sapiens OX=9606 GN=F13A1 PE=1 SV=4	F13A1	0.665549	0.00226139	0.00803183	Down
S-CAP vs CON	P08514	Integrin alpha-IIb OS=Homo sapiens OX=9606 GN=ITGA2B PE=1 SV=3	ITGA2B	1.5214	0.0441788	0.0827348	Up
S-CAP vs CON	P02750	Leucine-rich alpha-2-glycoprotein OS=Homo sapiens OX=9606 GN=LRG1 PE=1 SV=2	LRG1	1.53407	0.0224754	0.048839	Up
S-CAP vs CON	P10586	Receptor-type tyrosine-protein phosphatase F OS=Homo sapiens OX=9606 GN=PTPRF PE=1 SV=2	PTPRF	1.55247	0.0338515	0.0683668	Up
S-CAP vs CON	H0YD13	CD44 antigen OS=Homo sapiens OX=9606 GN=CD44 PE=1 SV=2	CD44	1.56613	3.24234e-06	3.97572e-05	Up
S-CAP vs CON	Q06033	Inter-alpha-trypsin inhibitor heavy chain H3 OS=Homo sapiens OX=9606 GN=ITIH3 PE=1 SV=2	ITIH3	1.60188	1.4113e-06	2.20249e-05	Up
S-CAP vs CON	B5MDP7	Papilin OS=Homo sapiens OX=9606 GN=PAPLN PE=1 SV=2	PAPLN	1.61671	0.0146039	0.0345	Up
S-CAP vs CON	P06681	Complement C2 OS=Homo sapiens OX=9606 GN=C2 PE=1 SV=2	C2	1.62077	3.50543e-06	4.19837e-05	Up
S-CAP vs CON	P0C0L5	Complement C4-B OS=Homo sapiens OX=9606 GN=C4B PE=1 SV=2	C4B	1.6366	0.000149256	0.000893801	Up
S-CAP vs CON	P04275	von Willebrand factor OS=Homo sapiens OX=9606 GN=VWF PE=1 SV=4	VWF	1.64026	0.000346453	0.00168324	Up
S-CAP vs CON	P14543	Nidogen-1 OS=Homo sapiens OX=9606 GN=NID1 PE=1 SV=3	NID1	1.66757	1.00558e-05	9.24773e-05	Up
S-CAP vs CON	P26038	Moesin OS=Homo sapiens OX=9606 GN=MSN PE=1 SV=3	MSN	1.67946	0.010365	0.0258346	Up
S-CAP vs CON	H0YN67	Immunoglobulin superfamily-containing leucine-rich repeat protein (Fragment) OS=Homo sapiens OX=9606 GN=ISLR PE=1 SV=1	ISLR	1.69866	0.0367969	0.0726069	Up
S-CAP vs CON	P18065	Insulin-like growth factor-binding protein 2 OS=Homo sapiens OX=9606 GN=IGFBP2 PE=1 SV=2	IGFBP2	1.70263	0.00140567	0.00540239	Up
S-CAP vs CON	P33908	Mannosyl-oligosaccharide 1,2-alpha-mannosidase IA OS=Homo sapiens OX=9606 GN=MAN1A1 PE=1 SV=3	MAN1A1	1.70333	2.7924e-09	1.43809e-07	Up
S-CAP vs CON	A0A7P0Z497	Peptidyl-prolyl cis-trans isomerase OS=Homo sapiens OX=9606 GN=PPIB PE=1 SV=1	PPIB	1.74807	0.0268758	0.0562644	Up
S-CAP vs CON	P35916	Vascular endothelial growth factor receptor 3 OS=Homo sapiens OX=9606 GN=FLT4 PE=1 SV=3	FLT4	1.75238	0.0273017	0.0569246	Up
S-CAP vs CON	Q8NBJ4	Golgi membrane protein 1 OS=Homo sapiens OX=9606 GN=GOLM1 PE=1 SV=1	GOLM1	1.75873	0.00038295	0.00180935	Up
S-CAP vs CON	P28799	Progranulin OS=Homo sapiens OX=9606 GN=GRN PE=1 SV=2	GRN	1.76084	0.0408319	0.0780727	Up
S-CAP vs CON	A0A7P0TBH1	Angiotensinogen OS=Homo sapiens OX=9606 GN=AGT PE=1 SV=1	AGT	1.79603	2.38944e-09	1.38828e-07	Up
S-CAP vs CON	E9PNF7	Lysosomal Pro-X carboxypeptidase OS=Homo sapiens OX=9606 GN=PRCP PE=1 SV=2	PRCP	1.81659	0.0402399	0.0776164	Up
S-CAP vs CON	H0YLF3	Beta-2-microglobulin (Fragment) OS=Homo sapiens OX=9606 GN=B2M PE=1 SV=1	B2M	1.81934	3.55475e-05	0.000256078	Up
S-CAP vs CON	P07737	Profilin-1 OS=Homo sapiens OX=9606 GN=PFN1 PE=1 SV=2	PFN1	1.82498	0.00513074	0.015099	Up
S-CAP vs CON	A0A7I2V433	Nucleophosmin OS=Homo sapiens OX=9606 GN=NPM1 PE=1 SV=1	NPM1	1.86413	0.00576716	0.0163192	Up
S-CAP vs CON	Q15223	Nectin-1 OS=Homo sapiens OX=9606 GN=NECTIN1 PE=1 SV=3	NECTIN1	1.87695	0.0404411	0.0777133	Up
S-CAP vs CON	P02649	Apolipoprotein E OS=Homo sapiens OX=9606 GN=APOE PE=1 SV=1	APOE	1.87801	0.000650607	0.00281565	Up
S-CAP vs CON	Q92820	Gamma-glutamyl hydrolase OS=Homo sapiens OX=9606 GN=GGH PE=1 SV=2	GGH	1.87878	7.54375e-05	0.000498081	Up
S-CAP vs CON	O14791	Apolipoprotein L1 OS=Homo sapiens OX=9606 GN=APOL1 PE=1 SV=5	APOL1	1.88355	0.00039793	0.00186304	Up
S-CAP vs CON	P01011	Alpha-1-antichymotrypsin OS=Homo sapiens OX=9606 GN=SERPINA3 PE=1 SV=2	SERPINA3	1.9099	0.000244896	0.00128642	Up
S-CAP vs CON	Q9UM47	Neurogenic locus notch homolog protein 3 OS=Homo sapiens OX=9606 GN=NOTCH3 PE=1 SV=2	NOTCH3	1.91289	0.0175685	0.040392	Up
S-CAP vs CON	P39060	Collagen alpha-1(XVIII) chain OS=Homo sapiens OX=9606 GN=COL18A1 PE=1 SV=5	COL18A1	1.9186	0.0199519	0.0439742	Up
S-CAP vs CON	P14780	Matrix metalloproteinase-9 OS=Homo sapiens OX=9606 GN=MMP9 PE=1 SV=3	MMP9	1.95158	0.0381997	0.0748016	Up
S-CAP vs CON	A0A3B3IRN5	Fibromodulin OS=Homo sapiens OX=9606 GN=FMOD PE=1 SV=1	FMOD	1.96005	0.0159258	0.0369449	Up
S-CAP vs CON	P00558	Phosphoglycerate kinase 1 OS=Homo sapiens OX=9606 GN=PGK1 PE=1 SV=3	PGK1	1.96095	0.00673241	0.0185412	Up
S-CAP vs CON	P23141	Liver carboxylesterase 1 OS=Homo sapiens OX=9606 GN=CES1 PE=1 SV=2	CES1	1.97734	0.0177434	0.0406127	Up
S-CAP vs CON	Q86UD1	Out at first protein homolog OS=Homo sapiens OX=9606 GN=OAF PE=2 SV=1	OAF	1.97903	0.000172748	0.000999608	Up
S-CAP vs CON	P62937	Peptidyl-prolyl cis-trans isomerase A OS=Homo sapiens OX=9606 GN=PPIA PE=1 SV=2	PPIA	1.98299	0.000127148	0.000798554	Up
S-CAP vs CON	A0A7I2V2D2	Plasma protease C1 inhibitor OS=Homo sapiens OX=9606 GN=SERPING1 PE=1 SV=1	SERPING1	2.01082	7.12982e-05	0.000476864	Up
S-CAP vs CON	P07237	Protein disulfide-isomerase OS=Homo sapiens OX=9606 GN=P4HB PE=1 SV=3	P4HB	2.02586	7.63025e-06	7.55688e-05	Up
S-CAP vs CON	P20618	Proteasome subunit beta type-1 OS=Homo sapiens OX=9606 GN=PSMB1 PE=1 SV=2	PSMB1	2.04062	0.03495	0.0699278	Up
S-CAP vs CON	Q9NZ08	Endoplasmic reticulum aminopeptidase 1 OS=Homo sapiens OX=9606 GN=ERAP1 PE=1 SV=3	ERAP1	2.04874	0.0307797	0.0631536	Up
S-CAP vs CON	P19652	Alpha-1-acid glycoprotein 2 OS=Homo sapiens OX=9606 GN=ORM2 PE=1 SV=2	ORM2	2.05801	0.022365	0.048805	Up
S-CAP vs CON	Q5T0R7	Adenylyl cyclase-associated protein 1 (Fragment) OS=Homo sapiens OX=9606 GN=CAP1 PE=1 SV=1	CAP1	2.0625	0.0456121	0.0848022	Up
S-CAP vs CON	A0A2R8Y430	Glutathione synthetase OS=Homo sapiens OX=9606 GN=GSS PE=1 SV=1	GSS	2.08265	0.00462813	0.0140205	Up
S-CAP vs CON	A0A7I2V3J7	Laminin subunit beta-1 OS=Homo sapiens OX=9606 GN=LAMB1 PE=1 SV=1	LAMB1	2.10133	0.00136842	0.00529879	Up
S-CAP vs CON	P68133	Actin, alpha skeletal muscle OS=Homo sapiens OX=9606 GN=ACTA1 PE=1 SV=1	ACTA1	2.10784	0.00469473	0.0141391	Up
S-CAP vs CON	P35555	Fibrillin-1 OS=Homo sapiens OX=9606 GN=FBN1 PE=1 SV=4	FBN1	2.13234	0.00527497	0.0154353	Up
S-CAP vs CON	Q13228	Methanethiol oxidase OS=Homo sapiens OX=9606 GN=SELENBP1 PE=1 SV=2	SELENBP1	2.13275	0.00607917	0.017078	Up
S-CAP vs CON	Q9NPY3	Complement component C1q receptor OS=Homo sapiens OX=9606 GN=CD93 PE=1 SV=3	CD93	2.13924	0.0187844	0.0423781	Up
S-CAP vs CON	P00338	L-lactate dehydrogenase A chain OS=Homo sapiens OX=9606 GN=LDHA PE=1 SV=2	LDHA	2.13966	0.000283745	0.00143263	Up
S-CAP vs CON	F2Z393	Transaldolase OS=Homo sapiens OX=9606 GN=TALDO1 PE=1 SV=1	TALDO1	2.14444	0.014539	0.0345	Up
S-CAP vs CON	Q8WZ75	Roundabout homolog 4 OS=Homo sapiens OX=9606 GN=ROBO4 PE=1 SV=1	ROBO4	2.18797	0.0350396	0.0699278	Up
S-CAP vs CON	P08637	Low affinity immunoglobulin gamma Fc region receptor III-A OS=Homo sapiens OX=9606 GN=FCGR3A PE=1 SV=2	FCGR3A	2.20694	1.82134e-07	3.90829e-06	Up
S-CAP vs CON	F5H5G1	Limbic system-associated membrane protein OS=Homo sapiens OX=9606 GN=LSAMP PE=1 SV=2	LSAMP	2.22394	0.0362713	0.0718451	Up
S-CAP vs CON	A6NC48	ADP-ribosyl cyclase/cyclic ADP-ribose hydrolase OS=Homo sapiens OX=9606 GN=BST1 PE=1 SV=1	BST1	2.24784	0.0095204	0.024515	Up
S-CAP vs CON	P05164	Myeloperoxidase OS=Homo sapiens OX=9606 GN=MPO PE=1 SV=1	MPO	2.25368	0.00236338	0.00827986	Up
S-CAP vs CON	P30101	Protein disulfide-isomerase A3 OS=Homo sapiens OX=9606 GN=PDIA3 PE=1 SV=4	PDIA3	2.33242	0.00395549	0.0124974	Up
S-CAP vs CON	P54802	Alpha-N-acetylglucosaminidase OS=Homo sapiens OX=9606 GN=NAGLU PE=1 SV=2	NAGLU	2.33746	0.000993783	0.00408545	Up
S-CAP vs CON	Q8WWZ8	Oncoprotein-induced transcript 3 protein OS=Homo sapiens OX=9606 GN=OIT3 PE=1 SV=2	OIT3	2.34911	0.00251004	0.00867563	Up
S-CAP vs CON	P25311	Zinc-alpha-2-glycoprotein OS=Homo sapiens OX=9606 GN=AZGP1 PE=1 SV=2	AZGP1	2.3526	1.38262e-05	0.000116729	Up
S-CAP vs CON	Q53Z42	HLA class I antigen OS=Homo sapiens OX=9606 GN=HLA-A PE=1 SV=1	HLA-A	2.3644	0.0347153	0.0698375	Up
S-CAP vs CON	Q9ULI3	Protein HEG homolog 1 OS=Homo sapiens OX=9606 GN=HEG1 PE=1 SV=3	HEG1	2.39144	0.0409313	0.0780727	Up
S-CAP vs CON	Q86X91	Inactive tyrosine-protein kinase 7 OS=Homo sapiens OX=9606 GN=PTK7 PE=1 SV=1	PTK7	2.39957	0.0118999	0.0289077	Up
S-CAP vs CON	P60174	Triosephosphate isomerase OS=Homo sapiens OX=9606 GN=TPI1 PE=1 SV=4	TPI1	2.44609	0.00792953	0.0214932	Up
S-CAP vs CON	P18206	Vinculin OS=Homo sapiens OX=9606 GN=VCL PE=1 SV=4	VCL	2.45904	0.00115526	0.00466821	Up
S-CAP vs CON	O43895	Xaa-Pro aminopeptidase 2 OS=Homo sapiens OX=9606 GN=XPNPEP2 PE=1 SV=3	XPNPEP2	2.46607	0.00132048	0.00515187	Up
S-CAP vs CON	P31146	Coronin-1A OS=Homo sapiens OX=9606 GN=CORO1A PE=1 SV=4	CORO1A	2.47091	0.00913115	0.0237502	Up
S-CAP vs CON	P0C0L4	Complement C4-A OS=Homo sapiens OX=9606 GN=C4A PE=1 SV=2	C4A	2.49921	0.0130436	0.0313899	Up
S-CAP vs CON	A0A087WYF1	Laminin subunit alpha-2 OS=Homo sapiens OX=9606 GN=LAMA2 PE=1 SV=1	LAMA2	2.5128	0.00495576	0.0146679	Up
S-CAP vs CON	K7ELL7	Glucosidase 2 subunit beta OS=Homo sapiens OX=9606 GN=PRKCSH PE=1 SV=1	PRKCSH	2.51942	0.00451072	0.0138275	Up
S-CAP vs CON	Q08380	Galectin-3-binding protein OS=Homo sapiens OX=9606 GN=LGALS3BP PE=1 SV=1	LGALS3BP	2.54032	6.82555e-06	7.09705e-05	Up
S-CAP vs CON	P07998	Ribonuclease pancreatic OS=Homo sapiens OX=9606 GN=RNASE1 PE=1 SV=4	RNASE1	2.57936	0.00233286	0.00822892	Up
S-CAP vs CON	A0A1B0GV23	Cathepsin D OS=Homo sapiens OX=9606 GN=CTSD PE=1 SV=1	CTSD	2.58548	2.85651e-06	3.77205e-05	Up
S-CAP vs CON	Q15828	Cystatin-M OS=Homo sapiens OX=9606 GN=CST6 PE=1 SV=1	CST6	2.64543	0.00912357	0.0237502	Up
S-CAP vs CON	Q9HBR0	Putative sodium-coupled neutral amino acid transporter 10 OS=Homo sapiens OX=9606 GN=SLC38A10 PE=1 SV=2	SLC38A10	2.65336	0.000320771	0.00157331	Up
S-CAP vs CON	Q5JP53	Tubulin beta chain OS=Homo sapiens OX=9606 GN=TUBB PE=1 SV=1	TUBB	2.69788	9.92534e-05	0.000647031	Up
S-CAP vs CON	P11717	Cation-independent mannose-6-phosphate receptor OS=Homo sapiens OX=9606 GN=IGF2R PE=1 SV=3	IGF2R	2.71365	4.55225e-06	5.2098e-05	Up
S-CAP vs CON	P09960	Leukotriene A-4 hydrolase OS=Homo sapiens OX=9606 GN=LTA4H PE=1 SV=2	LTA4H	2.73823	0.000211613	0.00113521	Up
S-CAP vs CON	Q7Z7M0	Multiple epidermal growth factor-like domains protein 8 OS=Homo sapiens OX=9606 GN=MEGF8 PE=1 SV=2	MEGF8	2.76041	0.000113628	0.000731483	Up
S-CAP vs CON	P19022	Cadherin-2 OS=Homo sapiens OX=9606 GN=CDH2 PE=1 SV=4	CDH2	2.82292	0.000227111	0.0012058	Up
S-CAP vs CON	P07900	Heat shock protein HSP 90-alpha OS=Homo sapiens OX=9606 GN=HSP90AA1 PE=1 SV=5	HSP90AA1	2.83557	0.00557415	0.0159483	Up
S-CAP vs CON	P24592	Insulin-like growth factor-binding protein 6 OS=Homo sapiens OX=9606 GN=IGFBP6 PE=1 SV=1	IGFBP6	2.85136	0.00244141	0.00849544	Up
S-CAP vs CON	P55103	Inhibin beta C chain OS=Homo sapiens OX=9606 GN=INHBC PE=2 SV=1	INHBC	2.86143	0.00304326	0.0101115	Up
S-CAP vs CON	Q5TA01	Glutathione S-transferase omega-1 (Fragment) OS=Homo sapiens OX=9606 GN=GSTO1 PE=1 SV=1	GSTO1	2.88322	0.0102219	0.0256795	Up
S-CAP vs CON	P62807	Histone H2B type 1-C/E/F/G/I OS=Homo sapiens OX=9606 GN=H2BC4 PE=1 SV=4	H2BC4	2.88719	0.00221599	0.00792522	Up
S-CAP vs CON	B1B0D4	ADAMTS-like protein 2 OS=Homo sapiens OX=9606 GN=ADAMTSL2 PE=1 SV=1	ADAMTSL2	2.92046	0.00406795	0.0126204	Up
S-CAP vs CON	P18428	Lipopolysaccharide-binding protein OS=Homo sapiens OX=9606 GN=LBP PE=1 SV=3	LBP	2.93168	8.4098e-06	8.02045e-05	Up
S-CAP vs CON	P16930	Fumarylacetoacetase OS=Homo sapiens OX=9606 GN=FAH PE=1 SV=2	FAH	2.93335	1.34611e-05	0.000115541	Up
S-CAP vs CON	C9J813	Caldesmon (Fragment) OS=Homo sapiens OX=9606 GN=CALD1 PE=1 SV=1	CALD1	2.9685	0.00145224	0.00554004	Up
S-CAP vs CON	A0A7I2V4K5	Carboxypeptidase OS=Homo sapiens OX=9606 GN=CTSA PE=1 SV=1	CTSA	3.00404	0.000484774	0.00215223	Up
S-CAP vs CON	Q14314	Fibroleukin OS=Homo sapiens OX=9606 GN=FGL2 PE=1 SV=1	FGL2	3.04629	0.00478044	0.0143135	Up
S-CAP vs CON	Q9BTY2	Plasma alpha-L-fucosidase OS=Homo sapiens OX=9606 GN=FUCA2 PE=1 SV=2	FUCA2	3.05735	0.00958076	0.0245477	Up
S-CAP vs CON	P01742	Immunoglobulin heavy variable 1-69 OS=Homo sapiens OX=9606 GN=IGHV1-69 PE=1 SV=2	IGHV1-69	3.10003	0.0306715	0.0631536	Up
S-CAP vs CON	O75874	Isocitrate dehydrogenase [NADP] cytoplasmic OS=Homo sapiens OX=9606 GN=IDH1 PE=1 SV=2	IDH1	3.11935	0.00273143	0.00931579	Up
S-CAP vs CON	Q9Y490	Talin-1 OS=Homo sapiens OX=9606 GN=TLN1 PE=1 SV=3	TLN1	3.13076	0.000192222	0.00108785	Up
S-CAP vs CON	A0A3B3IS80	Fructose-bisphosphate aldolase OS=Homo sapiens OX=9606 GN=ALDOB PE=1 SV=1	ALDOB	3.13501	0.00483372	0.0143894	Up
S-CAP vs CON	P02675	Fibrinogen beta chain OS=Homo sapiens OX=9606 GN=FGB PE=1 SV=2	FGB	3.15434	0.00439721	0.0135603	Up
S-CAP vs CON	P50552	Vasodilator-stimulated phosphoprotein OS=Homo sapiens OX=9606 GN=VASP PE=1 SV=3	VASP	3.17388	0.000184781	0.00105736	Up
S-CAP vs CON	E7EQB2	Lactotransferrin (Fragment) OS=Homo sapiens OX=9606 GN=LTF PE=1 SV=1	LTF	3.19287	0.0103863	0.0258346	Up
S-CAP vs CON	P06733	Alpha-enolase OS=Homo sapiens OX=9606 GN=ENO1 PE=1 SV=2	ENO1	3.23766	4.69645e-06	5.25799e-05	Up
S-CAP vs CON	P02461	Collagen alpha-1(III) chain OS=Homo sapiens OX=9606 GN=COL3A1 PE=1 SV=4	COL3A1	3.28144	0.000860337	0.00363175	Up
S-CAP vs CON	P01703	Immunoglobulin lambda variable 1-40 OS=Homo sapiens OX=9606 GN=IGLV1-40 PE=1 SV=2	IGLV1-40	3.28854	0.0179973	0.0410116	Up
S-CAP vs CON	P11279	Lysosome-associated membrane glycoprotein 1 OS=Homo sapiens OX=9606 GN=LAMP1 PE=1 SV=3	LAMP1	3.32062	0.00126619	0.00497775	Up
S-CAP vs CON	P34096	Ribonuclease 4 OS=Homo sapiens OX=9606 GN=RNASE4 PE=1 SV=3	RNASE4	3.33691	0.00314874	0.0103949	Up
S-CAP vs CON	O00151	PDZ and LIM domain protein 1 OS=Homo sapiens OX=9606 GN=PDLIM1 PE=1 SV=4	PDLIM1	3.35241	2.22159e-05	0.000178768	Up
S-CAP vs CON	Q9Y646	Carboxypeptidase Q OS=Homo sapiens OX=9606 GN=CPQ PE=1 SV=1	CPQ	3.42557	0.000281201	0.00143263	Up
S-CAP vs CON	P15291	Beta-1,4-galactosyltransferase 1 OS=Homo sapiens OX=9606 GN=B4GALT1 PE=1 SV=5	B4GALT1	3.43589	0.000351082	0.00168979	Up
S-CAP vs CON	A0A7P0T861	Calreticulin OS=Homo sapiens OX=9606 GN=CALR PE=1 SV=1	CALR	3.46354	0.000471165	0.00212851	Up
S-CAP vs CON	X6RJP6	Transgelin-2 (Fragment) OS=Homo sapiens OX=9606 GN=TAGLN2 PE=1 SV=1	TAGLN2	3.56508	6.42558e-06	6.89411e-05	Up
S-CAP vs CON	Q5SS57	HLA class I antigen OS=Homo sapiens OX=9606 GN=HLA-B PE=1 SV=1	HLA-B	3.58566	0.00537955	0.0155272	Up
S-CAP vs CON	P80723	Brain acid soluble protein 1 OS=Homo sapiens OX=9606 GN=BASP1 PE=1 SV=2	BASP1	3.61261	3.53506e-05	0.000256078	Up
S-CAP vs CON	P02458	Collagen alpha-1(II) chain OS=Homo sapiens OX=9606 GN=COL2A1 PE=1 SV=3	COL2A1	3.65831	0.00638143	0.0177645	Up
S-CAP vs CON	Q8NBP7	Proprotein convertase subtilisin/kexin type 9 OS=Homo sapiens OX=9606 GN=PCSK9 PE=1 SV=3	PCSK9	3.73599	1.54103e-05	0.000128005	Up
S-CAP vs CON	P13727	Bone marrow proteoglycan OS=Homo sapiens OX=9606 GN=PRG2 PE=1 SV=2	PRG2	3.73709	0.00460048	0.0140192	Up
S-CAP vs CON	Q08830	Fibrinogen-like protein 1 OS=Homo sapiens OX=9606 GN=FGL1 PE=1 SV=3	FGL1	3.85121	1.21645e-05	0.000108012	Up
S-CAP vs CON	X6R8F3	Neutrophil gelatinase-associated lipocalin OS=Homo sapiens OX=9606 GN=LCN2 PE=1 SV=1	LCN2	3.87158	0.000355494	0.00169518	Up
S-CAP vs CON	P01714	Immunoglobulin lambda variable 3-19 OS=Homo sapiens OX=9606 GN=IGLV3-19 PE=1 SV=2	IGLV3-19	3.91422	0.0190365	0.0424406	Up
S-CAP vs CON	Q86YW5	Trem-like transcript 1 protein OS=Homo sapiens OX=9606 GN=TREML1 PE=1 SV=2	TREML1	3.98274	0.0135583	0.0324768	Up
S-CAP vs CON	Q9UNN8	Endothelial protein C receptor OS=Homo sapiens OX=9606 GN=PROCR PE=1 SV=1	PROCR	4.0391	0.000130907	0.000802582	Up
S-CAP vs CON	P05154	Plasma serine protease inhibitor OS=Homo sapiens OX=9606 GN=SERPINA5 PE=1 SV=3	SERPINA5	4.07783	2.75613e-05	0.000215062	Up
S-CAP vs CON	Q03167	Transforming growth factor beta receptor type 3 OS=Homo sapiens OX=9606 GN=TGFBR3 PE=1 SV=3	TGFBR3	4.10169	0.000527847	0.00230374	Up
S-CAP vs CON	P29401	Transketolase OS=Homo sapiens OX=9606 GN=TKT PE=1 SV=3	TKT	4.35274	8.35939e-07	1.43503e-05	Up
S-CAP vs CON	P10451	Osteopontin OS=Homo sapiens OX=9606 GN=SPP1 PE=1 SV=1	SPP1	4.39674	2.41325e-06	3.35898e-05	Up
S-CAP vs CON	A0A087WZR4	Low affinity immunoglobulin gamma Fc region receptor III-B OS=Homo sapiens OX=9606 GN=FCGR3B PE=1 SV=1	FCGR3B	4.48126	3.58013e-05	0.000256078	Up
S-CAP vs CON	H0YMZ3	Semaphorin-4B (Fragment) OS=Homo sapiens OX=9606 GN=SEMA4B PE=1 SV=1	SEMA4B	4.57861	0.000282103	0.00143263	Up
S-CAP vs CON	C9JEU5	Fibrinogen gamma chain OS=Homo sapiens OX=9606 GN=FGG PE=1 SV=1	FGG	4.63776	2.97427e-06	3.82937e-05	Up
S-CAP vs CON	H7BY64	ZNF511-PRAP1 readthrough (Fragment) OS=Homo sapiens OX=9606 GN=ZNF511-PRAP1 PE=4 SV=2	ZNF511-PRAP1	4.74685	0.000524994	0.00230374	Up
S-CAP vs CON	P07988	Pulmonary surfactant-associated protein B OS=Homo sapiens OX=9606 GN=SFTPB PE=1 SV=3	SFTPB	4.90106	7.02815e-06	7.09705e-05	Up
S-CAP vs CON	A0A096LPE2	SAA2-SAA4 readthrough OS=Homo sapiens OX=9606 GN=SAA2-SAA4 PE=3 SV=1	SAA2-SAA4	4.97531	4.08654e-09	1.6189e-07	Up
S-CAP vs CON	A1L4H1	Soluble scavenger receptor cysteine-rich domain-containing protein SSC5D OS=Homo sapiens OX=9606 GN=SSC5D PE=1 SV=3	SSC5D	5.22664	4.19659e-08	1.1375e-06	Up
S-CAP vs CON	A0A2U3TZU2	Glucose-6-phosphate isomerase OS=Homo sapiens OX=9606 GN=GPI PE=1 SV=1	GPI	5.59864	6.58812e-08	1.69644e-06	Up
S-CAP vs CON	P21333	Filamin-A OS=Homo sapiens OX=9606 GN=FLNA PE=1 SV=4	FLNA	5.88535	9.09321e-07	1.51065e-05	Up
S-CAP vs CON	P54108	Cysteine-rich secretory protein 3 OS=Homo sapiens OX=9606 GN=CRISP3 PE=1 SV=1	CRISP3	6.05493	0.000999546	0.00408545	Up
S-CAP vs CON	P04066	Tissue alpha-L-fucosidase OS=Homo sapiens OX=9606 GN=FUCA1 PE=1 SV=4	FUCA1	6.52062	2.38926e-08	7.32014e-07	Up
S-CAP vs CON	H0Y2Y8	Zyxin (Fragment) OS=Homo sapiens OX=9606 GN=ZYX PE=1 SV=1	ZYX	7.03249	9.86077e-06	9.23326e-05	Up
S-CAP vs CON	P01619	Immunoglobulin kappa variable 3-20 OS=Homo sapiens OX=9606 GN=IGKV3-20 PE=1 SV=2	IGKV3-20	7.04478	0.00338664	0.011109	Up
S-CAP vs CON	P04908	Histone H2A type 1-B/E OS=Homo sapiens OX=9606 GN=H2AC4 PE=1 SV=2	H2AC4	7.35469	2.42611e-09	1.38828e-07	Up
S-CAP vs CON	Q15848	Adiponectin OS=Homo sapiens OX=9606 GN=ADIPOQ PE=1 SV=1	ADIPOQ	7.56446	4.00358e-12	1.03092e-09	Up
S-CAP vs CON	J3QQR8	Intercellular adhesion molecule 2 (Fragment) OS=Homo sapiens OX=9606 GN=ICAM2 PE=1 SV=8	ICAM2	8.24599	4.02378e-06	4.70965e-05	Up
S-CAP vs CON	P0DJI9	Serum amyloid A-2 protein OS=Homo sapiens OX=9606 GN=SAA2 PE=1 SV=1	SAA2	8.35715	0.0122421	0.0295994	Up
S-CAP vs CON	P02771	Alpha-fetoprotein OS=Homo sapiens OX=9606 GN=AFP PE=1 SV=1	AFP	10.276	0.000137303	0.000831895	Up
S-CAP vs CON	P62328	Thymosin beta-4 OS=Homo sapiens OX=9606 GN=TMSB4X PE=1 SV=2	TMSB4X	11.7788	5.20542e-07	9.57425e-06	Up
S-CAP vs CON	A0A7P0T8I6	Cathepsin X OS=Homo sapiens OX=9606 GN=CTSZ PE=1 SV=1	CTSZ	20.4658	3.42903e-08	9.81083e-07	Up
S-CAP vs CON	P0DJI8	Serum amyloid A-1 protein OS=Homo sapiens OX=9606 GN=SAA1 PE=1 SV=1	SAA1	30.2839	0.0006609	0.00283636	Up
S-CAP vs CON	P02741	C-reactive protein OS=Homo sapiens OX=9606 GN=CRP PE=1 SV=1	CRP	47.8964	8.11043e-06	7.88089e-05	Up
S-CAP vs NS-CAP	Q14D04	Ventricular zone-expressed PH domain-containing protein homolog 1 OS=Homo sapiens OX=9606 GN=VEPH1 PE=1 SV=1	VEPH1	0.0912374	0.00017311	0.00610675	Down
S-CAP vs NS-CAP	Q9UFW8	CGG triplet repeat-binding protein 1 OS=Homo sapiens OX=9606 GN=CGGBP1 PE=1 SV=2	CGGBP1	0.13513	0.00190222	0.0199927	Down
S-CAP vs NS-CAP	Q96KN2	Beta-Ala-His dipeptidase OS=Homo sapiens OX=9606 GN=CNDP1 PE=1 SV=5	CNDP1	0.184828	0.00337374	0.0284832	Down
S-CAP vs NS-CAP	Q9H8L6	Multimerin-2 OS=Homo sapiens OX=9606 GN=MMRN2 PE=1 SV=2	MMRN2	0.24308	0.000364065	0.00852243	Down
S-CAP vs NS-CAP	Q5T123	SH3 domain-binding glutamic acid-rich-like protein 3 OS=Homo sapiens OX=9606 GN=SH3BGRL3 PE=1 SV=1	SH3BGRL3	0.243716	0.000357439	0.00852243	Down
S-CAP vs NS-CAP	P09172	Dopamine beta-hydroxylase OS=Homo sapiens OX=9606 GN=DBH PE=1 SV=3	DBH	0.251986	0.00317009	0.0281483	Down
S-CAP vs NS-CAP	A0A075B6K4	Immunoglobulin lambda variable 3-10 OS=Homo sapiens OX=9606 GN=IGLV3-10 PE=3 SV=2	IGLV3-10	0.290943	0.0284239	0.117107	Down
S-CAP vs NS-CAP	O95810	Caveolae-associated protein 2 OS=Homo sapiens OX=9606 GN=CAVIN2 PE=1 SV=3	CAVIN2	0.30077	0.00395576	0.0308669	Down
S-CAP vs NS-CAP	P00915	Carbonic anhydrase 1 OS=Homo sapiens OX=9606 GN=CA1 PE=1 SV=2	CA1	0.312201	0.00558619	0.0405195	Down
S-CAP vs NS-CAP	P55056	Apolipoprotein C-IV OS=Homo sapiens OX=9606 GN=APOC4 PE=1 SV=1	APOC4	0.338372	0.02642	0.11062	Down
S-CAP vs NS-CAP	O43264	Centromere/kinetochore protein zw10 homolog OS=Homo sapiens OX=9606 GN=ZW10 PE=1 SV=3	ZW10	0.34054	0.000643775	0.0122794	Down
S-CAP vs NS-CAP	P67936	Tropomyosin alpha-4 chain OS=Homo sapiens OX=9606 GN=TPM4 PE=1 SV=3	TPM4	0.343891	0.00248022	0.0245637	Down
S-CAP vs NS-CAP	Q5R345	p-selectin OS=Homo sapiens OX=9606 GN=SELP PE=1 SV=1	SELP	0.408391	0.00525667	0.0395241	Down
S-CAP vs NS-CAP	P23528	Cofilin-1 OS=Homo sapiens OX=9606 GN=CFL1 PE=1 SV=3	CFL1	0.451473	0.034414	0.134267	Down
S-CAP vs NS-CAP	P68871	Hemoglobin subunit beta OS=Homo sapiens OX=9606 GN=HBB PE=1 SV=2	HBB	0.463012	0.0419359	0.149979	Down
S-CAP vs NS-CAP	H0YLB9	Alpha-mannosidase (Fragment) OS=Homo sapiens OX=9606 GN=MAN2A2 PE=1 SV=1	MAN2A2	0.463344	0.00015202	0.00610675	Down
S-CAP vs NS-CAP	X6RJP6	Transgelin-2 (Fragment) OS=Homo sapiens OX=9606 GN=TAGLN2 PE=1 SV=1	TAGLN2	0.47214	0.00312283	0.0281483	Down
S-CAP vs NS-CAP	P07737	Profilin-1 OS=Homo sapiens OX=9606 GN=PFN1 PE=1 SV=2	PFN1	0.477721	0.00224245	0.0226443	Down
S-CAP vs NS-CAP	A0A7P0TBD9	Heparanase OS=Homo sapiens OX=9606 GN=HPSE PE=1 SV=1	HPSE	0.491111	0.0108157	0.0625851	Down
S-CAP vs NS-CAP	P04196	Histidine-rich glycoprotein OS=Homo sapiens OX=9606 GN=HRG PE=1 SV=1	HRG	0.503058	0.000263273	0.00728736	Down
S-CAP vs NS-CAP	P50552	Vasodilator-stimulated phosphoprotein OS=Homo sapiens OX=9606 GN=VASP PE=1 SV=3	VASP	0.515725	0.040515	0.145911	Down
S-CAP vs NS-CAP	Q92954	Proteoglycan 4 OS=Homo sapiens OX=9606 GN=PRG4 PE=1 SV=3	PRG4	0.527114	0.00118721	0.0175647	Down
S-CAP vs NS-CAP	Q13790	Apolipoprotein F OS=Homo sapiens OX=9606 GN=APOF PE=1 SV=2	APOF	0.539399	0.00855065	0.0543652	Down
S-CAP vs NS-CAP	Q9NY97	N-acetyllactosaminide beta-1,3-N-acetylglucosaminyltransferase 2 OS=Homo sapiens OX=9606 GN=B3GNT2 PE=1 SV=2	B3GNT2	0.540888	0.00660213	0.0453346	Down
S-CAP vs NS-CAP	O00151	PDZ and LIM domain protein 1 OS=Homo sapiens OX=9606 GN=PDLIM1 PE=1 SV=4	PDLIM1	0.543057	0.0135669	0.07359	Down
S-CAP vs NS-CAP	K7ERI9	Apolipoprotein C-I (Fragment) OS=Homo sapiens OX=9606 GN=APOC1 PE=1 SV=1	APOC1	0.552051	0.00607513	0.0434541	Down
S-CAP vs NS-CAP	P00491	Purine nucleoside phosphorylase OS=Homo sapiens OX=9606 GN=PNP PE=1 SV=2	PNP	0.56997	0.0365524	0.139441	Down
S-CAP vs NS-CAP	Q15166	Serum paraoxonase/lactonase 3 OS=Homo sapiens OX=9606 GN=PON3 PE=1 SV=3	PON3	0.572213	0.00132737	0.0180473	Down
S-CAP vs NS-CAP	P20851	C4b-binding protein beta chain OS=Homo sapiens OX=9606 GN=C4BPB PE=1 SV=1	C4BPB	0.585564	0.000268854	0.00728736	Down
S-CAP vs NS-CAP	P05546	Heparin cofactor 2 OS=Homo sapiens OX=9606 GN=SERPIND1 PE=1 SV=3	SERPIND1	0.589191	2.95798e-07	5.07786e-05	Down
S-CAP vs NS-CAP	P11226	Mannose-binding protein C OS=Homo sapiens OX=9606 GN=MBL2 PE=1 SV=2	MBL2	0.603554	0.0102091	0.0611362	Down
S-CAP vs NS-CAP	E7END6	Vitamin K-dependent protein C OS=Homo sapiens OX=9606 GN=PROC PE=1 SV=1	PROC	0.60543	1.24895e-07	5.07786e-05	Down
S-CAP vs NS-CAP	A0A087X0I3	Adenosine deaminase 2 OS=Homo sapiens OX=9606 GN=ADA2 PE=1 SV=1	ADA2	0.625825	0.00973363	0.0592194	Down
S-CAP vs NS-CAP	Q9UGM5	Fetuin-B OS=Homo sapiens OX=9606 GN=FETUB PE=1 SV=2	FETUB	0.648597	0.00732586	0.0488054	Down
S-CAP vs NS-CAP	P62328	Thymosin beta-4 OS=Homo sapiens OX=9606 GN=TMSB4X PE=1 SV=2	TMSB4X	0.655172	0.0315478	0.124978	Down
S-CAP vs NS-CAP	P06733	Alpha-enolase OS=Homo sapiens OX=9606 GN=ENO1 PE=1 SV=2	ENO1	1.51441	0.00632729	0.0446377	Up
S-CAP vs NS-CAP	Q86UD1	Out at first protein homolog OS=Homo sapiens OX=9606 GN=OAF PE=2 SV=1	OAF	1.52651	0.0117747	0.0666372	Up
S-CAP vs NS-CAP	P18065	Insulin-like growth factor-binding protein 2 OS=Homo sapiens OX=9606 GN=IGFBP2 PE=1 SV=2	IGFBP2	1.5418	0.0221756	0.10213	Up
S-CAP vs NS-CAP	H0YLF3	Beta-2-microglobulin (Fragment) OS=Homo sapiens OX=9606 GN=B2M PE=1 SV=1	B2M	1.55171	0.00280126	0.0267157	Up
S-CAP vs NS-CAP	A0A669KBE7	ADAMTS-like protein 4 OS=Homo sapiens OX=9606 GN=ADAMTSL4 PE=1 SV=1	ADAMTSL4	1.60762	0.00362243	0.0291493	Up
S-CAP vs NS-CAP	P80723	Brain acid soluble protein 1 OS=Homo sapiens OX=9606 GN=BASP1 PE=1 SV=2	BASP1	1.62218	0.000553744	0.0109684	Up
S-CAP vs NS-CAP	A0A7I2V3J7	Laminin subunit beta-1 OS=Homo sapiens OX=9606 GN=LAMB1 PE=1 SV=1	LAMB1	1.6411	0.0145138	0.0755806	Up
S-CAP vs NS-CAP	A0A2R8Y430	Glutathione synthetase OS=Homo sapiens OX=9606 GN=GSS PE=1 SV=1	GSS	1.66299	0.0401421	0.145586	Up
S-CAP vs NS-CAP	B0YJC4	Vimentin OS=Homo sapiens OX=9606 GN=VIM PE=1 SV=1	VIM	1.69022	0.0160759	0.0788484	Up
S-CAP vs NS-CAP	Q99784	Noelin OS=Homo sapiens OX=9606 GN=OLFM1 PE=1 SV=4	OLFM1	1.69252	0.000194417	0.00610675	Up
S-CAP vs NS-CAP	P10451	Osteopontin OS=Homo sapiens OX=9606 GN=SPP1 PE=1 SV=1	SPP1	1.72253	0.00845836	0.0543652	Up
S-CAP vs NS-CAP	Q15223	Nectin-1 OS=Homo sapiens OX=9606 GN=NECTIN1 PE=1 SV=3	NECTIN1	1.76757	0.035195	0.136282	Up
S-CAP vs NS-CAP	H0YN67	Immunoglobulin superfamily-containing leucine-rich repeat protein (Fragment) OS=Homo sapiens OX=9606 GN=ISLR PE=1 SV=1	ISLR	1.77316	0.0496062	0.170315	Up
S-CAP vs NS-CAP	P98160	Basement membrane-specific heparan sulfate proteoglycan core protein OS=Homo sapiens OX=9606 GN=HSPG2 PE=1 SV=4	HSPG2	1.80781	0.00039116	0.00875857	Up
S-CAP vs NS-CAP	P35443	Thrombospondin-4 OS=Homo sapiens OX=9606 GN=THBS4 PE=1 SV=2	THBS4	1.81763	0.0156803	0.0784353	Up
S-CAP vs NS-CAP	Q9UBG0	C-type mannose receptor 2 OS=Homo sapiens OX=9606 GN=MRC2 PE=1 SV=2	MRC2	1.9111	0.0234196	0.105416	Up
S-CAP vs NS-CAP	Q9UM47	Neurogenic locus notch homolog protein 3 OS=Homo sapiens OX=9606 GN=NOTCH3 PE=1 SV=2	NOTCH3	1.92675	0.00380828	0.0301733	Up
S-CAP vs NS-CAP	C9JIZ6	Prosaposin OS=Homo sapiens OX=9606 GN=PSAP PE=1 SV=2	PSAP	1.94507	0.0105023	0.0614624	Up
S-CAP vs NS-CAP	P12109	Collagen alpha-1(VI) chain OS=Homo sapiens OX=9606 GN=COL6A1 PE=1 SV=3	COL6A1	1.95641	0.0116568	0.0666372	Up
S-CAP vs NS-CAP	Q5JP53	Tubulin beta chain OS=Homo sapiens OX=9606 GN=TUBB PE=1 SV=1	TUBB	1.96982	0.00175734	0.0199927	Up
S-CAP vs NS-CAP	Q9NPY3	Complement component C1q receptor OS=Homo sapiens OX=9606 GN=CD93 PE=1 SV=3	CD93	1.98257	0.0429024	0.150488	Up
S-CAP vs NS-CAP	P12830	Cadherin-1 OS=Homo sapiens OX=9606 GN=CDH1 PE=1 SV=3	CDH1	2.05394	0.00900409	0.0559394	Up
S-CAP vs NS-CAP	F2Z393	Transaldolase OS=Homo sapiens OX=9606 GN=TALDO1 PE=1 SV=1	TALDO1	2.06347	0.0256404	0.11029	Up
S-CAP vs NS-CAP	A0A7I2V433	Nucleophosmin OS=Homo sapiens OX=9606 GN=NPM1 PE=1 SV=1	NPM1	2.07213	0.00143198	0.0187281	Up
S-CAP vs NS-CAP	P02461	Collagen alpha-1(III) chain OS=Homo sapiens OX=9606 GN=COL3A1 PE=1 SV=4	COL3A1	2.09551	0.0441442	0.15361	Up
S-CAP vs NS-CAP	P29401	Transketolase OS=Homo sapiens OX=9606 GN=TKT PE=1 SV=3	TKT	2.1431	0.000695764	0.0127971	Up
S-CAP vs NS-CAP	Q8WZ75	Roundabout homolog 4 OS=Homo sapiens OX=9606 GN=ROBO4 PE=1 SV=1	ROBO4	2.15496	0.0396014	0.144643	Up
S-CAP vs NS-CAP	A3KFI5	Neuroblastoma suppressor of tumorigenicity 1 (Fragment) OS=Homo sapiens OX=9606 GN=NBL1 PE=1 SV=1	NBL1	2.19979	0.0375458	0.142177	Up
S-CAP vs NS-CAP	P20774	Mimecan OS=Homo sapiens OX=9606 GN=OGN PE=1 SV=1	OGN	2.23573	0.0471435	0.162946	Up
S-CAP vs NS-CAP	P25311	Zinc-alpha-2-glycoprotein OS=Homo sapiens OX=9606 GN=AZGP1 PE=1 SV=2	AZGP1	2.2517	6.3201e-05	0.00464979	Up
S-CAP vs NS-CAP	A0A7P0T861	Calreticulin OS=Homo sapiens OX=9606 GN=CALR PE=1 SV=1	CALR	2.26587	0.0168927	0.0817747	Up
S-CAP vs NS-CAP	Q9HBR0	Putative sodium-coupled neutral amino acid transporter 10 OS=Homo sapiens OX=9606 GN=SLC38A10 PE=1 SV=2	SLC38A10	2.26669	0.00187229	0.0199927	Up
S-CAP vs NS-CAP	P11717	Cation-independent mannose-6-phosphate receptor OS=Homo sapiens OX=9606 GN=IGF2R PE=1 SV=3	IGF2R	2.27943	0.000341126	0.00852243	Up
S-CAP vs NS-CAP	P07988	Pulmonary surfactant-associated protein B OS=Homo sapiens OX=9606 GN=SFTPB PE=1 SV=3	SFTPB	2.3079	0.0231251	0.105393	Up
S-CAP vs NS-CAP	P20618	Proteasome subunit beta type-1 OS=Homo sapiens OX=9606 GN=PSMB1 PE=1 SV=2	PSMB1	2.38159	0.00800669	0.0521955	Up
S-CAP vs NS-CAP	P07237	Protein disulfide-isomerase OS=Homo sapiens OX=9606 GN=P4HB PE=1 SV=3	P4HB	2.38667	0.000180008	0.00610675	Up
S-CAP vs NS-CAP	A0A087WYF1	Laminin subunit alpha-2 OS=Homo sapiens OX=9606 GN=LAMA2 PE=1 SV=1	LAMA2	2.39616	0.00901547	0.0559394	Up
S-CAP vs NS-CAP	P58304	Visual system homeobox 2 OS=Homo sapiens OX=9606 GN=VSX2 PE=1 SV=1	VSX2	2.43202	0.0426718	0.150488	Up
S-CAP vs NS-CAP	Q15828	Cystatin-M OS=Homo sapiens OX=9606 GN=CST6 PE=1 SV=1	CST6	2.43742	0.0139056	0.0745979	Up
S-CAP vs NS-CAP	P23141	Liver carboxylesterase 1 OS=Homo sapiens OX=9606 GN=CES1 PE=1 SV=2	CES1	2.44114	0.00305553	0.0280999	Up
S-CAP vs NS-CAP	P06732	Creatine kinase M-type OS=Homo sapiens OX=9606 GN=CKM PE=1 SV=2	CKM	2.46591	0.0103966	0.0614624	Up
S-CAP vs NS-CAP	A0A0D9SEN1	Prolyl endopeptidase FAP OS=Homo sapiens OX=9606 GN=FAP PE=1 SV=1	FAP	2.47267	0.0205859	0.0963793	Up
S-CAP vs NS-CAP	P17301	Integrin alpha-2 OS=Homo sapiens OX=9606 GN=ITGA2 PE=1 SV=2	ITGA2	2.48163	0.0384478	0.143483	Up
S-CAP vs NS-CAP	Q7Z7M0	Multiple epidermal growth factor-like domains protein 8 OS=Homo sapiens OX=9606 GN=MEGF8 PE=1 SV=2	MEGF8	2.57371	0.00119371	0.0175647	Up
S-CAP vs NS-CAP	Q9UNN8	Endothelial protein C receptor OS=Homo sapiens OX=9606 GN=PROCR PE=1 SV=1	PROCR	2.62956	0.00529546	0.0395241	Up
S-CAP vs NS-CAP	A1L4H1	Soluble scavenger receptor cysteine-rich domain-containing protein SSC5D OS=Homo sapiens OX=9606 GN=SSC5D PE=1 SV=3	SSC5D	2.64339	0.00114863	0.0175647	Up
S-CAP vs NS-CAP	P06702	Protein S100-A9 OS=Homo sapiens OX=9606 GN=S100A9 PE=1 SV=1	S100A9	2.68372	0.0343799	0.134267	Up
S-CAP vs NS-CAP	Q86X91	Inactive tyrosine-protein kinase 7 OS=Homo sapiens OX=9606 GN=PTK7 PE=1 SV=1	PTK7	2.84105	0.00152734	0.0187281	Up
S-CAP vs NS-CAP	Q15848	Adiponectin OS=Homo sapiens OX=9606 GN=ADIPOQ PE=1 SV=1	ADIPOQ	2.84915	1.04866e-05	0.00135014	Up
S-CAP vs NS-CAP	Q92859	Neogenin OS=Homo sapiens OX=9606 GN=NEO1 PE=1 SV=2	NEO1	2.85789	0.00538808	0.0396408	Up
S-CAP vs NS-CAP	A0A7P0TAK8	Neurogenic locus notch homolog protein 1 OS=Homo sapiens OX=9606 GN=NOTCH1 PE=1 SV=1	NOTCH1	2.8653	0.00739188	0.0488054	Up
S-CAP vs NS-CAP	Q9NPG4	Protocadherin-12 OS=Homo sapiens OX=9606 GN=PCDH12 PE=1 SV=1	PCDH12	2.94447	0.00082865	0.0142252	Up
S-CAP vs NS-CAP	Q9NZ08	Endoplasmic reticulum aminopeptidase 1 OS=Homo sapiens OX=9606 GN=ERAP1 PE=1 SV=3	ERAP1	2.95276	0.00163469	0.0191333	Up
S-CAP vs NS-CAP	Q5TA01	Glutathione S-transferase omega-1 (Fragment) OS=Homo sapiens OX=9606 GN=GSTO1 PE=1 SV=1	GSTO1	3.00269	0.0153765	0.0784353	Up
S-CAP vs NS-CAP	Q9BTY2	Plasma alpha-L-fucosidase OS=Homo sapiens OX=9606 GN=FUCA2 PE=1 SV=2	FUCA2	3.0115	0.0156871	0.0784353	Up
S-CAP vs NS-CAP	P11279	Lysosome-associated membrane glycoprotein 1 OS=Homo sapiens OX=9606 GN=LAMP1 PE=1 SV=3	LAMP1	3.28816	0.00111006	0.0175647	Up
S-CAP vs NS-CAP	P60709	Actin, cytoplasmic 1 OS=Homo sapiens OX=9606 GN=ACTB PE=1 SV=1	ACTB	3.33728	0.00656556	0.0453346	Up
S-CAP vs NS-CAP	P62807	Histone H2B type 1-C/E/F/G/I OS=Homo sapiens OX=9606 GN=H2BC4 PE=1 SV=4	H2BC4	3.41761	0.00263317	0.0255864	Up
S-CAP vs NS-CAP	P15291	Beta-1,4-galactosyltransferase 1 OS=Homo sapiens OX=9606 GN=B4GALT1 PE=1 SV=5	B4GALT1	3.53423	0.000520748	0.0107274	Up
S-CAP vs NS-CAP	A0A2U3TZU2	Glucose-6-phosphate isomerase OS=Homo sapiens OX=9606 GN=GPI PE=1 SV=1	GPI	3.64256	0.000135739	0.00610675	Up
S-CAP vs NS-CAP	P07998	Ribonuclease pancreatic OS=Homo sapiens OX=9606 GN=RNASE1 PE=1 SV=4	RNASE1	3.66063	0.000817841	0.0142252	Up
S-CAP vs NS-CAP	Q03167	Transforming growth factor beta receptor type 3 OS=Homo sapiens OX=9606 GN=TGFBR3 PE=1 SV=3	TGFBR3	3.80021	0.00184758	0.0199927	Up
S-CAP vs NS-CAP	B1B0D4	ADAMTS-like protein 2 OS=Homo sapiens OX=9606 GN=ADAMTSL2 PE=1 SV=1	ADAMTSL2	3.94615	0.000196354	0.00610675	Up
S-CAP vs NS-CAP	P04066	Tissue alpha-L-fucosidase OS=Homo sapiens OX=9606 GN=FUCA1 PE=1 SV=4	FUCA1	3.95665	0.000174533	0.00610675	Up
S-CAP vs NS-CAP	H0YMZ3	Semaphorin-4B (Fragment) OS=Homo sapiens OX=9606 GN=SEMA4B PE=1 SV=1	SEMA4B	4.30414	0.000201582	0.00610675	Up
S-CAP vs NS-CAP	A0A7P0T8I6	Cathepsin X OS=Homo sapiens OX=9606 GN=CTSZ PE=1 SV=1	CTSZ	5.00207	0.00113293	0.0175647	Up
S-CAP vs NS-CAP	P04908	Histone H2A type 1-B/E OS=Homo sapiens OX=9606 GN=H2AC4 PE=1 SV=2	H2AC4	5.05809	1.6607e-05	0.00171052	Up
S-CAP vs NS-CAP	P02771	Alpha-fetoprotein OS=Homo sapiens OX=9606 GN=AFP PE=1 SV=1	AFP	8.31317	0.000450515	0.0096673	Up

## Sheet: Supplementary Data 3.2
Supplementary Data 3.2 Differentially abundant metabolites of cohort 1
Group	M/Z	Compound_ID	Compound_name	FC	P value	FDR	Change	S-CAP, Severe community acquired pneumonia; NS-CAP, Non-severe community acquired pneumonia;CON: healthy control; FC, Fold change;
NS-CAP vs CON	1379.66	HMDB0039410	Phaseoloside D	0.00013317	0.021105	0.069496	Down
NS-CAP vs CON	921.788	HMDB0043103	TG(15:0/20:0/22:6(4Z,7Z,10Z,13Z,16Z,19Z))	0.00024198	0.013686	0.0511449	Down
NS-CAP vs CON	691.596	HMDB0061667	CE(DiMe(11,3))	0.00036715	0.016103	0.0583916	Down
NS-CAP vs CON	319.225	HMDB0011134	5-HETE	0.00061928	0.00039706	0.0036663	Down
NS-CAP vs CON	567.534	HMDB0112112	FAHFA(18:0/9-O-18:0)	0.00087601	0.045206	0.123875	Down
NS-CAP vs CON	375.218	HMDB0002294	Resolvin D2	0.0008768	0.011017	0.0434055	Down
NS-CAP vs CON	695.589	HMDB0036967	3-Hexadecanoyloleanolic acid	0.00096867	0.018151	0.0633388	Down
NS-CAP vs CON	926.784	HMDB0008585	PC(22:1(13Z)/24:1(15Z))	0.0010359	0.019382	0.0659455	Down
NS-CAP vs CON	540.508	HMDB0006347	Hexacosanoyl carnitine	0.0016599	0.0033883	0.018108	Down
NS-CAP vs CON	377.028	HMDB0060414	6-Methylthiopurine 5'-monophosphate ribonucleotide	0.0019176	0.028047	0.0862255	Down
NS-CAP vs CON	403.152	HMDB0042015	Sulforidazine	0.0020696	0.00048674	0.00427816	Down
NS-CAP vs CON	835.753	HMDB0031940	Arachisprenol 12	0.0021959	0.013227	0.0499856	Down
NS-CAP vs CON	655.427	HMDB0114816	PA(15:0/18:3(6Z,9Z,12Z))	0.0025331	9.82e-06	0.000237608	Down
NS-CAP vs CON	867.761	HMDB0042750	TG(14:0/22:5(4Z,7Z,10Z,13Z,16Z)/O-18:0)	0.002803	0.026484	0.0828449	Down
NS-CAP vs CON	765.705	HMDB0042093	TG(14:0/15:0/16:0)	0.0029353	0.042954	0.118377	Down
NS-CAP vs CON	674.501	HMDB0008852	PE(14:0/P-18:1(11Z))	0.0031423	2.29e-06	7.51768e-05	Down
NS-CAP vs CON	318.3	HMDB0004610	Phytosphingosine	0.0034016	3.62e-07	1.70473e-05	Down
NS-CAP vs CON	609.263	HMDB0000683	Harderoporphyrin	0.0040289	0.01116	0.0437769	Down
NS-CAP vs CON	401.16	HMDB0029869	Hemiariensin	0.0045471	0.00034041	0.00325509	Down
NS-CAP vs CON	514.027	HMDB0006821	2,5-Diaminopyrimidine nucleoside triphosphate	0.0048742	0.022357	0.0727281	Down
NS-CAP vs CON	870.641	HMDB0112560	PS(20:1(11Z)/22:2(13Z,16Z))	0.0051649	0.0012167	0.00842629	Down
NS-CAP vs CON	803.674	HMDB0115235	PA(21:0/22:0)	0.0051746	0.01498	0.0547635	Down
NS-CAP vs CON	981.503	HMDB0036656	Asiaticoside	0.0054611	0.00031274	0.00308225	Down
NS-CAP vs CON	361.238	HMDB0010214	19,20-DiHDPA	0.005534	0.0069144	0.030799	Down
NS-CAP vs CON	883.251		Bacillibactin	0.0060057	0.0025575	0.0148106	Down
NS-CAP vs CON	553.354	HMDB0035333	Ganoderic acid Me	0.0060088	0.00010353	0.00141924	Down
NS-CAP vs CON	345.244	HMDB0031465	Methyl-[10]-shogaol	0.0061925	0.0084334	0.0357424	Down
NS-CAP vs CON	919.793	HMDB0043306	TG(15:0/20:1(11Z)/22:6(4Z,7Z,10Z,13Z,16Z,19Z))	0.0065615	0.00070551	0.00573795	Down
NS-CAP vs CON	417.135	HMDB0030108	Cudraflavone A	0.006575	0.037941	0.10675	Down
NS-CAP vs CON	285.221	HMDB0001358	Retinal	0.0066413	0.00010282	0.00141924	Down
NS-CAP vs CON	448.104	HMDB0030684	Cyanidin 3-glucoside	0.00669	0.0042093	0.0213677	Down
NS-CAP vs CON	1004.33	HMDB0003945	(2E)-Hexadecenoyl-CoA	0.0069876	0.012914	0.0490817	Down
NS-CAP vs CON	717.657	HMDB0056268	DG(24:1n9/0:0/18:2n6)	0.0074495	0.0089076	0.0371665	Down
NS-CAP vs CON	443.212	HMDB0032705	Isopropyl beta-D-glucoside	0.0076299	0.0059689	0.0275573	Down
NS-CAP vs CON	351.217	HMDB0002341	8-iso-15-keto-PGE2	0.0082974	0.0014076	0.00936195	Down
NS-CAP vs CON	206.132	HMDB0030354	Arenaine	0.0084102	0.022458	0.072968	Down
NS-CAP vs CON	423.235	HMDB0035736	11,12-Dihydrolactaroviolin	0.0086315	0.0032317	0.017578	Down
NS-CAP vs CON	561.466	HMDB0007019	DG(14:0/18:4(6Z,9Z,12Z,15Z)/0:0)	0.0088044	0.0027858	0.0159265	Down
NS-CAP vs CON	475.198	HMDB0004482	2-Methoxyestrone 3-glucuronide	0.0088796	0.032033	0.0948984	Down
NS-CAP vs CON	885.682	HMDB0043683	TG(15:0/18:4(6Z,9Z,12Z,15Z)/22:6(4Z,7Z,10Z,13Z,16Z,19Z))	0.0089397	0.02262	0.073405	Down
NS-CAP vs CON	922.285	HMDB0006404	Decanoyl-CoA (n-C10:0CoA)	0.0091931	0.031561	0.0942266	Down
NS-CAP vs CON	1017.25	HMDB0029923	Xanthan	0.0092802	0.0021221	0.0128138	Down
NS-CAP vs CON	442.143	HMDB0001056	Dihydrofolic acid	0.0093907	0.0075776	0.0329465	Down
NS-CAP vs CON	714.532	HMDB0007930	PC(14:1(9Z)/P-18:1(11Z))	0.0094313	2.4e-06	7.66852e-05	Down
NS-CAP vs CON	1120.53	HMDB0013020	Neuromedin C	0.0099284	0.024488	0.0777781	Down
NS-CAP vs CON	423.195	HMDB0013946	8-Hydroxycarvedilol	0.010496	0.00042109	0.0038225	Down
NS-CAP vs CON	939.769	HMDB0055800	TG(20:5(5Z,8Z,11Z,14Z,17Z)/22:6(4Z,7Z,10Z,13Z,16Z,19Z)/O-18:0)	0.010805	0.021668	0.0709174	Down
NS-CAP vs CON	309.204	HMDB0013623	FA 18:3+2O	0.010948	0.035267	0.101904	Down
NS-CAP vs CON	315.197	HMDB0000344	2-Methoxyestradiol-3-methylether	0.010993	0.03414	0.0994934	Down
NS-CAP vs CON	678.668	HMDB0004955	Cer(d18:1/26:0)	0.011305	0.020557	0.0683638	Down
NS-CAP vs CON	597.524	HMDB0034510	Erythrodiol 3-decanoate	0.011541	0.012327	0.0475072	Down
NS-CAP vs CON	672.485	HMDB0008885	PE(14:1(9Z)/P-18:1(11Z))	0.011566	2.18e-05	0.000427296	Down
NS-CAP vs CON	851.729	HMDB0005436	TG(16:1(9Z)/16:1(9Z)/20:4(5Z,8Z,11Z,14Z))	0.011635	0.00069743	0.00572277	Down
NS-CAP vs CON	829.682	HMDB0013469	SM(d18:0/24:1(15Z)(OH))	0.012049	0.037484	0.105686	Down
NS-CAP vs CON	363.254	HMDB0036803	6-O-Acetylaustroinulin	0.0125	0.003679	0.0192324	Down
NS-CAP vs CON	483.171	HMDB0000273	Thymidine	0.012617	0.035317	0.10193	Down
NS-CAP vs CON	657.433	HMDB0002741	Fucoxanthin	0.01263	0.011415	0.0443256	Down
NS-CAP vs CON	775.57	HMDB0010605	PG(18:0/18:2(9Z,12Z))	0.012735	0.00823	0.0350458	Down
NS-CAP vs CON	939.752	HMDB0043625	TG(15:0/22:5(4Z,7Z,10Z,13Z,16Z)/22:6(4Z,7Z,10Z,13Z,16Z,19Z))	0.012954	0.017344	0.0613217	Down
NS-CAP vs CON	294.151		Dehydronuciferin	0.013335	0.00014262	0.00179069	Down
NS-CAP vs CON	674.482	HMDB0007900	PC(14:1(9Z)/14:1(9Z))	0.013553	3.27e-07	1.56792e-05	Down
NS-CAP vs CON	1088.06	HMDB0045635	TG(20:0/24:0/24:0)	0.01388	0.00019603	0.00223533	Down
NS-CAP vs CON	818.566	HMDB0009243	PE(20:0/22:6(4Z,7Z,10Z,13Z,16Z,19Z))	0.014002	0.021776	0.0710948	Down
NS-CAP vs CON	328.137		N-Fructosyl phenylalanine	0.014792	3.24e-05	0.000579647	Down
NS-CAP vs CON	804.694	HMDB0013408	PC(O-16:0/22:0)	0.015023	0.0010836	0.00778547	Down
NS-CAP vs CON	1031.97	HMDB0044001	TG(16:0/24:0/24:0)	0.015467	0.0087444	0.0366555	Down
NS-CAP vs CON	337.238	HMDB0002265	14,15-DiHETrE	0.015636	0.00085939	0.00665469	Down
NS-CAP vs CON	360.139		Indole-3-acetyl-L-tryptophan	0.01618	0.011256	0.0439664	Down
NS-CAP vs CON	385.194	HMDB0029772	Corchoionol C 9-glucoside	0.017059	0.03579	0.102634	Down
NS-CAP vs CON	1261.79	HMDB0121171	CL(8:0/14:0/18:2(9Z,11Z)/18:2(9Z,11Z))	0.017083	0.0002951	0.00300356	Down
NS-CAP vs CON	307.155	HMDB0030496	ACRL Toxin II	0.017216	0.0001818	0.0021357	Down
NS-CAP vs CON	291.159	HMDB0029474	[6]-Dehydrogingerdione	0.017586	3.02e-07	1.50266e-05	Down
NS-CAP vs CON	860.687	HMDB0009244	PE(20:0/24:0)	0.017786	0.00019668	0.00223533	Down
NS-CAP vs CON	1339.9	HMDB0193956	CL(10:0/18:2(9Z,11Z)/18:2(9Z,11Z)/18:2(9Z,11Z))	0.018279	0.017181	0.0608971	Down
NS-CAP vs CON	353.233	HMDB0001139	Prostaglandin F2a	0.018383	0.028004	0.0862204	Down
NS-CAP vs CON	715.517	HMDB0114826	PA(15:0/22:2(13Z,16Z))	0.018903	3.82e-06	0.000111577	Down
NS-CAP vs CON	1003.92	HMDB0052380	TG(24:1(15Z)/22:6(4Z,7Z,10Z,13Z,16Z,19Z)/O-18:0)	0.019206	0.016852	0.0602212	Down
NS-CAP vs CON	235.108	HMDB0028694	Alanylphenylalanine	0.019484	0.045272	0.123875	Down
NS-CAP vs CON	219.102	HMDB0032589	1-(5-Acetyl-2-hydroxyphenyl)-3-methyl-1-butanone	0.019631	0.0039112	0.0202103	Down
NS-CAP vs CON	830.648	HMDB0007960	PC(15:0/24:1(15Z))	0.020213	0.00031316	0.00308225	Down
NS-CAP vs CON	931.509	HMDB0001036	Angiotensin III	0.021314	0.0020981	0.0127773	Down
NS-CAP vs CON	317.213	HMDB0010209	15-HEPE	0.021343	0.0030696	0.0170766	Down
NS-CAP vs CON	149.024	HMDB0001587	Phenylglyoxylic acid	0.021792	1.06e-05	0.000248505	Down
NS-CAP vs CON	692.452	HMDB0112273	PS(14:0/15:0)	0.023464	0.02097	0.0692826	Down
NS-CAP vs CON	799.702	HMDB0043191	TG(15:0/14:1(9Z)/O-18:0)	0.023756	0.001178	0.00824277	Down
NS-CAP vs CON	383.207	HMDB0012643	20-Trihydroxy-leukotriene-B4	0.023967	0.0035969	0.0190252	Down
NS-CAP vs CON	1317.89	HMDB0075767	CL(i-14:0/i-12:0/18:2(9Z,11Z)/18:2(9Z,11Z))	0.025565	0.00026772	0.00279907	Down
NS-CAP vs CON	491.353	HMDB0039090	7',8'-Dihydro-8'-hydroxyreticulataxanthin	0.026768	3.01e-07	1.50266e-05	Down
NS-CAP vs CON	301.217	HMDB0002190	5,6-Epoxy-8,11,14-eicosatrienoic acid	0.026808	0.0033606	0.0180963	Down
NS-CAP vs CON	229.156	HMDB0028920	Isoleucyl-Valine	0.027131	0.001522	0.00990209	Down
NS-CAP vs CON	618.471	HMDB0010700	CerP(d18:1/16:0)	0.027893	5.44e-05	0.000850474	Down
NS-CAP vs CON	888.65	HMDB0008583	PC(22:1(13Z)/22:6(4Z,7Z,10Z,13Z,16Z,19Z))	0.027919	8.85e-06	0.000218137	Down
NS-CAP vs CON	666.669	HMDB0011770	Cer(d18:0/25:0)	0.028385	0.0011861	0.00827779	Down
NS-CAP vs CON	371.244	HMDB0010724	3-Oxodecanoic acid	0.02887	0.0068805	0.0307106	Down
NS-CAP vs CON	773.391	HMDB0001038	Angiotensin IV	0.029885	0.00012728	0.00166023	Down
NS-CAP vs CON	599.569	HMDB0000668	HAEMATOPORPHYRIN	0.03015	0.0021083	0.0127773	Down
NS-CAP vs CON	175.014		Phenylphosphoric acid	0.033459	0.00023503	0.00256164	Down
NS-CAP vs CON	276.145		N-Fructosyl isoleucine	0.033546	0.00026677	0.00279907	Down
NS-CAP vs CON	771.508	HMDB0010578	PG(16:0/20:3(5Z,8Z,11Z))	0.033928	0.0003806	0.00355096	Down
NS-CAP vs CON	987.944	HMDB0043118	TG(15:0/22:0/24:1(15Z))	0.036651	0.00055323	0.00470421	Down
NS-CAP vs CON	415.144	HMDB0031452	Lignans	0.038824	0.0032711	0.0177208	Down
NS-CAP vs CON	335.222	HMDB0001244	15-Keto-13,14-dihydroprostaglandin A2	0.039584	0.000434	0.00392644	Down
NS-CAP vs CON	850.485	HMDB0039353	alpha-Chaconine	0.039932	2.61e-05	0.000493873	Down
NS-CAP vs CON	276.101	HMDB0030697	Sarmentosin	0.040062	0.019389	0.0659455	Down
NS-CAP vs CON	389.197	HMDB0030844	6,7-Dimethoxy-7-epirosmanol	0.04027	0.0021113	0.0127773	Down
NS-CAP vs CON	357.206	HMDB0035099	gamma-Crocetin	0.041624	0.0065177	0.029335	Down
NS-CAP vs CON	851.487	HMDB0013482	PGP(16:0/20:4(5Z,8Z,11Z,14Z))	0.04186	0.00356	0.0188675	Down
NS-CAP vs CON	987.964	HMDB0045866	TG(20:0/24:1(15Z)/O-18:0)	0.041991	0.0010099	0.00746305	Down
NS-CAP vs CON	591.495	HMDB0007023	DG(14:0/20:3(5Z,8Z,11Z)/0:0)	0.042656	0.0048285	0.0237338	Down
NS-CAP vs CON	987.83	HMDB0045233	TG(18:0/22:2(13Z,16Z)/22:6(4Z,7Z,10Z,13Z,16Z,19Z))	0.042962	0.00074107	0.00592635	Down
NS-CAP vs CON	848.642	HMDB0112379	PS(18:0/22:0)	0.04429	2.22e-06	7.51768e-05	Down
NS-CAP vs CON	856.725	HMDB0008786	PC(24:0/P-18:1(11Z))	0.044846	0.0097285	0.0395469	Down
NS-CAP vs CON	187.108	HMDB0000446	NALPHA-ACETYL-L-LYSINE	0.047659	0.0052386	0.0253169	Down
NS-CAP vs CON	333.206	HMDB0012851	7'-Carboxy-gamma-tocotrienol	0.048201	0.0055014	0.0260251	Down
NS-CAP vs CON	433.232	HMDB0062316	1-(6Z,9Z,12Z-octadecatrienoyl)-glycero-3-phosphate	0.050247	9.82e-05	0.00137846	Down
NS-CAP vs CON	167.071	HMDB0029680	2,6-Dimethoxy-4-methylphenol	0.051719	0.018185	0.0633388	Down
NS-CAP vs CON	283.206	HMDB0035695	Vitamin A2 aldehyde	0.051765	0.012512	0.0478906	Down
NS-CAP vs CON	1013.55	HMDB0009964	PIP(18:1(11Z)/18:3(6Z,9Z,12Z))	0.052265	0.0031953	0.0175539	Down
NS-CAP vs CON	1453.95	HMDB0011912	Ganglioside GM2 (d18:1/23:0)	0.054254	0.035669	0.102432	Down
NS-CAP vs CON	572.296	HMDB0012986	Kinetensin 4-7	0.05501	0.00016576	0.00205026	Down
NS-CAP vs CON	322.95	HMDB0042049	Trichloroethanol glucuronide	0.056997	0.019703	0.0666533	Down
NS-CAP vs CON	1076.31	HMDB0011656	2,4,7,10,13,16,19-Docosaheptaenoyl-CoA	0.057688	0.00061449	0.00514376	Down
NS-CAP vs CON	839.758	HMDB0042870	TG(14:0/20:5(5Z,8Z,11Z,14Z,17Z)/O-18:0)	0.058707	0.045258	0.123875	Down
NS-CAP vs CON	327.232	HMDB0060707	15beta-Hydroxydesogestrel	0.059384	0.00046417	0.00414357	Down
NS-CAP vs CON	332.125	HMDB0028830	Glutamyltryptophan	0.06288	0.0049219	0.0240897	Down
NS-CAP vs CON	230.115	HMDB0028744	Asparaginyl-Valine	0.063599	5.11e-05	0.000808306	Down
NS-CAP vs CON	367.247	HMDB0000314	3b-Allotetrahydrocortisol	0.06379	0.01018	0.0410706	Down
NS-CAP vs CON	679.463	HMDB0011155	PA(P-16:0/18:2(9Z,12Z))	0.064511	3.22e-06	9.71696e-05	Down
NS-CAP vs CON	648.382	HMDB0029336	Nummularine A	0.065059	0.00049825	0.00434675	Down
NS-CAP vs CON	507.204	HMDB0038117	6-O-Oleuropeoylsucrose	0.068206	0.010556	0.0423325	Down
NS-CAP vs CON	332.107	HMDB0014011	5'-O-Desmethyl omeprazole	0.068551	0.048604	0.129631	Down
NS-CAP vs CON	130.065	HMDB0011664	3-Methylene-indolenine	0.068792	5.78e-07	2.5052e-05	Down
NS-CAP vs CON	860.551	HMDB0112564	PS(20:1(11Z)/22:6(4Z,7Z,10Z,13Z,16Z,19Z))	0.068846	0.00030308	0.00303618	Down
NS-CAP vs CON	838.553	HMDB0112437	PS(18:2(9Z,12Z)/22:2(13Z,16Z))	0.070568	0.00016911	0.0020538	Down
NS-CAP vs CON	509.385	HMDB0035853	Fasciculol C	0.070739	0.00093982	0.00711355	Down
NS-CAP vs CON	353.273	HMDB0011564	2,3-dihydroxypropyl palmitate	0.0725	0.00072394	0.0058415	Down
NS-CAP vs CON	260.159	HMDB0028905	Isoleucylglutamine	0.073923	0.00032611	0.0031748	Down
NS-CAP vs CON	263.129	HMDB0001931	gamma-CEHC	0.075044	0.0054825	0.0260223	Down
NS-CAP vs CON	297.07	HMDB0029512	4',5-Dihydroxy-7-methoxy-6-methylflavone	0.075321	0.00025706	0.00273501	Down
NS-CAP vs CON	301.212	HMDB0001388	linolenic acid	0.076108	0.00070763	0.00573795	Down
NS-CAP vs CON	733.299	HMDB0029095	Tryptophyl-Tyrosine	0.076549	0.045832	0.124647	Down
NS-CAP vs CON	365.195	HMDB0012550	12-Oxo-20-carboxy-leukotriene B4	0.076731	0.0079221	0.0341134	Down
NS-CAP vs CON	728.44	HMDB0012348	PS(14:1(9Z)/18:3(9Z,12Z,15Z))	0.076795	0.0031642	0.0174941	Down
NS-CAP vs CON	660.876	HMDB0003502	phytic acid	0.077043	0.015814	0.0575773	Down
NS-CAP vs CON	271.204	HMDB0011684	N(6)-(Octanoyl)lysine	0.077292	0.0026077	0.0150688	Down
NS-CAP vs CON	222.151	HMDB0029828	Dihydrodioscorine	0.079741	0.018742	0.0645648	Down
NS-CAP vs CON	344.131		N-Fructosyl tyrosine	0.083311	0.00011254	0.00149694	Down
NS-CAP vs CON	462.177	HMDB0060820	Dihydroisomorphine-3-glucuronide	0.083968	0.041159	0.114488	Down
NS-CAP vs CON	340.141	HMDB0028896	Histidyltryptophan	0.084768	0.0017361	0.0110255	Down
NS-CAP vs CON	389.194	HMDB0000908	5Alpha-Cholestanol	0.084911	0.0026893	0.0154734	Down
NS-CAP vs CON	381.203	HMDB0062311	1-(9Z-tetradecenoyl)-glycero-3-phosphate	0.084937	0.00084039	0.00654528	Down
NS-CAP vs CON	219.133	HMDB0028916	Isoleucylserine	0.086151	8.4e-06	0.000212906	Down
NS-CAP vs CON	431.038	HMDB0061103	lamotrigine-2-N-glucuronide	0.087052	8.03e-05	0.0011733	Down
NS-CAP vs CON	311.219	HMDB0062434	9-HPODE	0.087944	0.0040687	0.0208	Down
NS-CAP vs CON	345.039	HMDB0126636	6-(4-carboxy-2,6-dihydroxyphenoxy)-3,4,5-trihydroxyoxane-2-carboxylic acid	0.089139	0.0068297	0.0305348	Down
NS-CAP vs CON	512.329		Phosphatidylcholine lyso 15	0.090675	0.047298	0.127216	Down
NS-CAP vs CON	1455.89	HMDB0011903	Ganglioside GM2 (d18:0/23:0)	0.092511	5.57e-05	0.00086502	Down
NS-CAP vs CON	286.218	HMDB0030519	1-Methyl-2-nonyl-4(1H)-quinolinone	0.094433	0.002078	0.0127189	Down
NS-CAP vs CON	278.115	HMDB0028738	Asparaginyl-Phenylalanine	0.094807	0.0053177	0.0255612	Down
NS-CAP vs CON	446.082	HMDB0011118	Se-Adenosylselenomethionine	0.094857	0.0072631	0.031889	Down
NS-CAP vs CON	481.098	HMDB0041638	(-)-Epigallocatechin 3'-glucuronide	0.096461	0.016466	0.0593083	Down
NS-CAP vs CON	345.242	HMDB0010213	17-HDoHE	0.098629	0.0035346	0.0187698	Down
NS-CAP vs CON	329.232	HMDB0004708	FA 18:1+3O	0.10258	0.010917	0.0431369	Down
NS-CAP vs CON	606.446	HMDB0010406	LysoPC(24:1(15Z)/0:0)	0.10359	0.013545	0.0509011	Down
NS-CAP vs CON	597.304	HMDB0061693	LysoPI(18:1(9Z)/0:0)	0.10496	1.19e-05	0.000271975	Down
NS-CAP vs CON	455.222	HMDB0062308	1-(5Z,8Z,11Z,14Z,17Z-eicosapentaenoyl)-glycero-3-phosphate	0.10626	0.0036649	0.0191962	Down
NS-CAP vs CON	730.465	HMDB0012337	PS(14:0/18:3(9Z,12Z,15Z))	0.10642	3.45e-05	0.000606016	Down
NS-CAP vs CON	284.125	HMDB0002171	Glycylprolylhydroxyproline	0.1065	0.0043787	0.021995	Down
NS-CAP vs CON	407.207	HMDB0036011	Cinnzeylanine	0.10742	0.0051068	0.0247687	Down
NS-CAP vs CON	1452.08	HMDB0072957	CL(i-13:0/i-21:0/i-17:0/i-20:0)	0.10851	0.0368	0.104231	Down
NS-CAP vs CON	304.148	HMDB0003573	Hyoscine	0.10886	0.03349	0.0981333	Down
NS-CAP vs CON	379.211	HMDB0040568	[6]-Gingerdiol 3,5-diacetate	0.11085	3.29e-06	9.71696e-05	Down
NS-CAP vs CON	341.161	HMDB0036157	15-Deacetylneosolaniol	0.11114	0.027671	0.085463	Down
NS-CAP vs CON	595.38	HMDB0036872	7,8-Dehydroastaxanthianthin	0.11254	1.06e-05	0.000248505	Down
NS-CAP vs CON	409.236	HMDB0007849	LysoPA(0:0/16:0)	0.11295	0.0011224	0.00804162	Down
NS-CAP vs CON	193.123	HMDB0032567	4-Hexylresorcinol	0.11331	0.0028409	0.0161385	Down
NS-CAP vs CON	223.133	HMDB0030987	2-Carboxy-4-dodecanolide	0.11352	0.0029901	0.0167968	Down
NS-CAP vs CON	799.561	HMDB0010581	PG(16:0/22:4(7Z,10Z,13Z,16Z))	0.11414	0.00032891	0.00317904	Down
NS-CAP vs CON	379.249	HMDB0002082	Bisnorcholic acid	0.11586	0.0022111	0.013232	Down
NS-CAP vs CON	1293.9	HMDB0075701	CL(i-14:0/i-12:0/i-16:0/18:2(9Z,11Z))	0.11617	6.59e-05	0.000983766	Down
NS-CAP vs CON	634.444	HMDB0008821	PE(14:0/14:0)	0.11849	0.020613	0.0684629	Down
NS-CAP vs CON	333.155	HMDB0028808	Glutaminyltryptophan	0.11854	4.29e-06	0.000122535	Down
NS-CAP vs CON	1532.12	HMDB0073141	CL(a-13:0/a-21:0/18:2(9Z,11Z)/a-25:0)[rac]	0.12198	0.015884	0.0577557	Down
NS-CAP vs CON	682.429	HMDB0008865	PE(14:1(9Z)/18:4(6Z,9Z,12Z,15Z))	0.12201	6.14e-05	0.000942666	Down
NS-CAP vs CON	637.227	HMDB0032326	Hexyl heptanoate	0.12233	0.0014786	0.00973775	Down
NS-CAP vs CON	125.07	HMDB0004181	Methylimidazole acetaldehyde	0.12251	1.72e-05	0.000352853	Down
NS-CAP vs CON	365.196	HMDB0006059	20-Carboxy-leukotriene B4	0.12277	0.03468	0.10074	Down
NS-CAP vs CON	345.207	HMDB0004029	11-Dehydrocorticosterone	0.12473	0.01325	0.0500023	Down
NS-CAP vs CON	441.252	HMDB0062591	Prostaglandin G2 2-glyceryl Ester	0.12599	0.00019174	0.0022207	Down
NS-CAP vs CON	369.228	HMDB0002886	6-Keto-prostaglandin F1a	0.12688	0.00070897	0.00573795	Down
NS-CAP vs CON	308.124	HMDB0030349	N-Acetylanonaine	0.12768	1.27e-05	0.000283304	Down
NS-CAP vs CON	158.044	HMDB0000034	ADENINE	0.12842	0.026858	0.0837217	Down
NS-CAP vs CON	349.237	HMDB0000353	3b,15b,17a-Trihydroxy-pregnenone	0.12973	0.0013181	0.00896657	Down
NS-CAP vs CON	219.135	HMDB0039522	1,5-dimethyl-1-vinyl-4-hexenyl acetate	0.12981	0.005019	0.0244313	Down
NS-CAP vs CON	299.031	HMDB0004078	Cinnavalininate	0.13004	0.041566	0.11538	Down
NS-CAP vs CON	432.305	HMDB0012516	11'-Carboxy-alpha-tocotrienol	0.13197	0.0081305	0.0347875	Down
NS-CAP vs CON	291.161	HMDB0032223	Diisopentyl thiomalate	0.13424	1.95e-07	1.13781e-05	Down
NS-CAP vs CON	172.992	HMDB0060015	Phenol sulphate	0.1353	0.0015123	0.00987675	Down
NS-CAP vs CON	595.493	HMDB0031089	Glycerol triundecanoate	0.13704	0.012703	0.0484862	Down
NS-CAP vs CON	443.318	HMDB0006227	1-a,24R,25-Trihydroxyvitamin D2	0.13709	0.017202	0.0608971	Down
NS-CAP vs CON	221.093	HMDB0028848	Glycyl-Phenylalanine	0.13753	0.00017543	0.00208576	Down
NS-CAP vs CON	213.089	HMDB0012111	(+)-(1R,2R)-1,2-Diphenylethane-1,2-diol	0.1377	0.0011426	0.00812227	Down
NS-CAP vs CON	155.071	HMDB0031101	8-Hydroxy-5,6-octadienoic acid	0.13985	0.018312	0.0635724	Down
NS-CAP vs CON	457.987	HMDB0060874	Thioguanosine 5'-diphosphate	0.14014	0.00077169	0.0061347	Down
NS-CAP vs CON	130.087	HMDB0000557	L-Alloisoleucine	0.14025	0.0024373	0.0142671	Down
NS-CAP vs CON	169.048	HMDB0000130	Homogentisic acid	0.14226	0.049727	0.131917	Down
NS-CAP vs CON	325.218	HMDB0031208	1-Phenyl-1-pentanone	0.14264	0.00021666	0.00240559	Down
NS-CAP vs CON	361.239	HMDB0030281	Calycanthidine	0.1441	0.0024221	0.0142101	Down
NS-CAP vs CON	355.247	HMDB0002685	Prostaglandin F1a	0.14415	0.0064174	0.0291277	Down
NS-CAP vs CON	548.332		Phosphatidylcholine lyso 18	0.14537	0.0023163	0.0137089	Down
NS-CAP vs CON	754.448	HMDB0012339	PS(14:0/20:4(5Z,8Z,11Z,14Z))	0.14809	0.0088714	0.0371298	Down
NS-CAP vs CON	716.551	HMDB0007897	PC(14:0/P-18:1(11Z))	0.14878	7.02e-05	0.00104256	Down
NS-CAP vs CON	261.144	HMDB0011171	gamma-Glutamylleucine	0.15105	0.00019064	0.00221756	Down
NS-CAP vs CON	789.743	HMDB0007848	DG(24:1(15Z)/24:1(15Z)/0:0)	0.1547	0.017561	0.0619249	Down
NS-CAP vs CON	167.07	HMDB0032138	3,4-Dimethoxybenzaldehyde	0.15472	0.0004872	0.00427816	Down
NS-CAP vs CON	862.62	HMDB0004833	Galabiosylceramide (d18:1/16:0)	0.1553	0.00011082	0.00149047	Down
NS-CAP vs CON	719.486	HMDB0010586	PG(16:1(9Z)/16:1(9Z))	0.1554	0.00023548	0.00256164	Down
NS-CAP vs CON	367.223	HMDB0031045	1,2-dihydroxyheptadec-16-en-4-yl acetate	0.15628	0.0052922	0.0254839	Down
NS-CAP vs CON	276.155	HMDB0003869	epsilon-(gamma-Glutamyl)lysine	0.15978	0.00015558	0.00194435	Down
NS-CAP vs CON	1255.78	HMDB0004903	Ganglioside GA1 (d18:1/18:0)	0.16016	0.0019744	0.0121402	Down
NS-CAP vs CON	485.273		MGMG 16:3	0.16067	0.0032166	0.017578	Down
NS-CAP vs CON	846.585	HMDB0009476	PE(20:5(5Z,8Z,11Z,14Z,17Z)/24:1(15Z))	0.16089	0.031208	0.093276	Down
NS-CAP vs CON	127.039	HMDB0013674	1,2,3-Trihydroxybenzene	0.16205	0.048379	0.129348	Down
NS-CAP vs CON	214.108	HMDB0013124	Propenoylcarnitine	0.16253	0.019944	0.0670722	Down
NS-CAP vs CON	291.218	HMDB0040168	Glycerol 1-(5-hydroxydodecanoate)	0.16423	0.00029109	0.00298537	Down
NS-CAP vs CON	280.264	HMDB0062656	Linoleamide	0.16571	0.00061813	0.00515809	Down
NS-CAP vs CON	261.12	HMDB0013133	Methylmalonylcarnitine	0.16765	0.002849	0.0161506	Down
NS-CAP vs CON	599.32	HMDB0061704	LysoPI(0:0/18:0)	0.16858	0.0017979	0.011261	Down
NS-CAP vs CON	156.077		3-(1-Pyrazolyl)-alanine	0.16924	0.00064487	0.00534806	Down
NS-CAP vs CON	244.13	HMDB0028734	Asparaginylisoleucine	0.16953	0.0065051	0.0293273	Down
NS-CAP vs CON	615.492	HMDB0007032	DG(14:0/22:5(4Z,7Z,10Z,13Z,16Z)/0:0)	0.16965	0.00066859	0.0055107	Down
NS-CAP vs CON	350.114	HMDB0000785	N-Acetyl-7-O-acetylneuraminic acid	0.17051	0.016543	0.0594257	Down
NS-CAP vs CON	179.005	HMDB0000226	Orotic Acid	0.17125	0.0023961	0.014088	Down
NS-CAP vs CON	442.089	HMDB0061032	N-debutylhalofantrine	0.17224	0.0011965	0.00830738	Down
NS-CAP vs CON	838.559	HMDB0010166	PS(18:0/22:5(7Z,10Z,13Z,16Z,19Z))	0.1735	9.85e-05	0.00137846	Down
NS-CAP vs CON	251.104	HMDB0013940	3'-Hydroxyhexobarbital	0.17392	0.0011393	0.00812051	Down
NS-CAP vs CON	299.222	HMDB0011531	MG(0:0/14:1(9Z)/0:0)	0.17455	0.0045659	0.0228463	Down
NS-CAP vs CON	246.152	HMDB0028961	Lysylthreonine	0.17727	0.007358	0.0322004	Down
NS-CAP vs CON	557.307	HMDB0034927	Cucurbitacin B	0.17737	0.019205	0.065569	Down
NS-CAP vs CON	201.088	HMDB0030646	(Z)-3-(1-Butenyl)-1H-2-benzopyran-1-one	0.17951	1.34e-05	0.000294715	Down
NS-CAP vs CON	301.162	HMDB0028707	Arginylglutamine	0.18069	0.012954	0.0491622	Down
NS-CAP vs CON	901.815	HMDB0043066	TG(15:0/18:0/22:2(13Z,16Z))	0.18261	0.022731	0.0735893	Down
NS-CAP vs CON	516.303	HMDB0000036	Taurocholic acid	0.18347	0.029486	0.0892226	Down
NS-CAP vs CON	864.577	HMDB0061478	PE(DiMe(11,3)/MonoMe(13,5))	0.18891	0.018027	0.0630695	Down
NS-CAP vs CON	227.031	HMDB0001343	Mevalonic acid-5P	0.19177	0.00079553	0.00628702	Down
NS-CAP vs CON	289.197	HMDB0031885	6-Hydroxypentadecanedioic acid	0.19234	0.0010271	0.00751996	Down
NS-CAP vs CON	452.278	HMDB0007852	LysoPA(0:0/18:2(9Z,12Z))	0.19244	1.48e-06	5.68835e-05	Down
NS-CAP vs CON	355.07	HMDB0041705	Caffeic acid 3-O-glucuronide	0.19252	0.00021606	0.00240559	Down
NS-CAP vs CON	231.135	HMDB0013075	Spermic acid 2	0.19293	0.0045867	0.0229077	Down
NS-CAP vs CON	149.061	HMDB0013744	2-Methoxy-4-vinylphenol	0.19415	0.020149	0.0673397	Down
NS-CAP vs CON	261.116	HMDB0028729	Asparaginylglutamine	0.1942	0.0013861	0.00927593	Down
NS-CAP vs CON	432.203	HMDB0033337	Fusarin C	0.19735	0.00091853	0.00699178	Down
NS-CAP vs CON	505.242	HMDB0039122	Crocin 4	0.20047	0.0043793	0.021995	Down
NS-CAP vs CON	165.056	HMDB0000375	3-(3-Hydroxyphenyl)propanoic acid	0.20515	0.036615	0.104149	Down
NS-CAP vs CON	752.467	HMDB0012350	PS(14:1(9Z)/20:4(5Z,8Z,11Z,14Z))	0.20593	0.012478	0.0478302	Down
NS-CAP vs CON	738.508	HMDB0007943	PC(15:0/18:4(6Z,9Z,12Z,15Z))	0.20808	0.0013324	0.00904056	Down
NS-CAP vs CON	353.234	HMDB0001442	Prostaglandin E1	0.20813	0.0017659	0.0111126	Down
NS-CAP vs CON	309.108	HMDB0028831	Glutamyltyrosine	0.20834	0.01773	0.0622759	Down
NS-CAP vs CON	411.361	HMDB0001023	4,4-Dimethylcholesta-8,14,24-trienol	0.20844	5.11e-05	0.000808306	Down
NS-CAP vs CON	402.019	HMDB0001546	CDP	0.20905	0.00089085	0.00685877	Down
NS-CAP vs CON	286.138	HMDB0029377	Piperine	0.20969	0.00030622	0.00303618	Down
NS-CAP vs CON	132.1	HMDB0000687	Leucine	0.20992	0.00016998	0.0020538	Down
NS-CAP vs CON	309.225	HMDB0037162	1,2,3-Tris(1-ethoxyethoxy)propane	0.21002	7.67e-07	3.22133e-05	Down
NS-CAP vs CON	864.565	HMDB0112537	PS(20:0/22:6(4Z,7Z,10Z,13Z,16Z,19Z))	0.21158	0.00040926	0.00374043	Down
NS-CAP vs CON	524.299	HMDB0061698	1-Stearoylglycerophosphoserine	0.21162	0.0090571	0.0376012	Down
NS-CAP vs CON	193.087	HMDB0031517	(R)-3-Hydroxy-5-phenylpentanoic acid	0.21317	0.022065	0.071951	Down
NS-CAP vs CON	189.162	HMDB0001325	N6,N6,N6-Trimethyl-L-lysine	0.2139	0.00022058	0.00243907	Down
NS-CAP vs CON	489.182	HMDB0002094	3-Fucosyllactose	0.21445	1.82e-05	0.00036819	Down
NS-CAP vs CON	231.096	HMDB0002335	Aspartyl-L-proline	0.21733	0.0096948	0.0394695	Down
NS-CAP vs CON	814.547	HMDB0009342	PE(20:3(5Z,8Z,11Z)/22:6(4Z,7Z,10Z,13Z,16Z,19Z))	0.21904	8.39e-05	0.00120539	Down
NS-CAP vs CON	596.395	HMDB0002204	Astaxanthin	0.22051	0.0062675	0.0285919	Down
NS-CAP vs CON	333.242	HMDB0000315	16-a-Hydroxypregnenolone	0.22092	0.0010557	0.007646	Down
NS-CAP vs CON	794.533	HMDB0012382	PS(18:0/20:3(8Z,11Z,14Z))	0.22115	0.0047178	0.0233887	Down
NS-CAP vs CON	336.223	HMDB0060098	9-peroxy-5Z,7E,11Z,14Z-eicosatetraenoate	0.22298	0.00087479	0.00675446	Down
NS-CAP vs CON	533.039		Perfluoroheptane sulfonamido amine	0.22745	0.029211	0.0888622	Down
NS-CAP vs CON	347.232	HMDB0029561	Calycanthine	0.22821	0.014258	0.0526268	Down
NS-CAP vs CON	275.089	HMDB0011737	gamma-Glutamylglutamic acid	0.22909	0.00016858	0.0020538	Down
NS-CAP vs CON	255.089	HMDB0029438	L-Phosphoarginine	0.23438	0.0057686	0.027004	Down
NS-CAP vs CON	295.166	HMDB0028919	Isoleucyl-Tyrosine	0.23523	0.028332	0.0868062	Down
NS-CAP vs CON	208.133		Phenylalanine betaine	0.23557	0.0095539	0.0390122	Down
NS-CAP vs CON	667.434	HMDB0114787	PA(14:0/20:5(5Z,8Z,11Z,14Z,17Z))	0.23678	0.031612	0.0942756	Down
NS-CAP vs CON	690.498	HMDB0007901	PC(14:1(9Z)/15:0)	0.23688	7.42e-05	0.00109512	Down
NS-CAP vs CON	233.151	HMDB0029065	Threonylleucine	0.23705	0.019539	0.0662053	Down
NS-CAP vs CON	400.148	HMDB0001185	S-Adenosylmethionine	0.23758	0.004067	0.0208	Down
NS-CAP vs CON	321.244	HMDB0005045	15(S)-Hydroxyeicosatrienoic acid	0.23767	0.017659	0.0621074	Down
NS-CAP vs CON	393.238	HMDB0007003	CPA(16:0/0:0)	0.23773	0.0001103	0.00149047	Down
NS-CAP vs CON	489.123	HMDB0006941	L-2-Aminoadipate adenylate	0.23803	0.0033245	0.0179735	Down
NS-CAP vs CON	402.211	HMDB0061087	3,4-Dihydroxy-tamoxifen	0.23826	0.027877	0.0859987	Down
NS-CAP vs CON	307.264	HMDB0005060	Eicosadienoic acid	0.23927	0.028517	0.0870743	Down
NS-CAP vs CON	317.208	HMDB0010202	12-HEPE	0.23979	0.0021395	0.0128607	Down
NS-CAP vs CON	764.526	HMDB0007951	PC(15:0/20:5(5Z,8Z,11Z,14Z,17Z))	0.23989	0.00038802	0.00360765	Down
NS-CAP vs CON	107.05	HMDB0001858	p-Cresol	0.24073	0.0091029	0.0376881	Down
NS-CAP vs CON	834.542	HMDB0008452	PC(20:4(5Z,8Z,11Z,14Z)/22:6(4Z,7Z,10Z,13Z,16Z,19Z))	0.2412	0.03888	0.10871	Down
NS-CAP vs CON	840.576	HMDB0112419	PS(18:1(9Z)/22:2(13Z,16Z))	0.24362	0.00089344	0.0068591	Down
NS-CAP vs CON	133.029	HMDB0032469	Phthalide	0.24559	0.0033898	0.018108	Down
NS-CAP vs CON	312.217	HMDB0013325	2-trans,4-cis-Decadienoylcarnitine	0.24598	0.0065448	0.0294076	Down
NS-CAP vs CON	485.272	HMDB0011156	PA(O-20:4(5Z,8Z,11Z,14Z)/2:0)	0.24598	0.0014745	0.00973775	Down
NS-CAP vs CON	1060.05	HMDB0044833	TG(18:0/24:0/24:0)	0.24817	0.045964	0.124754	Down
NS-CAP vs CON	838.544	HMDB0009639	PE(22:5(4Z,7Z,10Z,13Z,16Z)/22:6(4Z,7Z,10Z,13Z,16Z,19Z))	0.24851	8.24e-05	0.00119058	Down
NS-CAP vs CON	438.298	HMDB0011152	LysoPE(P-16:0/0:0)	0.24863	0.001079	0.00777271	Down
NS-CAP vs CON	727.514	HMDB0114845	PA(16:0/22:2(13Z,16Z))	0.25101	0.0011571	0.00813509	Down
NS-CAP vs CON	284.134	HMDB0028799	Glutaminylhistidine	0.25124	6.1e-06	0.000160595	Down
NS-CAP vs CON	279.059	HMDB0031863	gamma-Glutamyl-S-methylcysteine sulfoxide	0.25183	5.88e-06	0.000156534	Down
NS-CAP vs CON	423.203	HMDB0034492	Dihydrovaltrate	0.25289	0.014174	0.0523857	Down
NS-CAP vs CON	836.539	HMDB0010167	PS(18:0/22:6(4Z,7Z,10Z,13Z,16Z,19Z))	0.25302	4.9e-06	0.000135828	Down
NS-CAP vs CON	367.049	HMDB0029177	3'-O-Methyl-(-)-epicatechin-7-O-sulphate	0.25385	0.035447	0.102085	Down
NS-CAP vs CON	562.423	HMDB0010699	CerP(d18:1/12:0)	0.2565	0.0064307	0.0291386	Down
NS-CAP vs CON	256.104	HMDB0002275	7,8-Dihydroneopterin	0.25915	0.016776	0.0601017	Down
NS-CAP vs CON	290.088		N-Fructosyl pyroglutamate	0.26031	4.52e-05	0.000763486	Down
NS-CAP vs CON	225.148	HMDB0029670	Epoxyeremopetasinorol	0.26097	0.014669	0.0538468	Down
NS-CAP vs CON	308.221	HMDB0038457	Dihydrocapsaicin	0.26234	0.0015925	0.0103109	Down
NS-CAP vs CON	380.257	HMDB0001383	Sphinganine 1-phosphate	0.26299	0.00066311	0.00548242	Down
NS-CAP vs CON	1075.99	HMDB0046429	TG(22:0/24:0/22:6(4Z,7Z,10Z,13Z,16Z,19Z))	0.26347	0.00099639	0.00739584	Down
NS-CAP vs CON	441.082	HMDB0029255	(-)-Catechin 3-O-gallate	0.26417	0.0054911	0.0260223	Down
NS-CAP vs CON	109.03	HMDB0000957	Catechol	0.26932	0.007676	0.0332131	Down
NS-CAP vs CON	526.294	HMDB0011494	LysoPE(0:0/22:5(4Z,7Z,10Z,13Z,16Z))	0.27089	0.019501	0.0661593	Down
NS-CAP vs CON	177.066	HMDB0141782	Coniferyl aldehyde	0.28147	3.99e-05	0.000691842	Down
NS-CAP vs CON	265.119	HMDB0029005	Phenylalanylthreonine	0.28228	0.0017638	0.0111126	Down
NS-CAP vs CON	187.075	HMDB0032708	1-Naphthaleneacetic acid	0.28465	2.83e-05	0.000532277	Down
NS-CAP vs CON	227.103	HMDB0011166	L-beta-aspartyl-L-leucine	0.28576	0.032959	0.097041	Down
NS-CAP vs CON	480.212	HMDB0035690	6-O-Methylarmillaridin	0.28921	0.0062168	0.0284576	Down
NS-CAP vs CON	192.066	HMDB0000821	Phenylacetylglycine	0.29105	0.00047896	0.00424742	Down
NS-CAP vs CON	476.106		(Methylsulfanyl)octyl glucosinolate	0.29339	0.00073513	0.00590182	Down
NS-CAP vs CON	437.27	HMDB0007850	LysoPA(0:0/18:0)	0.29568	0.0093969	0.03849	Down
NS-CAP vs CON	325.032	HMDB0060394	5-Fluorodeoxyuridine monophosphate	0.29634	0.016004	0.0581116	Down
NS-CAP vs CON	283.135	HMDB0000372	16-Oxoestrone	0.29654	0.0069749	0.0309779	Down
NS-CAP vs CON	790.559	HMDB0010163	PS(18:0/18:1(9Z))	0.297	0.003834	0.0198879	Down
NS-CAP vs CON	678.433	HMDB0012331	PS(14:0/14:1(9Z))	0.29822	1.67e-05	0.000345085	Down
NS-CAP vs CON	774.527	HMDB0112285	PS(15:0/20:1(11Z))	0.29862	0.0092768	0.0381143	Down
NS-CAP vs CON	298.274	HMDB0013648	Palmitoleoylethanolamde	0.29911	0.0069232	0.030799	Down
NS-CAP vs CON	377.196	HMDB0029622	Isopetasoside	0.29967	0.0060809	0.0279588	Down
NS-CAP vs CON	231.113	HMDB0060811	cyclic Melatonin	0.30049	1e-06	4.07764e-05	Down
NS-CAP vs CON	477.212	HMDB0006765	2-Methoxy-estradiol-17b 3-glucuronide	0.30181	0.025167	0.0797447	Down
NS-CAP vs CON	111.009	HMDB0000617	2-Furoic acid	0.30253	1.61e-05	0.000337205	Down
NS-CAP vs CON	1019.89	HMDB0044855	TG(18:0/24:0/22:6(4Z,7Z,10Z,13Z,16Z,19Z))	0.30299	0.0086626	0.0363693	Down
NS-CAP vs CON	403.25	HMDB0000447	7a,12a-Dihydroxy-3-oxo-4-cholenoic acid	0.30302	0.0010345	0.00754344	Down
NS-CAP vs CON	845.538	HMDB0116603	PG(22:6(4Z,7Z,10Z,13Z,16Z,19Z)/20:3(8Z,11Z,14Z))	0.30355	0.00054213	0.00463918	Down
NS-CAP vs CON	394.243	HMDB0038618	Acidissiminol	0.30524	5.74e-05	0.000886472	Down
NS-CAP vs CON	816.575	HMDB0112351	PS(16:0/22:2(13Z,16Z))	0.30599	3.32e-05	0.000586316	Down
NS-CAP vs CON	151.005	HMDB0015167	Mercaptopurine	0.30689	0.009162	0.0378154	Down
NS-CAP vs CON	906.614	HMDB0061482	PE(DiMe(11,5)/DiMe(13,5))	0.30791	0.0083351	0.0354374	Down
NS-CAP vs CON	347.032	HMDB0012152	2-O-(6-Phospho-alpha-mannosyl)-D-glycerate	0.30814	0.0037824	0.0197346	Down
NS-CAP vs CON	1048.68	HMDB0004878	Trihexosylceramide (d18:1/9Z-18:1)	0.30904	0.001267	0.00868472	Down
NS-CAP vs CON	471.169	HMDB0001534	5-Formiminotetrahydrofolic acid	0.30974	0.00055558	0.00470925	Down
NS-CAP vs CON	371.187	HMDB0030781	Isomammein	0.31016	0.013336	0.0502584	Down
NS-CAP vs CON	184.094	HMDB0000068	Epinephrine	0.31065	0.00037581	0.00351846	Down
NS-CAP vs CON	691.461	HMDB0116654	PG(i-12:0/18:2(9Z,11Z))	0.31458	0.0013912	0.00927593	Down
NS-CAP vs CON	160.096	HMDB0000678	N-Isovalerylglycine	0.31486	0.0017313	0.0110238	Down
NS-CAP vs CON	261.087	HMDB0032102	1,2,3,4-Tetrahydro-b-carboline-1,3-dicarboxylic acid	0.316	0.016885	0.0602212	Down
NS-CAP vs CON	839.565	HMDB0009781	PI(16:0/18:0)	0.31731	0.00027274	0.00281871	Down
NS-CAP vs CON	290.107	HMDB0029050	Seryltryptophan	0.31928	0.011307	0.0439664	Down
NS-CAP vs CON	128.106	HMDB0031314	N-Cyclohexylformamide	0.3207	0.00059217	0.004988	Down
NS-CAP vs CON	411.202	HMDB0030082	5-(2,3-Dihydroxy-3-methylbutyl)-4-(3,4-epoxy-4-methylpentanoyl)-3,4-dihydroxy-2-isopentanoyl-2-cyclopenten-1-one	0.3244	0.0058993	0.0273301	Down
NS-CAP vs CON	232.142	HMDB0030310	Harmaline	0.32457	0.00023959	0.00259593	Down
NS-CAP vs CON	180.103	HMDB0006406	Ecgonine methyl ester	0.32506	0.0028768	0.0162735	Down
NS-CAP vs CON	187.007	HMDB0011635	p-Cresol sulfate	0.32656	0.0091598	0.0378154	Down
NS-CAP vs CON	199.099	HMDB0060606	Hydralazine acetone hydrazone	0.32858	0.013052	0.0494634	Down
NS-CAP vs CON	876.559	HMDB0008748	PC(22:6(4Z,7Z,10Z,13Z,16Z,19Z)/22:6(4Z,7Z,10Z,13Z,16Z,19Z))	0.32999	0.00013592	0.00173608	Down
NS-CAP vs CON	969.684	HMDB0055529	TG(18:4(6Z,9Z,12Z,15Z)/22:6(4Z,7Z,10Z,13Z,16Z,19Z)/22:6(4Z,7Z,10Z,13Z,16Z,19Z))	0.33079	0.0003554	0.00338639	Down
NS-CAP vs CON	231.099	HMDB0001199	N2-Succinyl-L-ornithine	0.33089	0.0015858	0.0102921	Down
NS-CAP vs CON	418.141	HMDB0060751	3'-Amino-3'-deoxythimidine glucuronide	0.33137	0.0019265	0.0119277	Down
NS-CAP vs CON	257.188		Bakuchiol	0.33251	0.0016773	0.0107309	Down
NS-CAP vs CON	355.124	HMDB0060831	meta-O-Dealkylated flecainide	0.33317	1.97e-05	0.000392575	Down
NS-CAP vs CON	267.137	HMDB0015027	Dienestrol	0.33346	0.00033357	0.00321251	Down
NS-CAP vs CON	183.176	HMDB0031019	2-Dodecanone	0.33403	0.010508	0.0422042	Down
NS-CAP vs CON	244.167	HMDB0028959	Lysylproline	0.3363	0.001228	0.00846041	Down
NS-CAP vs CON	304.211	HMDB0061634	3-hydroxyoctanoyl carnitine	0.34464	2.74e-07	1.47288e-05	Down
NS-CAP vs CON	311.222	HMDB0003871	13-L-Hydroperoxylinoleic acid	0.34472	0.0040718	0.0208	Down
NS-CAP vs CON	480.344	HMDB0010407	LysoPC(P-16:0/0:0)	0.34528	0.00084858	0.00659	Down
NS-CAP vs CON	559.326	HMDB0034706	Cucurbitacin C	0.34618	0.0033779	0.018108	Down
NS-CAP vs CON	281.175	HMDB0033630	Lactapiperanol C	0.34941	0.02303	0.0742873	Down
NS-CAP vs CON	284.223	HMDB0013250	Myristoylglycine	0.34975	0.018364	0.0636686	Down
NS-CAP vs CON	1177.73	HMDB0011929	Ganglioside GM3 (d18:1/18:1(11Z))	0.35095	0.0024653	0.0143688	Down
NS-CAP vs CON	292.132	HMDB0028804	Glutaminylphenylalanine	0.35185	0.0013585	0.00917183	Down
NS-CAP vs CON	371.173	HMDB0003134	Biocytin	0.35226	0.016246	0.0586728	Down
NS-CAP vs CON	593.252		apigenin 6,8-digalactoside	0.35233	0.0020237	0.0124147	Down
NS-CAP vs CON	350.307	HMDB0013625	Dihomo-gamma-linolenoylethanolamide	0.35316	4.64e-05	0.000773895	Down
NS-CAP vs CON	459.181	HMDB0030556	Tovophyllin B	0.35386	0.029931	0.0904657	Down
NS-CAP vs CON	343.227	HMDB0060048	20-HDoHE	0.35503	0.020403	0.0679752	Down
NS-CAP vs CON	575.467	HMDB0007077	DG(15:0/18:4(6Z,9Z,12Z,15Z)/0:0)	0.35576	0.0048276	0.0237338	Down
NS-CAP vs CON	189.004	HMDB0003974	Oxalosuccinic acid	0.35604	0.045805	0.124647	Down
NS-CAP vs CON	1371.9	HMDB0056550	CL(16:0/16:1(9Z)/16:1(9Z)/18:2(9Z,12Z))	0.35702	0.045603	0.124276	Down
NS-CAP vs CON	345.144	HMDB0029117	Tyr-Tyr	0.35752	0.00094251	0.00711383	Down
NS-CAP vs CON	435.25	HMDB0007851	LysoPA(0:0/18:1(9Z))	0.35795	0.001277	0.00873083	Down
NS-CAP vs CON	314.142	HMDB0006921	(S)-3-Hydroxy-N-methylcoclaurine	0.35932	0.020958	0.0692826	Down
NS-CAP vs CON	561.328		MGMG 18:2	0.36215	0.0038155	0.0198301	Down
NS-CAP vs CON	790.556	HMDB0012378	PS(18:0/18:0)	0.36397	0.0046253	0.0230577	Down
NS-CAP vs CON	352.166	HMDB0029006	Phenylalanyltryptophan	0.36467	0.00012899	0.0016744	Down
NS-CAP vs CON	510.391	HMDB0011149	LysoPC(O-18:0/0:0)	0.36772	4.47e-05	0.000760715	Down
NS-CAP vs CON	311.123	HMDB0011741	gamma-Glutamyltyrosine	0.36999	0.00022957	0.00252807	Down
NS-CAP vs CON	312.124	HMDB0029365	feruloyltyramine	0.37138	0.034449	0.100177	Down
NS-CAP vs CON	256.095	HMDB0000982	5-Methylcytidine	0.37235	3.14e-07	1.53412e-05	Down
NS-CAP vs CON	185.056	HMDB0011162	L-beta-aspartyl-L-alanine	0.37548	0.0015144	0.00987675	Down
NS-CAP vs CON	463.378	HMDB0034430	6-Deoxohomodolichosterone	0.37563	0.014451	0.0531194	Down
NS-CAP vs CON	353.16	HMDB0060933	Propofol glucuronide	0.38194	0.0071605	0.0315933	Down
NS-CAP vs CON	419.349	HMDB0061641	3-hydroxypentadecanoyl carnitine	0.38255	0.009068	0.0376012	Down
NS-CAP vs CON	823.552	HMDB0010612	PG(18:0/22:5(4Z,7Z,10Z,13Z,16Z))	0.38289	5.73e-06	0.000153958	Down
NS-CAP vs CON	473.157	HMDB0036214	6-Feruloylglucose 2,3,4-trihydroxy-3-methylbutylglycoside	0.38365	0.0038003	0.0197896	Down
NS-CAP vs CON	337.038	HMDB0006032	Imidazoleacetic acid ribotide	0.38386	0.0098529	0.0399051	Down
NS-CAP vs CON	387.274	HMDB0031125	Glycerol trihexanoate	0.38585	0.010867	0.0430762	Down
NS-CAP vs CON	243.11	HMDB0028894	Histidylserine	0.39007	6.44e-05	0.000966416	Down
NS-CAP vs CON	204.068	HMDB0060484	alpha-oxo-1h-indole-3-propanoic acid	0.39117	0.00078515	0.00622327	Down
NS-CAP vs CON	245.185	HMDB0028933	Leucylleucine	0.39206	8.77e-06	0.000218089	Down
NS-CAP vs CON	213.186	HMDB0000910	Tridecanoic acid	0.39265	0.038801	0.10871	Down
NS-CAP vs CON	409.185	HMDB0035610	Taraxacolide 1-O-b-D-glucopyranoside	0.39374	0.0093398	0.0383146	Down
NS-CAP vs CON	452.051	HMDB0060858	o-O-sulfate rosiglitazone	0.39455	1.41e-05	0.000305629	Down
NS-CAP vs CON	331.262	HMDB0002226	Adrenic acid	0.39506	0.034037	0.0993015	Down
NS-CAP vs CON	262.101	HMDB0028730	Asparaginylglutamic acid	0.39639	0.020687	0.0686258	Down
NS-CAP vs CON	508	HMDB0000538	Adenosine triphosphate	0.39713	0.026583	0.0830578	Down
NS-CAP vs CON	969.443	HMDB0010032	PIP2(16:0/16:0)	0.39738	0.036338	0.103653	Down
NS-CAP vs CON	144.046		4-Hydroxyquinoline	0.40034	0.00010323	0.00141924	Down
NS-CAP vs CON	439.354	HMDB0034726	Momordicinin	0.40053	0.0027933	0.0159352	Down
NS-CAP vs CON	343.245	HMDB0092900	DG(8:0/0:0/8:0)	0.40078	0.019984	0.0671216	Down
NS-CAP vs CON	777.532	HMDB0114939	PA(18:1(9Z)/22:2(13Z,16Z))	0.4015	0.00032863	0.00317904	Down
NS-CAP vs CON	810.539	HMDB0012394	PS(18:1(9Z)/20:4(5Z,8Z,11Z,14Z))	0.40392	0.0064664	0.0292513	Down
NS-CAP vs CON	213.113	HMDB0030984	5-Hexyltetrahydro-2-oxo-3-furancarboxylic acid	0.40393	0.00069857	0.00572277	Down
NS-CAP vs CON	198.113	HMDB0004063	Metanephrine	0.40571	0.00027744	0.00285626	Down
NS-CAP vs CON	299.29	HMDB0034154	METHYL OCTADECANOATE	0.40802	1.54e-06	5.81852e-05	Down
NS-CAP vs CON	191.02	HMDB0000094	Citric acid	0.40837	2.71e-06	8.38036e-05	Down
NS-CAP vs CON	269.114	HMDB0029428	Hypoglycin B	0.40865	0.01062	0.0424632	Down
NS-CAP vs CON	211.134	HMDB0029388	Cucurbic acid	0.4091	0.013897	0.0517186	Down
NS-CAP vs CON	706.465	HMDB0012332	PS(14:0/16:0)	0.41163	0.033555	0.098217	Down
NS-CAP vs CON	275.101	HMDB0011106	5-Amino-6-ribitylamino uracil	0.41297	0.0026328	0.0151811	Down
NS-CAP vs CON	166.086	HMDB0001007	3-Pyridinebutanoic acid	0.41595	0.0030364	0.0169974	Down
NS-CAP vs CON	412.306	HMDB0013335	3-Hydroxyhexadecadienoylcarnitine	0.4178	0.0095337	0.0389911	Down
NS-CAP vs CON	508.341	HMDB0011481	LysoPE(0:0/20:0)	0.41822	0.0042023	0.0213677	Down
NS-CAP vs CON	317.248	HMDB0000253	Pregnenolone	0.41853	0.0052747	0.0254454	Down
NS-CAP vs CON	302.105	HMDB0031787	Fenamiphos	0.41997	0.014065	0.0521273	Down
NS-CAP vs CON	273.122	HMDB0028795	Glutaminylglutamine	0.42033	0.0018369	0.0114388	Down
NS-CAP vs CON	261.075	HMDB0030882	(S)-Rutaretin	0.4258	0.036813	0.104231	Down
NS-CAP vs CON	180.064	HMDB0000714	Hippuric acid	0.42628	0.010902	0.0431369	Down
NS-CAP vs CON	313.235	HMDB0000782	Octadecanedioic acid	0.42776	0.025355	0.0800344	Down
NS-CAP vs CON	304.261	HMDB0037270	Fenpropimorph	0.43076	0.012576	0.0480685	Down
NS-CAP vs CON	476.277	HMDB0011478	LysoPE(0:0/18:3(6Z,9Z,12Z))	0.43167	0.0049348	0.0241089	Down
NS-CAP vs CON	111.008	HMDB0000444	3-Furoic acid	0.43209	0.00011152	0.00149088	Down
NS-CAP vs CON	249.108	HMDB0028829	Glu-Thr	0.43579	0.0021269	0.0128139	Down
NS-CAP vs CON	277.002	HMDB0131461	3,5-dimethoxy-4-(sulfooxy)benzoic acid	0.43676	0.028446	0.0870544	Down
NS-CAP vs CON	1351.94	HMDB0056387	CL(16:0/16:0/16:0/16:0)	0.43686	0.0055955	0.0264239	Down
NS-CAP vs CON	304.259	HMDB0003546	D-(-)-salicin	0.43859	2.36e-06	7.64015e-05	Down
NS-CAP vs CON	262.165	HMDB0061189	3-Hydroxyisovalerylcarnitine	0.43868	0.0014273	0.00946964	Down
NS-CAP vs CON	134.061	HMDB0001250	N-Acetylarylamine	0.43892	0.025765	0.08091	Down
NS-CAP vs CON	728.525	HMDB0007875	PC(14:0/18:3(6Z,9Z,12Z))	0.44131	0.00048704	0.00427816	Down
NS-CAP vs CON	277.217	HMDB0030962	Calendic acid	0.44355	0.0080995	0.0347659	Down
NS-CAP vs CON	230.247		N,N-Dimethyldodecylamine N-oxide	0.44559	0.00096007	0.00720586	Down
NS-CAP vs CON	569.433	HMDB0003233	Lutein	0.44621	0.030145	0.090908	Down
NS-CAP vs CON	257.127	HMDB0013130	Glutarylcarnitine	0.44681	0.027141	0.084406	Down
NS-CAP vs CON	119.05	HMDB0004072	4-Hydroxystyrene	0.44877	0.013123	0.0496658	Down
NS-CAP vs CON	258.109		2'-O-Methylcytidine	0.44905	2.06e-06	7.17868e-05	Down
NS-CAP vs CON	825.428	HMDB0034637	Phytolaccoside E	0.45013	0.020415	0.0679752	Down
NS-CAP vs CON	247.132	HMDB0030911	2-Oxo-5,11(13)-eudesmadien-12,8-olide	0.45068	0.011284	0.0439664	Down
NS-CAP vs CON	120.064	HMDB0000719	L-Homoserine	0.4509	0.0021834	0.0130953	Down
NS-CAP vs CON	273.124	HMDB0011687	Phenylbutyrylglutamine	0.45139	0.0022948	0.0136117	Down
NS-CAP vs CON	1065.67		glutamate conjugated chenodeoxycholic acid	0.45179	0.0022254	0.0132587	Down
NS-CAP vs CON	131.049	HMDB0031370	2-[(Methylthio)methyl]-2-butenal	0.45406	0.018779	0.0645648	Down
NS-CAP vs CON	157.122	HMDB0004362	4-Hydroxynonenal	0.4542	0.0057536	0.027004	Down
NS-CAP vs CON	335.257	HMDB0000879	Tetrahydrodeoxycorticosterone	0.4557	0.0032011	0.0175539	Down
NS-CAP vs CON	230.101	HMDB0000726	Isovalerylglutamic acid	0.45617	0.00019799	0.00223533	Down
NS-CAP vs CON	267.16	HMDB0036150	4,11,13,15-Tetrahydroridentin B	0.45643	0.048897	0.130215	Down
NS-CAP vs CON	244.002	HMDB0060555	4-Hydroxyclonidine	0.45792	4.15e-05	0.0007143	Down
NS-CAP vs CON	812.546	HMDB0010165	PS(18:0/20:4(8Z,11Z,14Z,17Z))	0.4592	0.00051321	0.00443411	Down
NS-CAP vs CON	480.31	HMDB0010381	LysoPC(15:0/0:0)	0.45993	0.033179	0.097326	Down
NS-CAP vs CON	174.056	HMDB0000842	2-QUINOLINECARBOXYLIC ACID	0.46126	0.044257	0.121843	Down
NS-CAP vs CON	730.583	HMDB0007963	PC(15:0/P-18:1(11Z))	0.46244	0.00031684	0.00310709	Down
NS-CAP vs CON	328.247	HMDB0062737	(9E)-10-nitrooctadecenoic Acid	0.46402	0.018869	0.0646684	Down
NS-CAP vs CON	494.323	HMDB0010383	LysoPC(16:1(9Z)/0:0)	0.46413	0.00049379	0.00432191	Down
NS-CAP vs CON	434.322	HMDB0000698	glycolithocholic acid	0.46424	0.039616	0.110537	Down
NS-CAP vs CON	617.507	HMDB0007031	DG(14:0/22:4(7Z,10Z,13Z,16Z)/0:0)	0.46611	0.011061	0.0434531	Down
NS-CAP vs CON	291.231	HMDB0000031	Androsterone	0.47235	0.014031	0.0520739	Down
NS-CAP vs CON	1109.66	HMDB0116977	CL(8:0/8:0/13:0/18:2(9Z,11Z))	0.47387	0.044824	0.123151	Down
NS-CAP vs CON	204.131	HMDB0028846	Glycyl-Lysine	0.47413	0.0010231	0.00751869	Down
NS-CAP vs CON	730.533	HMDB0007874	PC(14:0/18:2(9Z,12Z))	0.47552	0.019721	0.0666533	Down
NS-CAP vs CON	825.476	HMDB0013478	PGP(16:0/18:3(6Z,9Z,12Z))	0.47682	0.0041992	0.0213677	Down
NS-CAP vs CON	1295.87	HMDB0073652	CL(i-13:0/i-22:0/i-12:0/i-13:0)	0.47828	0.0085468	0.0359395	Down
NS-CAP vs CON	338.986	HMDB0000968	D-myo-Inositol 1,4-bisphosphate	0.47992	0.00095407	0.00718094	Down
NS-CAP vs CON	507.163	HMDB0039695	4,7-Didehydroneophysalin B	0.48263	0.042022	0.116406	Down
NS-CAP vs CON	273.123		Indole-3-acetyl-L-valine	0.48271	0.0030526	0.0170528	Down
NS-CAP vs CON	531.222	HMDB0032834	7-Acetoxy-6-hydroxylimonin	0.48341	0.028084	0.086243	Down
NS-CAP vs CON	153.055	HMDB0000440	3-Hydroxyphenylacetic acid	0.48402	5.64e-06	0.000153121	Down
NS-CAP vs CON	229.051	HMDB0039141	Wyeronic acid	0.48451	0.0076282	0.0330595	Down
NS-CAP vs CON	141.092	HMDB0000392	2-Octenoic acid	0.48544	0.017036	0.0605494	Down
NS-CAP vs CON	800.583		Phosphatidylcholine 17	0.48567	0.0072136	0.0317755	Down
NS-CAP vs CON	857.518	HMDB0009789	PI(16:0/20:4(5Z,8Z,11Z,14Z))	0.48618	0.00052322	0.0045061	Down
NS-CAP vs CON	361.14	HMDB0006045	Dityrosine	0.48622	0.0067541	0.0302471	Down
NS-CAP vs CON	285.064	HMDB0060791	6-Thioinosinic acid	0.49048	0.0012359	0.00849339	Down
NS-CAP vs CON	153.019	HMDB0000152	Gentisic acid	0.49202	0.030665	0.092064	Down
NS-CAP vs CON	341.028	HMDB0060397	5-Fluorouridine monophosphate	0.49278	0.00070478	0.00573795	Down
NS-CAP vs CON	577.482	HMDB0007075	DG(15:0/18:3(6Z,9Z,12Z)/0:0)	0.49334	0.022671	0.0734813	Down
NS-CAP vs CON	318.181	HMDB0028918	Isoleucyl-Tryptophan	0.49378	0.00017045	0.0020538	Down
NS-CAP vs CON	287.102	HMDB0013895	3',4'-Dihydrodiol	0.49502	0.00023247	0.00254955	Down
NS-CAP vs CON	191.108	HMDB0031571	2-Methyl-1-phenyl-2-propanyl acetate	0.49626	0.020988	0.0692826	Down
NS-CAP vs CON	385.958	HMDB0013991	5'-Hydroxylornoxicam	0.49647	0.00031878	0.0031148	Down
NS-CAP vs CON	570.355	HMDB0010402	LysoPC(22:5(4Z,7Z,10Z,13Z,16Z)/0:0)	0.49673	0.012426	0.0477671	Down
NS-CAP vs CON	324.157	HMDB0031997	Simulenoline	0.49884	0.007017	0.0310792	Down
NS-CAP vs CON	573.452	HMDB0003071	5,6-Dihydro-5,6-dihydroxy-y,y-carotene	0.49949	0.021417	0.0701786	Down
NS-CAP vs CON	481.207	HMDB0036601	3'-Hydroxy-T2 Toxin	0.49962	0.0080888	0.0347659	Down
NS-CAP vs CON	199.058	HMDB0000291	Vanillylmandelic acid	0.50123	0.035173	0.101841	Down
NS-CAP vs CON	130.05	HMDB0000725	4-Hydroxyproline	0.50156	0.00026109	0.00276195	Down
NS-CAP vs CON	363.029	HMDB0001554	Xanthylic acid	0.50174	0.016458	0.0593083	Down
NS-CAP vs CON	240.1	HMDB0060961	securinine	0.50385	0.0058938	0.0273301	Down
NS-CAP vs CON	237.108	HMDB0006239	S-aminomethyldihydrolipoamide	0.50653	0.0081805	0.0349458	Down
NS-CAP vs CON	428.035	HMDB0000061	Adenosine 3',5'-diphosphate	0.50777	0.00025227	0.00270059	Down
NS-CAP vs CON	169.123	HMDB0004980	cis-4-Decenoic acid	0.50978	3.15e-05	0.000571301	Down
NS-CAP vs CON	212.092	HMDB0000955	isoferulic acid	0.50981	0.020408	0.0679752	Down
NS-CAP vs CON	835.541	HMDB0009782	PI(16:0/18:1(11Z))	0.51471	0.0293	0.0888622	Down
NS-CAP vs CON	256.264	HMDB0012273	Palmitic amide	0.51572	4.57e-06	0.000129126	Down
NS-CAP vs CON	160.073	HMDB0030402	L-Hexahydro-3-imino-1,2,4-oxadiazepine-3-carboxylic acid	0.51746	5.36e-05	0.000842555	Down
NS-CAP vs CON	173.117	HMDB0036188	Tetrahydrofurfuryl butyrate	0.51845	0.0098612	0.0399051	Down
NS-CAP vs CON	479.227	HMDB0010338	11-Oxo-androsterone glucuronide	0.51996	0.020088	0.0673397	Down
NS-CAP vs CON	191.143	HMDB0013804	beta-Damascenone	0.52194	0.00096647	0.00722021	Down
NS-CAP vs CON	240.16	HMDB0030516	Petasinine	0.52262	0.011252	0.0439664	Down
NS-CAP vs CON	162.055	HMDB0002285	2-Indolecarboxylic acid	0.52263	0.0017079	0.0109007	Down
NS-CAP vs CON	457.158	HMDB0041045	Valechlorin	0.52378	0.045902	0.124709	Down
NS-CAP vs CON	439.354	HMDB0002395	Ursolic acid	0.5255	0.033015	0.097041	Down
NS-CAP vs CON	165.091	HMDB0000329	2-Phenylbutyric acid	0.52551	0.00026389	0.00278069	Down
NS-CAP vs CON	330.264	HMDB0006202	4,8 Dimethylnonanoyl carnitine	0.5271	0.00011094	0.00149047	Down
NS-CAP vs CON	471.174	HMDB0061104	7-hydroxymethotrexate	0.52752	0.010757	0.0429462	Down
NS-CAP vs CON	257.078	HMDB0000884	Ribothymidine	0.52863	9.41e-05	0.00133755	Down
NS-CAP vs CON	273.084	HMDB0029943	Arbutin	0.52877	0.0032285	0.017578	Down
NS-CAP vs CON	868.536	HMDB0061552	PS(DiMe(11,3)/DiMe(11,3))	0.52924	0.00093754	0.00711355	Down
NS-CAP vs CON	378.099	HMDB0001066	S-Lactoylglutathione	0.52949	0.0073787	0.0322384	Down
NS-CAP vs CON	283.262	HMDB0000827	Stearic acid	0.53096	0.016921	0.0602212	Down
NS-CAP vs CON	295.163	HMDB0000151	d-estradiol	0.53616	0.00098033	0.00729683	Down
NS-CAP vs CON	316.248	HMDB0000651	Decanoylcarnitine	0.53924	0.00030544	0.00303618	Down
NS-CAP vs CON	387.118	HMDB0060943	Sulfinpyrazone sulfide	0.53964	0.0052081	0.0252146	Down
NS-CAP vs CON	774.584	HMDB0007945	PC(15:0/20:1(11Z))	0.54114	0.011872	0.0459007	Down
NS-CAP vs CON	307.262	HMDB0002925	Dihomo-gamma-linolenic acid	0.54215	0.035906	0.102722	Down
NS-CAP vs CON	298.084	HMDB0002044	8-Hydroxyguanosine	0.54288	0.03034	0.0913953	Down
NS-CAP vs CON	368.279	HMDB0013331	3, 5-Tetradecadiencarnitine	0.54306	0.038682	0.108496	Down
NS-CAP vs CON	485.267	HMDB0114753	LysoPA(22:5(4Z,7Z,10Z,13Z,16Z)/0:0)	0.5461	0.00081457	0.00640173	Down
NS-CAP vs CON	148.95		Trifluoromethanesulfonic acid	0.54665	0.00030486	0.00303618	Down
NS-CAP vs CON	295.225	HMDB0006294	16-hydroxyhexadecanoic acid	0.54678	0.00030225	0.00303618	Down
NS-CAP vs CON	361.137	HMDB0029514	Licochalcone A	0.54825	0.033733	0.09863	Down
NS-CAP vs CON	105.019	HMDB0000139	D-GLYCERIC ACID	0.55028	1.39e-05	0.000304119	Down
NS-CAP vs CON	816.561	HMDB0009276	PE(20:1(11Z)/22:6(4Z,7Z,10Z,13Z,16Z,19Z))	0.55095	0.031843	0.094545	Down
NS-CAP vs CON	201.979	HMDB0000731	Cysteine-S-sulfate	0.55109	0.00014218	0.00179069	Down
NS-CAP vs CON	269.066	HMDB0059806	Phenylglucuronide	0.55295	0.031688	0.0943967	Down
NS-CAP vs CON	383.316	HMDB0011544	MG(0:0/20:2(11Z,14Z)/0:0)	0.55495	0.0011571	0.00813509	Down
NS-CAP vs CON	186.112	HMDB0006348	Pseudoecgonine	0.55532	0.037414	0.105601	Down
NS-CAP vs CON	314.233	HMDB0013205	9-Decenoylcarnitine	0.55701	0.001011	0.00746305	Down
NS-CAP vs CON	498.262	HMDB0011489	LysoPE(0:0/20:5(5Z,8Z,11Z,14Z,17Z))	0.55772	0.03106	0.0929368	Down
NS-CAP vs CON	274.151	HMDB0061158	N-Acetyl desmethyl frovatriptan	0.55886	2.64e-06	8.25245e-05	Down
NS-CAP vs CON	833.52	HMDB0009784	PI(16:0/18:2(9Z,12Z))	0.5654	2.59e-05	0.000493575	Down
NS-CAP vs CON	861.549	HMDB0009786	PI(16:0/20:2(11Z,14Z))	0.56735	0.010814	0.0430475	Down
NS-CAP vs CON	385.332	HMDB0011543	MG(0:0/20:1(11Z)/0:0)	0.5693	0.023613	0.0754637	Down
NS-CAP vs CON	339.095	HMDB0001030	3'-Ketolactose	0.57006	0.016219	0.0586552	Down
NS-CAP vs CON	219.08	HMDB0028693	Alanylmethionine	0.5713	0.042286	0.116895	Down
NS-CAP vs CON	832.586	HMDB0008090	PC(18:1(11Z)/22:6(4Z,7Z,10Z,13Z,16Z,19Z))	0.57213	0.0031552	0.0174804	Down
NS-CAP vs CON	280.953		PFSA-H	0.57279	0.010869	0.0430762	Down
NS-CAP vs CON	169.061	HMDB0013159	2,3-Diaminosalicylic acid	0.5737	0.035864	0.102722	Down
NS-CAP vs CON	324.288	HMDB0012252	Linoleoyl ethanolamide	0.5744	0.012891	0.0490817	Down
NS-CAP vs CON	179.071	HMDB0032574	Propylparaben	0.57694	0.020116	0.0673397	Down
NS-CAP vs CON	637.467	HMDB0032949	9-Oxoasimicinone	0.57949	0.014796	0.0542376	Down
NS-CAP vs CON	191.104	HMDB0028697	Alanylthreonine	0.58097	0.00013633	0.00173608	Down
NS-CAP vs CON	182.117	HMDB0035195	cis-6-Nitro-p-mentha-1(7),2-diene	0.58112	0.02404	0.0766258	Down
NS-CAP vs CON	678.436	HMDB0012330	PS(14:0/14:0)	0.58225	0.0070213	0.0310792	Down
NS-CAP vs CON	189.086	HMDB0006029	N-Acetylglutamine	0.58306	0.0018909	0.0117343	Down
NS-CAP vs CON	146.06	HMDB0029737	3-Formylindole	0.58762	4.78e-05	0.000787697	Down
NS-CAP vs CON	276.198	HMDB0032208	Citronellyl anthranilate	0.58939	0.00054387	0.00463927	Down
NS-CAP vs CON	170.059	HMDB0029694	S-Methyl benzenecarbothioate	0.58954	4.88e-05	0.000789436	Down
NS-CAP vs CON	104.106	HMDB0000097	Choline	0.59044	1.86e-06	6.67813e-05	Down
NS-CAP vs CON	342.263	HMDB0013326	trans-2-Dodecenoylcarnitine	0.59081	0.00091075	0.00696795	Down
NS-CAP vs CON	351.129	HMDB0004448	17beta-Estradiol 3-sulfate	0.59248	0.018234	0.0633814	Down
NS-CAP vs CON	277.086	HMDB0028825	Glutamylmethionine	0.59374	0.023164	0.0744533	Down
NS-CAP vs CON	249.127	HMDB0028986	Methionyl-Valine	0.59444	0.0089087	0.0371665	Down
NS-CAP vs CON	255.111	HMDB0030699	5,7-DIHYDROXYISOFLAVONE	0.59485	0.0016458	0.0105545	Down
NS-CAP vs CON	524.301	HMDB0061694	1-Oleoylglycerophosphoserine	0.59707	0.0014754	0.00973775	Down
NS-CAP vs CON	742.539	HMDB0007940	PC(15:0/18:2(9Z,12Z))	0.5976	0.030771	0.0922799	Down
NS-CAP vs CON	132.079		2-Methylindole	0.59823	3.12e-05	0.000570999	Down
NS-CAP vs CON	766.571	HMDB0010573	PG(16:0/18:1(11Z))	0.59911	0.0017398	0.0110255	Down
NS-CAP vs CON	367.191	HMDB0030032	Euglobal Ia1	0.59915	0.037369	0.105583	Down
NS-CAP vs CON	121.029	HMDB0011718	4-Hydroxybenzaldehyde	0.59969	0.0040435	0.0208	Down
NS-CAP vs CON	289.156		N-(3-Indolylacetyl)-L-isoleucine	0.5998	0.018198	0.0633388	Down
NS-CAP vs CON	370.295	HMDB0002014	cis-5-Tetradecenoylcarnitine	0.60112	0.036802	0.104231	Down
NS-CAP vs CON	103.04	HMDB0000729	2-Hydroxyisobutyric acid	0.60161	0.0058977	0.0273301	Down
NS-CAP vs CON	321.13		Indole-3-acetyl-L-phenylalanine	0.60202	0.02427	0.0771768	Down
NS-CAP vs CON	300.289	HMDB0000252	Sphingosine	0.60536	0.0029769	0.0167695	Down
NS-CAP vs CON	213.02	HMDB0001031	2-Deoxyribose 5-phosphate	0.60825	0.031726	0.0944064	Down
NS-CAP vs CON	619.523	HMDB0007059	DG(14:1(9Z)/22:2(13Z,16Z)/0:0)	0.60926	0.026705	0.0833402	Down
NS-CAP vs CON	180.091	HMDB0011690	7-Aminomethyl-7-carbaguanine	0.61362	0.00036983	0.00348678	Down
NS-CAP vs CON	1353.92	HMDB0004910	Ganglioside GA1 (d18:1/25:0)	0.6144	0.02532	0.0800344	Down
NS-CAP vs CON	245.091	HMDB0006005	Indolylacryloylglycine	0.6145	0.0058305	0.0272463	Down
NS-CAP vs CON	153.065	HMDB0004193	N1-Methyl-2-pyridone-5-carboxamide	0.61606	0.03221	0.0953189	Down
NS-CAP vs CON	102.055	HMDB0003911	DL-3-Aminoisobutyric acid	0.61907	0.0040687	0.0208	Down
NS-CAP vs CON	129.064	HMDB0000079	Dihydrothymine	0.62188	0.0085065	0.0359395	Down
NS-CAP vs CON	289.25	HMDB0011618	All-trans-13,14-dihydroretinol	0.62337	0.046013	0.124761	Down
NS-CAP vs CON	742.574	HMDB0008029	PC(16:1(9Z)/P-18:1(11Z))	0.62351	0.0047789	0.0236071	Down
NS-CAP vs CON	799.66	HMDB0011696	SM(d17:1/24:1(15Z))	0.62518	0.00096735	0.00722021	Down
NS-CAP vs CON	218.138	HMDB0000824	Propionylcarnitine	0.62574	0.013575	0.0509451	Down
NS-CAP vs CON	277.086	HMDB0034367	gamma-Glutamylmethionine	0.62762	0.013887	0.0517186	Down
NS-CAP vs CON	306.101		Hexose	0.62819	0.028589	0.0871952	Down
NS-CAP vs CON	571.357	HMDB0035292	Ganodermic acid P2	0.62821	0.0046791	0.023265	Down
NS-CAP vs CON	385.344	HMDB0000921	4-Cholesten-3-one	0.6294	0.0018391	0.0114388	Down
NS-CAP vs CON	333.113		Isopongaflavone	0.62984	0.019255	0.0656588	Down
NS-CAP vs CON	297.116	HMDB0060959	4'-N-desmethylolanzapine	0.63214	0.040259	0.112216	Down
NS-CAP vs CON	302.132		Nicotianamine	0.6363	0.021349	0.0701213	Down
NS-CAP vs CON	353.111	HMDB0031758	Allithiamine	0.63692	0.023025	0.0742873	Down
NS-CAP vs CON	151.111	HMDB0003647	Perillyl aldehyde	0.63768	0.048339	0.129348	Down
NS-CAP vs CON	353.268	HMDB0011539	MG(0:0/18:3(6Z,9Z,12Z)/0:0)	0.64056	0.037921	0.10675	Down
NS-CAP vs CON	219.077	HMDB0000472	5-Hydroxy-L-tryptophan	0.64126	0.018784	0.0645648	Down
NS-CAP vs CON	794.555	HMDB0007956	PC(15:0/22:5(4Z,7Z,10Z,13Z,16Z))	0.64171	0.00029706	0.00301208	Down
NS-CAP vs CON	729.59	HMDB0012100	SM(d18:1/18:1(11Z))	0.64175	0.040856	0.113761	Down
NS-CAP vs CON	1065.7	HMDB0004890	Ganglioside GA2 (d18:1/16:0)	0.6445	0.038847	0.10871	Down
NS-CAP vs CON	966.338	HMDB0006588	Disialosyl galactosyl globoside	0.65051	0.046861	0.126547	Down
NS-CAP vs CON	148.06	HMDB0000148	Glutamic acid	0.6551	0.005424	0.0259331	Down
NS-CAP vs CON	244.109	HMDB0060861	OR-1896	0.65721	0.019061	0.0651622	Down
NS-CAP vs CON	907.568	HMDB0013513	PGP(18:0/22:4(7Z,10Z,13Z,16Z))	0.65938	0.035386	0.102019	Down
NS-CAP vs CON	449.347	HMDB0006455	Arachidonoylcarnitine	0.66054	0.0031784	0.0175361	Down
NS-CAP vs CON	157.036	HMDB0000462	ALLANTOIN	0.66411	0.032562	0.0960416	Down
NS-CAP vs CON	286.103	HMDB0005923	N-Acetylcytidine	1.5104	0.008123	0.0347875	Up
NS-CAP vs CON	459.35	HMDB0000520	5a-Cholestane-3a,7a,12a,25-tetrol	1.514	0.00040501	0.00372236	Up
NS-CAP vs CON	705.582	HMDB0010168	SM(d18:0/16:0)	1.5171	0.019887	0.0670476	Up
NS-CAP vs CON	828.55	HMDB0008189	PC(18:3(6Z,9Z,12Z)/22:6(4Z,7Z,10Z,13Z,16Z,19Z))	1.526	0.0048316	0.0237338	Up
NS-CAP vs CON	794.501	HMDB0112864	PS(22:6(4Z,7Z,10Z,13Z,16Z,19Z)/15:0)	1.5319	0.04559	0.124276	Up
NS-CAP vs CON	315.054	HMDB0060771	4'-Hydroxyclobazam	1.5376	0.047028	0.126745	Up
NS-CAP vs CON	474.258	HMDB0011480	LysoPE(0:0/18:4(6Z,9Z,12Z,15Z))	1.5378	2.69e-07	1.47288e-05	Up
NS-CAP vs CON	526.061	HMDB0006744	3-Carboxy-1-hydroxypropylthiamine diphosphate	1.541	0.00025752	0.00273501	Up
NS-CAP vs CON	194.117	HMDB0031797	2-Isopropylphenyl methylcarbamate	1.5464	0.00018522	0.00216381	Up
NS-CAP vs CON	318.15	HMDB0028874	Hydroxyprolyl-Tryptophan	1.5623	0.0032407	0.0175913	Up
NS-CAP vs CON	881.754	HMDB0005369	TG(16:0/18:0/18:2(9Z,12Z))	1.5668	0.00029412	0.00300356	Up
NS-CAP vs CON	772.53	HMDB0009710	PE(22:6(4Z,7Z,10Z,13Z,16Z,19Z)/P-18:1(11Z))	1.5818	0.013458	0.0506455	Up
NS-CAP vs CON	145.051	HMDB0000422	2-Methylglutaric acid	1.5875	0.01947	0.0661403	Up
NS-CAP vs CON	209.138	HMDB0032563	2,4-Diphenyl-1-butene	1.5888	7.51e-06	0.000192286	Up
NS-CAP vs CON	350.207	HMDB0029225	Coutaric acid	1.5921	0.0043206	0.0218223	Up
NS-CAP vs CON	282.12	HMDB0003331	1-Methyladenosine	1.6063	0.00039446	0.0036549	Up
NS-CAP vs CON	124.007	HMDB0000251	Taurine	1.6115	0.00091281	0.00696795	Up
NS-CAP vs CON	234.133	HMDB0013125	Hydroxypropionylcarnitine	1.6201	0.00041877	0.00381438	Up
NS-CAP vs CON	145.062	HMDB0000641	L-Glutamine	1.6269	0.000179	0.00211888	Up
NS-CAP vs CON	225.107	HMDB0000792	sebacic acid	1.6346	0.0057319	0.027004	Up
NS-CAP vs CON	115.004	HMDB0000134	Fumaric acid	1.6355	0.031969	0.0948136	Up
NS-CAP vs CON	269.053	HMDB0060945	A771726	1.6426	0.047114	0.126849	Up
NS-CAP vs CON	357.032	HMDB0061052	4-hydroxytriazolam	1.6429	0.025407	0.0800344	Up
NS-CAP vs CON	203.046	HMDB0029430	Methionine sulfoximine	1.6432	0.001195	0.00830738	Up
NS-CAP vs CON	240.069	HMDB0042011	S-Phenylmercapturic acid	1.6481	6.19e-05	0.000945624	Up
NS-CAP vs CON	157.087	HMDB0000451	cis-4-Hydroxycyclohexylacetic acid	1.6569	0.025853	0.0810279	Up
NS-CAP vs CON	127.076	HMDB0029314	Isopentenyl acetate	1.661	0.013978	0.0519504	Up
NS-CAP vs CON	180.065	HMDB0031340	Cyclamate	1.6811	0.006087	0.0279588	Up
NS-CAP vs CON	340.357	HMDB0000583	Docosanamide	1.7049	0.016197	0.0586528	Up
NS-CAP vs CON	675.544	HMDB0012097	SM(d18:1/14:0)	1.7078	0.023102	0.0744314	Up
NS-CAP vs CON	329.268	HMDB0011534	MG(0:0/16:1(9Z)/0:0)	1.7109	0.0061884	0.0283757	Up
NS-CAP vs CON	784.495	HMDB0009210	PE(18:4(6Z,9Z,12Z,15Z)/22:6(4Z,7Z,10Z,13Z,16Z,19Z))	1.7301	0.0042147	0.0213677	Up
NS-CAP vs CON	374.301	HMDB0061639	3-hydroxytridecanoyl carnitine	1.734	0.027095	0.0843627	Up
NS-CAP vs CON	296.071	HMDB0013854	N4-Acetylsulfamethoxazole	1.7363	0.0046842	0.023265	Up
NS-CAP vs CON	235.042	HMDB0028750	Aspartyl-Cysteine	1.7658	0.0011546	0.00813509	Up
NS-CAP vs CON	611.381	HMDB0010355	Cholestane-3,7,12,25-tetrol-3-glucuronide	1.7806	0.013654	0.0510973	Up
NS-CAP vs CON	431.315	HMDB0011590	MG(24:6(6Z,9Z,12Z,15Z,18Z,21Z)/0:0/0:0)	1.7971	0.018814	0.0645648	Up
NS-CAP vs CON	512.504	HMDB0011759	Cer(d18:0/14:0)	1.799	0.028479	0.0870569	Up
NS-CAP vs CON	531.329	HMDB0060745	3-keto Fusidic acid	1.801	0.006282	0.0286098	Up
NS-CAP vs CON	291.055		N4-Acetylsulfadiazine	1.8054	0.0038762	0.0200683	Up
NS-CAP vs CON	175.106	HMDB0028854	Gly-Val	1.8063	0.0040076	0.020669	Up
NS-CAP vs CON	263.023	HMDB0000559	3-Methoxy-4-hydroxyphenylethyleneglycol sulfate	1.8143	0.035577	0.102352	Up
NS-CAP vs CON	269.981	HMDB0060793	6,7-Dichloro-3-hydroxy-1,5 dihydro-imidazo[2,1-b]quinazolin-2-one	1.8282	0.0029346	0.0165659	Up
NS-CAP vs CON	725.517	HMDB0114846	PA(16:0/22:4(7Z,10Z,13Z,16Z))	1.8535	0.0091759	0.0378154	Up
NS-CAP vs CON	289.034	HMDB0001068	D-Sedoheptulose 7-phosphate	1.8675	0.0064864	0.0292926	Up
NS-CAP vs CON	660.483	HMDB0038619	Acidissiminin	1.8698	4.8e-07	2.14947e-05	Up
NS-CAP vs CON	184.986	HMDB0000362	2-Phosphoglyceric acid	1.878	0.021093	0.069496	Up
NS-CAP vs CON	826.487	HMDB0061584	PS(DiMe(9,3)/MonoMe(11,3))	1.8825	0.012341	0.0475072	Up
NS-CAP vs CON	271.046	HMDB0029496	Fukiic acid	1.8878	0.018183	0.0633388	Up
NS-CAP vs CON	585.309	HMDB0001278	Presqualene diphosphate	1.8961	0.014358	0.0528493	Up
NS-CAP vs CON	792.551	HMDB0007958	PC(15:0/22:6(4Z,7Z,10Z,13Z,16Z,19Z))	1.9067	0.0020879	0.0127507	Up
NS-CAP vs CON	239.115	HMDB0000194	Anserine	1.9254	0.00029876	0.0030179	Up
NS-CAP vs CON	421.277	HMDB0007004	CPA(18:0/0:0)	1.9444	0.046647	0.126097	Up
NS-CAP vs CON	762.534	HMDB0012357	PS(16:0/18:1(9Z))	1.948	0.011267	0.0439664	Up
NS-CAP vs CON	466.955	HMDB0001191	Deoxyuridine triphosphate	1.9495	0.00061373	0.00514376	Up
NS-CAP vs CON	187.006	HMDB0060715	2-Hydroxy-4-trifluoromethyl benzoic acid	1.9586	0.00021471	0.00240389	Up
NS-CAP vs CON	219.029	HMDB0002825	THEOBROMINE	1.9667	0.00033787	0.00324231	Up
NS-CAP vs CON	503.3		25S-Inokosterone	1.9827	0.0065662	0.0294548	Up
NS-CAP vs CON	103.077	HMDB0000718	Isovaleric acid	1.9856	2.49e-05	0.000477777	Up
NS-CAP vs CON	114.091	HMDB0031199	2,5-Dihydro-2,4,5-trimethyloxazole	1.9871	2.24e-07	1.28295e-05	Up
NS-CAP vs CON	427.361	HMDB0005065	Oleoylcarnitine	1.9916	0.0016294	0.0104743	Up
NS-CAP vs CON	244.995	HMDB0001120	Dimethylallylpyrophosphate	2.0201	0.014866	0.0544202	Up
NS-CAP vs CON	362.966		Perfluoroheptanoic acid	2.0377	0.036667	0.104149	Up
NS-CAP vs CON	304.119	HMDB0031929	Zanthodioline	2.0462	0.025873	0.0810279	Up
NS-CAP vs CON	401.341	HMDB0000501	7-Oxocholesterol	2.0498	0.022925	0.0741258	Up
NS-CAP vs CON	310.089	HMDB0030704	Taxiphyllin	2.0581	0.0095679	0.0390122	Up
NS-CAP vs CON	310.161	HMDB0028711	Arginylhistidine	2.0599	0.0031848	0.0175361	Up
NS-CAP vs CON	299.08	HMDB0029497	Dimethyl fukiic acid	2.0625	0.0053775	0.0257566	Up
NS-CAP vs CON	539.372	HMDB0034645	22-Acetylpriverogenin B	2.0912	0.04261	0.117548	Up
NS-CAP vs CON	539.137	HMDB0001262	maltotriose	2.096	0.0028265	0.0160909	Up
NS-CAP vs CON	1073.41	HMDB0006602	Lacto-N-hexaose	2.1152	3.17e-05	0.000572279	Up
NS-CAP vs CON	179.071	HMDB0011751	3-Methoxybenzenepropanoic acid	2.1269	0.00027197	0.00281871	Up
NS-CAP vs CON	102.127	HMDB0032323	Hexylamine	2.1702	0.00019638	0.00223533	Up
NS-CAP vs CON	1402	HMDB0056422	CL(16:0/16:0/18:1(11Z)/18:2(9Z,12Z))	2.206	2.42e-05	0.000468708	Up
NS-CAP vs CON	764.544	HMDB0012356	PS(16:0/18:0)	2.2061	0.00019921	0.0022396	Up
NS-CAP vs CON	564.398	HMDB0011498	LysoPE(0:0/24:1(15Z))	2.2207	0.010786	0.0430013	Up
NS-CAP vs CON	333.019	HMDB0030159	3,3',4',5,6,7,8-Heptahydroxyflavone	2.2269	0.018809	0.0645648	Up
NS-CAP vs CON	704.266	HMDB0006826	Tetrahydrofolyl-[Glu](n)	2.2305	0.015275	0.0556915	Up
NS-CAP vs CON	152.055	HMDB0000132	Guanine	2.2317	0.017966	0.0629408	Up
NS-CAP vs CON	605.394	HMDB0040498	3-Epipapyriferic acid	2.2352	0.019051	0.0651622	Up
NS-CAP vs CON	854.498	HMDB0012439	PS(20:4(5Z,8Z,11Z,14Z)/22:6(4Z,7Z,10Z,13Z,16Z,19Z))	2.2514	0.023309	0.074738	Up
NS-CAP vs CON	445.294	HMDB0000969	1,25-Dihydroxyvitamin D3-26,23-lactone	2.2658	0.00047871	0.00424742	Up
NS-CAP vs CON	184.987	HMDB0006039	8-Chloroxanthine	2.3101	0.013755	0.0513347	Up
NS-CAP vs CON	232.154	HMDB0002013	Butyrylcarnitine	2.3412	0.0025238	0.0146466	Up
NS-CAP vs CON	1073.68	HMDB0116820	CL(8:0/8:0/8:0/20:0)	2.3477	0.023463	0.0751431	Up
NS-CAP vs CON	239.076	HMDB0032129	2',5'-Dihydroxychalcone	2.3493	0.031796	0.0945087	Up
NS-CAP vs CON	112.05	HMDB0000630	Cytosine	2.3762	0.0034001	0.0181274	Up
NS-CAP vs CON	285.125	HMDB0028913	Isoleucyl-Methionine	2.3896	0.0011253	0.00804162	Up
NS-CAP vs CON	778.537	HMDB0007892	PC(14:0/22:6(4Z,7Z,10Z,13Z,16Z,19Z))	2.4032	0.0048581	0.0238205	Up
NS-CAP vs CON	429.371	HMDB0003822	Cholesteryl acetate	2.409	4.77e-05	0.000787697	Up
NS-CAP vs CON	289.038	HMDB0059975	4-Hydroxy-5-(3'-hydroxyphenyl)-valeric acid-3'-O-sulphate	2.4091	0.0019537	0.0120406	Up
NS-CAP vs CON	355.237	HMDB0030361	(-)-Aspidospermine	2.4271	0.0015	0.00985466	Up
NS-CAP vs CON	675.339	HMDB0035701	Cucurbitacin I 2-glucoside	2.4325	0.018782	0.0645648	Up
NS-CAP vs CON	276.126	HMDB0005766	Norophthalmic acid	2.4445	0.00050018	0.00434945	Up
NS-CAP vs CON	495.259	HMDB0002053	Histidylproline diketopiperazine	2.4457	0.025776	0.08091	Up
NS-CAP vs CON	371.316	HMDB0040270	Diethylhexyl adipate	2.4483	1.29e-08	1.23678e-06	Up
NS-CAP vs CON	175.111	HMDB0031622	6-Phenyl-3-hexen-2-one	2.4526	0.0036273	0.0190997	Up
NS-CAP vs CON	329.247	HMDB0002183	Docosahexaenoic acid	2.4535	0.0030685	0.0170766	Up
NS-CAP vs CON	295.205	HMDB0031068	ISOPALMITIC ACID	2.464	0.0022457	0.0133498	Up
NS-CAP vs CON	117.057	HMDB0001863	2-Hydroxyvaleric acid	2.4646	0.0077017	0.0332708	Up
NS-CAP vs CON	457.303	HMDB0035685	beta-Citraurol	2.4776	0.00012223	0.00160212	Up
NS-CAP vs CON	513.352	HMDB0034525	Gymnestrogenin	2.4801	0.010971	0.0432898	Up
NS-CAP vs CON	365.105	HMDB0000163	D-Maltose	2.5251	0.016879	0.0602212	Up
NS-CAP vs CON	295.096	HMDB0011685	DHAP(8:0)	2.5281	0.0032205	0.017578	Up
NS-CAP vs CON	289.168	HMDB0032959	1-Octen-3-yl glucoside	2.5621	0.0059876	0.0275962	Up
NS-CAP vs CON	145.087	HMDB0002207	3-Hydroxyisoheptanoic acid	2.5927	0.032434	0.0957689	Up
NS-CAP vs CON	450.321	HMDB0000637	glycochenodeoxycholic acid	2.6113	0.0074785	0.0326212	Up
NS-CAP vs CON	344.226	HMDB0030340	Piperolein B	2.6534	2.93e-05	0.000547268	Up
NS-CAP vs CON	244.027	HMDB0001876	Epinephrine sulfate	2.6851	0.017655	0.0621074	Up
NS-CAP vs CON	242.887	HMDB0029627	1,2,3,5-Tetrachloro-4-methoxybenzene	2.6994	0.00073581	0.00590182	Up
NS-CAP vs CON	307.034	HMDB0001409	2'-Deoxyuridine 5'-monophosphate	2.7022	0.016905	0.0602212	Up
NS-CAP vs CON	525.312	HMDB0003577	VPGPR Enterostatin	2.71	0.011059	0.0434531	Up
NS-CAP vs CON	195.085	HMDB0059631	Cis-stilbene oxide	2.7196	0.00016319	0.00203003	Up
NS-CAP vs CON	263.047	HMDB0060727	2',2'-Difluoro-2'-deoxyuridine	2.729	0.016583	0.0594911	Up
NS-CAP vs CON	472.3	HMDB0000631	glycodeoxycholic acid	2.7323	0.0063767	0.0289919	Up
NS-CAP vs CON	491.129	HMDB0030553	Tricin 7-glucoside	2.7395	0.010392	0.0418022	Up
NS-CAP vs CON	245.046	HMDB0032077	Dibenzyl disulfide	2.7437	0.0031097	0.0172643	Up
NS-CAP vs CON	463.305	HMDB0060725	2,6-Pipecoloxylidide	2.793	0.034393	0.100124	Up
NS-CAP vs CON	383.33	HMDB0001093	5a-Cholesta-8,24-dien-3-one	2.8347	0.014085	0.0521312	Up
NS-CAP vs CON	217.097	HMDB0001238	N-ACETYLSEROTONIN	2.8608	0.0024425	0.0142671	Up
NS-CAP vs CON	777.557	HMDB0010603	PG(18:0/18:1(11Z))	2.8916	0.00035989	0.00341702	Up
NS-CAP vs CON	596.259	HMDB0002581	Taurocholic acid 3-sulfate	2.9013	0.0050511	0.0245429	Up
NS-CAP vs CON	702.512	HMDB0007903	PC(14:1(9Z)/16:1(9Z))	2.9543	2.97e-06	9.05859e-05	Up
NS-CAP vs CON	300.219	HMDB0006320	2,6 Dimethylheptanoyl carnitine	2.9604	0.003347	0.0180589	Up
NS-CAP vs CON	246.073	HMDB0028727	Asparaginylaspartic acid	2.9629	0.032291	0.0954508	Up
NS-CAP vs CON	500.305	HMDB0000896	taurodeoxycholic acid	3.0172	0.0075899	0.0329466	Up
NS-CAP vs CON	303.232	HMDB0001999	Eicosapentaenoic acid	3.0237	0.0027503	0.0157909	Up
NS-CAP vs CON	494.325	HMDB0010382	LysoPC(16:0/0:0)	3.0356	0.013635	0.051097	Up
NS-CAP vs CON	611.39	HMDB0116660	PG(i-12:0/i-12:0)	3.0667	0.00074563	0.00594516	Up
NS-CAP vs CON	748.519	HMDB0112284	PS(15:0/18:1(9Z))	3.0749	0.00053767	0.00461568	Up
NS-CAP vs CON	129.056	HMDB0000408	2-Methyl-3-ketovaleric acid	3.0856	0.046964	0.1267	Up
NS-CAP vs CON	289.213	HMDB0000234	testosterone	3.0967	0.024118	0.0767833	Up
NS-CAP vs CON	306.055	HMDB0001202	dCMP	3.1645	0.00011647	0.0015416	Up
NS-CAP vs CON	301.034	HMDB0003074	Delphinidin	3.168	0.00036116	0.00341702	Up
NS-CAP vs CON	492.13	HMDB0029236	Cyanidin 3-(6''-acetyl-galactoside)	3.2697	0.023619	0.0754637	Up
NS-CAP vs CON	688.491	HMDB0008829	PE(14:0/18:2(9Z,12Z))	3.2791	3.12e-05	0.000570999	Up
NS-CAP vs CON	223.063	HMDB0030018	Elenolide	3.2826	0.00027274	0.00281871	Up
NS-CAP vs CON	710.231	HMDB0060787	6-Methoxy-2-naphthylacetic acid	3.2982	0.00063116	0.00525056	Up
NS-CAP vs CON	443.306	HMDB0038242	Ascorbyl stearate	3.3042	9.78e-09	1.0512e-06	Up
NS-CAP vs CON	260.168	HMDB0029829	Norchalciporyl propionate	3.3064	0.00037196	0.00349464	Up
NS-CAP vs CON	272.186	HMDB0013238	Heptanoylcarnitine	3.3689	0.0011596	0.00813509	Up
NS-CAP vs CON	244.079	HMDB0060405	5'-Deoxy-5-fluorocytidine	3.3995	0.010856	0.0430762	Up
NS-CAP vs CON	482.291	HMDB0000874	tauroursodeoxycholic acid	3.4416	0.0044625	0.0223708	Up
NS-CAP vs CON	250.071	HMDB0029355	N-Phenylacetylaspartic acid	3.4787	0.0012978	0.0088508	Up
NS-CAP vs CON	465.302	HMDB0062305	1-(11Z-eicosenoyl)-glycero-3-phosphate	3.556	0.0085135	0.0359395	Up
NS-CAP vs CON	466.317	HMDB0000138	glycocholic acid	3.5581	0.0058788	0.0273301	Up
NS-CAP vs CON	519.378	HMDB0028912	Isoleucyl-Lysine	3.6251	0.00016806	0.0020538	Up
NS-CAP vs CON	738.509	HMDB0008845	PE(14:0/22:5(4Z,7Z,10Z,13Z,16Z))	3.6829	5.03e-05	0.00080412	Up
NS-CAP vs CON	145.015	HMDB0000208	Oxoglutaric acid	3.7089	0.0018163	0.0113501	Up
NS-CAP vs CON	808.556	HMDB0012314	3-O-Sulfogalactosylceramide (d18:1/18:0)	3.7292	5.15e-08	3.46267e-06	Up
NS-CAP vs CON	223.062	HMDB0032616	Sinapic acid	3.7656	0.0011457	0.0081225	Up
NS-CAP vs CON	606.347	HMDB0012937	Dynorphin B (6-9)	3.7858	0.0034483	0.0183478	Up
NS-CAP vs CON	988.755	HMDB0004841	Galabiosylceramide (d18:1/25:0)	3.8043	0.03052	0.0917309	Up
NS-CAP vs CON	474.188	HMDB0060464	Codeine-6-glucuronide	3.8088	0.0049839	0.0243042	Up
NS-CAP vs CON	698.497	HMDB0009147	PE(18:3(6Z,9Z,12Z)/P-16:0)	3.849	1.16e-05	0.00026609	Up
NS-CAP vs CON	629.372	HMDB0034503	2,3,23-Triacetylsericic acid	3.8824	0.00013254	0.00171219	Up
NS-CAP vs CON	281.197	HMDB0030357	N-Methylaspidospermatidine	3.9321	3.66e-08	2.6584e-06	Up
NS-CAP vs CON	290.159	HMDB0000552	3-Methylglutarylcarnitine	3.937	0.0015127	0.00987675	Up
NS-CAP vs CON	419.307	HMDB0010331	Palmitoyl glucuronide	3.9689	1.42e-06	5.61201e-05	Up
NS-CAP vs CON	271.096	HMDB0004810	5C-aglycone	4.0458	0.029244	0.0888622	Up
NS-CAP vs CON	282.082	HMDB0000133	Guanosine	4.157	0.00081481	0.00640173	Up
NS-CAP vs CON	289.116	HMDB0000052	Argininosuccinic acid	4.1607	0.0036323	0.0190997	Up
NS-CAP vs CON	758.199	HMDB0030581	Perillanin	4.2041	6.88e-07	2.93596e-05	Up
NS-CAP vs CON	101.024	HMDB0000005	2-Oxobutyric acid	4.2396	0.0010359	0.00754344	Up
NS-CAP vs CON	261.031	HMDB0001530	Mannitol 1-phosphate	4.2855	0.00011018	0.00149047	Up
NS-CAP vs CON	261.004	HMDB0041706	Caffeic acid 3-O-sulfate	4.3072	0.028326	0.0868062	Up
NS-CAP vs CON	640.367	HMDB0013022	Neuromedin N	4.3074	0.0072613	0.031889	Up
NS-CAP vs CON	626.245	HMDB0003362	Chitin	4.3185	0.017483	0.0617301	Up
NS-CAP vs CON	387.234	HMDB0012109	5,6-Dihydroxyprostaglandin F1a	4.3367	0.028013	0.0862204	Up
NS-CAP vs CON	155.044	HMDB0012209	Diethylphosphate	4.3699	0.0027758	0.015903	Up
NS-CAP vs CON	259.995	HMDB0005874	3-Bromotyrosine	4.3702	0.034022	0.0993015	Up
NS-CAP vs CON	305.96	HMDB0000021	Iodotyrosine	4.4667	1.65e-06	5.98074e-05	Up
NS-CAP vs CON	684.469	HMDB0008832	PE(14:0/18:4(6Z,9Z,12Z,15Z))	4.5309	0.00051061	0.00442583	Up
NS-CAP vs CON	545.371	HMDB0035340	Ganoderic acid Mi	4.6271	4.37e-05	0.000747282	Up
NS-CAP vs CON	780.533	HMDB0012313	3-O-Sulfogalactosylceramide (d18:1/16:0)	4.683	1.77e-09	2.26666e-07	Up
NS-CAP vs CON	632.432	HMDB0008855	PE(14:1(9Z)/14:1(9Z))	4.7226	8.54e-06	0.000214565	Up
NS-CAP vs CON	381.311	HMDB0011545	MG(0:0/20:3(11Z,14Z,17Z)/0:0)	4.747	8.93e-05	0.0012766	Up
NS-CAP vs CON	519.11	HMDB0029529	6''-Malonylgenistin	4.8186	8.15e-07	3.37027e-05	Up
NS-CAP vs CON	576.395	HMDB0010400	LysoPC(22:2(13Z,16Z)/0:0)	4.8455	1.59e-09	2.15056e-07	Up
NS-CAP vs CON	388.068	HMDB0006880	Acetyl adenylate	4.9603	0.0092326	0.0379909	Up
NS-CAP vs CON	679.44	HMDB0114823	PA(15:0/20:5(5Z,8Z,11Z,14Z,17Z))	5.0756	0.02314	0.0744533	Up
NS-CAP vs CON	414.268	HMDB0059632	(9S,10S)-10-hydroxy-9-(phosphonooxy)octadecanoate	5.1123	1.47e-10	4.39554e-08	Up
NS-CAP vs CON	793.738	HMDB0042094	TG(14:0/15:0/18:0)	5.1443	6.69e-08	4.38588e-06	Up
NS-CAP vs CON	535.442	HMDB0007041	DG(14:1(9Z)/16:1(9Z)/0:0)	5.1992	0.0029943	0.0167968	Up
NS-CAP vs CON	445.113	HMDB0002219	Glycitin	5.2074	4.18e-09	5.10711e-07	Up
NS-CAP vs CON	762.462	HMDB0061019	14-hydroxyclarithromycin	5.2437	0.029007	0.0883697	Up
NS-CAP vs CON	636.442	HMDB0036928	Mactraxanthin	5.2662	2e-05	0.000395855	Up
NS-CAP vs CON	131.071	HMDB0000665	2-Hydroxyisocaproic acid	5.389	0.019839	0.0669675	Up
NS-CAP vs CON	563.398	HMDB0010330	Cholesterol glucuronide	5.497	9.02e-06	0.000220444	Up
NS-CAP vs CON	225.064	HMDB0011105	5-Acetylamino-6-formylamino-3-methyluracil	5.5706	1.21e-05	0.000273471	Up
NS-CAP vs CON	291.005	HMDB0060692	Carboxyifosfamide	5.5721	1.77e-05	0.000360097	Up
NS-CAP vs CON	771.525	HMDB0010580	PG(16:0/20:4(5Z,8Z,11Z,14Z))	5.7509	1.93e-06	6.82874e-05	Up
NS-CAP vs CON	190.054	HMDB0011745	N-Acetyl-L-methionine	5.793	0.047886	0.128671	Up
NS-CAP vs CON	669.456	HMDB0114785	PA(14:0/20:4(5Z,8Z,11Z,14Z))	5.9118	1.4e-08	1.29807e-06	Up
NS-CAP vs CON	287.135		Indole-3-acetyl-L-isoleucine	6.0112	0.0090579	0.0376012	Up
NS-CAP vs CON	737.549	HMDB0116650	PG(a-13:0/i-20:0)	6.041	1.57e-05	0.000335833	Up
NS-CAP vs CON	971.386	HMDB0000585	Glucosylgalactosyl hydroxylysine	6.0729	0.00019501	0.00223533	Up
NS-CAP vs CON	507.368	HMDB0034519	Theasapogenol A	6.0731	9.91e-05	0.00137996	Up
NS-CAP vs CON	779.556	HMDB0115112	PA(20:1(11Z)/22:4(7Z,10Z,13Z,16Z))	6.1169	2.07e-08	1.68702e-06	Up
NS-CAP vs CON	692.448	HMDB0112275	PS(14:1(9Z)/15:0)	6.3619	1.25e-07	7.43424e-06	Up
NS-CAP vs CON	531.3	HMDB0006888	5b-Cyprinol sulfate	6.3634	0.041504	0.115327	Up
NS-CAP vs CON	251.075	HMDB0000071	2'-Deoxyinosine	6.5394	0.0022227	0.0132587	Up
NS-CAP vs CON	749.514	HMDB0114893	PA(18:0/22:6(4Z,7Z,10Z,13Z,16Z,19Z))	6.6323	1.21e-08	1.20334e-06	Up
NS-CAP vs CON	445.322	HMDB0032521	Stearyl citrate	6.6994	1.73e-10	4.64373e-08	Up
NS-CAP vs CON	621.436	HMDB0036439	Fasciculic acid A	6.7806	0.0005701	0.0048172	Up
NS-CAP vs CON	736.501	HMDB0008847	PE(14:0/22:6(4Z,7Z,10Z,13Z,16Z,19Z))	6.8205	1.21e-09	1.79957e-07	Up
NS-CAP vs CON	245.099	HMDB0028981	Methionyl-Proline	6.8626	0.0012222	0.00844235	Up
NS-CAP vs CON	648.453	HMDB0008856	PE(14:1(9Z)/15:0)	7.0906	1.01e-10	3.39204e-08	Up
NS-CAP vs CON	523.366	HMDB0114756	LysoPA(24:0/0:0)	7.1713	7.27e-11	2.7912e-08	Up
NS-CAP vs CON	390.965	HMDB0000280	Phosphoribosyl pyrophosphate	7.2838	0.049733	0.131917	Up
NS-CAP vs CON	686.47	HMDB0008830	PE(14:0/18:3(6Z,9Z,12Z))	7.3133	2.95e-07	1.50266e-05	Up
NS-CAP vs CON	397.279	HMDB0062325	1-hexadecyl-glycero-3-phosphate	7.4525	5.69e-10	9.54858e-08	Up
NS-CAP vs CON	700.492	HMDB0008896	PE(15:0/18:3(6Z,9Z,12Z))	7.5017	4.33e-08	3.06336e-06	Up
NS-CAP vs CON	498.289	HMDB0000951	taurochenodeoxycholic acid	7.5408	0.021701	0.0709368	Up
NS-CAP vs CON	894.624	HMDB0112533	PS(20:0/22:2(13Z,16Z))	7.5579	5.11e-08	3.46267e-06	Up
NS-CAP vs CON	635.45	HMDB0114835	PA(16:0/15:0)	7.7067	1.59e-05	0.000335884	Up
NS-CAP vs CON	479.337	HMDB0034086	Dolicholide	7.9316	3.78e-10	7.7467e-08	Up
NS-CAP vs CON	714.497	HMDB0008836	PE(14:0/20:3(5Z,8Z,11Z))	8.1103	4.03e-06	0.000116373	Up
NS-CAP vs CON	184.026	HMDB0002205	L-Homocysteic acid	8.8317	3.36e-10	7.5168e-08	Up
NS-CAP vs CON	723.225	HMDB0030334	2-Feruloyl-1-sinapoylgentiobiose	8.8952	0.0013741	0.00925396	Up
NS-CAP vs CON	599.412	HMDB0036871	Mytiloxanthin	9.0009	0.00024948	0.00269222	Up
NS-CAP vs CON	726.508	HMDB0007877	PC(14:0/18:4(6Z,9Z,12Z,15Z))	9.0607	1.29e-06	5.1678e-05	Up
NS-CAP vs CON	709.495	HMDB0116648	PG(a-13:0/i-18:0)	9.0982	5.2e-06	0.000142515	Up
NS-CAP vs CON	591.416	HMDB0029767	Saringosterol 3-glucoside	9.1549	4.61e-05	0.000773895	Up
NS-CAP vs CON	448.306		glycohyodeoxycholic acid	9.2138	0.035936	0.102722	Up
NS-CAP vs CON	777.545	HMDB0115087	PA(20:0/22:6(4Z,7Z,10Z,13Z,16Z,19Z))	9.5225	4.9e-05	0.000789436	Up
NS-CAP vs CON	573.383	HMDB0010344	Vitamin D2 3-glucuronide	9.6092	5.13e-10	9.19832e-08	Up
NS-CAP vs CON	685.48	HMDB0115509	PA(15:0/20:3(8Z,11Z,14Z))	9.6254	8.32e-09	9.31923e-07	Up
NS-CAP vs CON	676.485	HMDB0007867	PC(14:0/14:1(9Z))	9.6807	1.99e-11	1.3376e-08	Up
NS-CAP vs CON	444.999	HMDB0060660	6-Mercaptopurine ribonucleoside 5'-diphosphate	9.6811	4.83e-05	0.000789436	Up
NS-CAP vs CON	646.471	HMDB0008883	PE(14:1(9Z)/P-16:0)	9.8086	2.98e-11	1.38836e-08	Up
NS-CAP vs CON	493.335	HMDB0011628	glycyrrhetic acid	9.8301	1.94e-08	1.62883e-06	Up
NS-CAP vs CON	662.471	HMDB0008825	PE(14:0/16:1(9Z))	10.387	1.6e-09	2.15056e-07	Up
NS-CAP vs CON	699.497	HMDB0114805	PA(14:1(9Z)/22:2(13Z,16Z))	10.5	0.00017271	0.00206259	Up
NS-CAP vs CON	580.902	HMDB0003529	myo-Inositol 1,3,4,5,6-pentakisphosphate	10.604	0.00018202	0.0021357	Up
NS-CAP vs CON	712.495	HMDB0008838	PE(14:0/20:4(5Z,8Z,11Z,14Z))	10.623	1.75e-11	1.3376e-08	Up
NS-CAP vs CON	645.451	HMDB0114779	PA(14:0/18:2(9Z,12Z))	10.753	0.0089216	0.0371665	Up
NS-CAP vs CON	683.473	HMDB0114821	PA(15:0/20:4(5Z,8Z,11Z,14Z))	10.85	9.41e-08	5.88114e-06	Up
NS-CAP vs CON	243.067	HMDB0004215	Piceatannol	10.877	3.74e-07	1.73085e-05	Up
NS-CAP vs CON	167.993	HMDB0030524	2-Mercaptobenzothiazole	10.878	0.0013574	0.00917183	Up
NS-CAP vs CON	673.476	HMDB0007860	PA(16:0/18:2(9Z,12Z))	10.985	0.0023404	0.0137912	Up
NS-CAP vs CON	713.493	HMDB0037045	19'-Hexanoyloxymytiloxanthin	11.182	0.0010724	0.00774587	Up
NS-CAP vs CON	675.479	HMDB0007858	PA(16:0/18:1(11Z))	11.227	7.18e-12	9.64537e-09	Up
NS-CAP vs CON	427.301		Leupeptin	11.384	4.79e-06	0.000134072	Up
NS-CAP vs CON	720.472	HMDB0112282	PS(15:0/16:1(9Z))	11.563	7.1e-13	1.90678e-09	Up
NS-CAP vs CON	578.079	HMDB0012277	Phosphoribosylformimino-AICAR-P	11.565	7.8e-09	9.11051e-07	Up
NS-CAP vs CON	660.458	HMDB0008858	PE(14:1(9Z)/16:1(9Z))	11.68	3.29e-06	9.71696e-05	Up
NS-CAP vs CON	536.888	HMDB0000561	beta-carotene	11.902	4.91e-05	0.000789436	Up
NS-CAP vs CON	711.506	HMDB0114827	PA(15:0/22:4(7Z,10Z,13Z,16Z))	11.937	7.77e-05	0.00114042	Up
NS-CAP vs CON	603.398	HMDB0033494	Tetronasin	11.961	4.04e-10	7.7467e-08	Up
NS-CAP vs CON	277.031	HMDB0060432	Alcophosphamide	12.122	1.59e-06	5.88974e-05	Up
NS-CAP vs CON	549.053	HMDB0012300	UDP-4-dehydro-6-deoxy-D-glucose	12.303	2.29e-06	7.51768e-05	Up
NS-CAP vs CON	650.462	HMDB0008823	PE(14:0/15:0)	12.36	1.02e-05	0.000243486	Up
NS-CAP vs CON	537.38	HMDB0033635	Cyclotricuspidogenin C	12.56	8.6e-10	1.35851e-07	Up
NS-CAP vs CON	916.625	HMDB0061487	PE(DiMe(11,5)/MonoMe(13,5))	12.604	1.62e-05	0.000337205	Up
NS-CAP vs CON	567.067	HMDB0000286	Uridine diphosphate glucose	12.8	0.025353	0.0800344	Up
NS-CAP vs CON	837.074	HMDB0001211	Diadenosine tetraphosphate	12.934	2.27e-06	7.51768e-05	Up
NS-CAP vs CON	637.104	HMDB0031274	1,3,4-Trigalloyl-beta-D-glucopyranose	12.959	3.12e-08	2.32655e-06	Up
NS-CAP vs CON	696.5	HMDB0009213	PE(18:4(6Z,9Z,12Z,15Z)/P-16:0)	13.09	3.08e-08	2.32655e-06	Up
NS-CAP vs CON	496.016	HMDB0000980	Dihydroneopterin triphosphate	13.501	1.21e-07	7.40696e-06	Up
NS-CAP vs CON	608.088	HMDB0000290	Uridine diphosphate-N-acetylglucosamine	14.145	0.00013633	0.00173608	Up
NS-CAP vs CON	607.43	HMDB0114812	PA(15:0/14:0)	14.441	2.41e-05	0.00046844	Up
NS-CAP vs CON	720.004	HMDB0003665	Phosphoribosyl-ATP	14.486	1.51e-05	0.000325282	Up
NS-CAP vs CON	639.431	HMDB0116636	PG(a-13:0/a-13:0)	14.564	1.6e-06	5.88974e-05	Up
NS-CAP vs CON	695.482	HMDB0116639	PG(a-13:0/a-17:0)	14.59	6.88e-06	0.000179577	Up
NS-CAP vs CON	306.1	HMDB0029839	Ascorbigen	14.591	0.0023276	0.0137454	Up
NS-CAP vs CON	591.408	HMDB0114795	PA(14:1(9Z)/14:0)	15.629	7.47e-06	0.000192286	Up
NS-CAP vs CON	617.413	HMDB0114853	PA(16:1(9Z)/14:1(9Z))	16.493	1.61e-08	1.3971e-06	Up
NS-CAP vs CON	710.487	HMDB0008840	PE(14:0/20:5(5Z,8Z,11Z,14Z,17Z))	16.526	4.33e-07	1.97116e-05	Up
NS-CAP vs CON	695.475	HMDB0114806	PA(14:1(9Z)/22:4(7Z,10Z,13Z,16Z))	16.863	0.0001976	0.00223533	Up
NS-CAP vs CON	541.214	HMDB0035167	Cinncassiol C1 19-glucoside	17.105	0.0013879	0.00927593	Up
NS-CAP vs CON	671.462	HMDB0114836	PA(16:0/18:3(6Z,9Z,12Z))	17.678	2.25e-06	7.51768e-05	Up
NS-CAP vs CON	569.15		hypocrellin A	19.094	0.0010241	0.00751869	Up
NS-CAP vs CON	595.166	HMDB0029537	Safflor Yellow A	20.621	6.28e-05	0.000947799	Up
NS-CAP vs CON	588.078	HMDB0001346	GDP-4-Dehydro-6-deoxy-D-mannose	20.86	1.96e-10	4.79518e-08	Up
NS-CAP vs CON	574.142	HMDB0004220	Biotinyl-5'-AMP	21.087	9.71e-05	0.00137369	Up
NS-CAP vs CON	506.022	HMDB0001512	Thiamine triphosphate	22.492	1.18e-08	1.20334e-06	Up
NS-CAP vs CON	559.137	HMDB0030109	Albanol B	23.024	0.0010497	0.00762279	Up
NS-CAP vs CON	675.14	HMDB0013647	Adenosine thiamine diphosphate	23.281	0.00083686	0.00653678	Up
NS-CAP vs CON	651.794	HMDB0000265	3,5,3'-TRIIODOTHYRONINE	25.274	2.48e-08	1.96051e-06	Up
NS-CAP vs CON	172.956	HMDB0032059	2-Bromophenol	28.394	0.0057665	0.027004	Up
NS-CAP vs CON	641.116	HMDB0041387	Quercetin 3-(2-caffeoylglucuronoside)	32.645	2.91e-07	1.50266e-05	Up
NS-CAP vs CON	533.13	HMDB0030640	Biochanin A 7-(6-malonylglucoside)	39.702	3.1e-11	1.38836e-08	Up
NS-CAP vs CON	943.854	HMDB0005400	TG(18:0/20:0/20:1(11Z))	44.964	0.049308	0.131154	Up
NS-CAP vs CON	191.092	HMDB0031710	1,9-Nonanedithiol	61.846	0.0036643	0.0191962	Up
NS-CAP vs CON	160.896	HMDB0042048	Trichloroacetic acid	140.28	3.96e-05	0.00069091	Up
NS-CAP vs CON	375.261	HMDB0061030	omega-hydroxyfinasteride	970.56	0.007554	0.0328974	Up
NS-CAP vs CON	841.709	HMDB0013461	SM(d18:1/26:1(17Z))	988.25	6.24e-05	0.000947263	Up
NS-CAP vs CON	793.505	HMDB0010584	PG(16:0/22:6(4Z,7Z,10Z,13Z,16Z,19Z))	2152.1	0.025685	0.0808135	Up
S-CAP vs CON	1379.66	HMDB0039410	Phaseoloside D	0.0001887	0.0077505	0.0269411	Down
S-CAP vs CON	691.596	HMDB0061667	CE(DiMe(11,3))	0.00045675	0.0054827	0.0206909	Down
S-CAP vs CON	921.788	HMDB0043103	TG(15:0/20:0/22:6(4Z,7Z,10Z,13Z,16Z,19Z))	0.00050401	0.0044582	0.0175134	Down
S-CAP vs CON	695.589	HMDB0036967	3-Hexadecanoyloleanolic acid	0.00064782	0.0063719	0.0233259	Down
S-CAP vs CON	377.028	HMDB0060414	6-Methylthiopurine 5'-monophosphate ribonucleotide	0.00086164	0.011075	0.0355959	Down
S-CAP vs CON	926.784	HMDB0008585	PC(22:1(13Z)/24:1(15Z))	0.0013059	0.0069606	0.0249707	Down
S-CAP vs CON	1427.99	HMDB0010228	CL(18:2(9Z,12Z)/18:1(11Z)/18:1(11Z)/16:0)	0.0013985	0.02554	0.0687632	Down
S-CAP vs CON	319.225	HMDB0011134	5-HETE	0.0014059	4.96e-05	0.000488191	Down
S-CAP vs CON	375.218	HMDB0002294	Resolvin D2	0.0014639	0.003387	0.014088	Down
S-CAP vs CON	867.761	HMDB0042750	TG(14:0/22:5(4Z,7Z,10Z,13Z,16Z)/O-18:0)	0.0018	0.010293	0.0335657	Down
S-CAP vs CON	765.705	HMDB0042093	TG(14:0/15:0/16:0)	0.0018739	0.019136	0.0542398	Down
S-CAP vs CON	803.674	HMDB0115235	PA(21:0/22:0)	0.0019565	0.0048709	0.018832	Down
S-CAP vs CON	835.753	HMDB0031940	Arachisprenol 12	0.002538	0.0042705	0.0168749	Down
S-CAP vs CON	540.508	HMDB0006347	Hexacosanoyl carnitine	0.0026831	0.0007553	0.00439286	Down
S-CAP vs CON	870.641	HMDB0112560	PS(20:1(11Z)/22:2(13Z,16Z))	0.003412	0.00019868	0.00149294	Down
S-CAP vs CON	674.501	HMDB0008852	PE(14:0/P-18:1(11Z))	0.0034971	7.75e-08	3.32865e-06	Down
S-CAP vs CON	981.503	HMDB0036656	Asiaticoside	0.0036918	3.54e-05	0.000372988	Down
S-CAP vs CON	318.3	HMDB0004610	Phytosphingosine	0.0039933	7.96e-09	7.32928e-07	Down
S-CAP vs CON	655.427	HMDB0114816	PA(15:0/18:3(6Z,9Z,12Z))	0.0044845	4.88e-07	1.32569e-05	Down
S-CAP vs CON	567.534	HMDB0112112	FAHFA(18:0/9-O-18:0)	0.0051247	0.021062	0.0590122	Down
S-CAP vs CON	883.251		Bacillibactin	0.0055767	0.00051977	0.00330171	Down
S-CAP vs CON	888.123	HMDB0006467	4-hydroxybenzoyl-CoA	0.0059938	0.031505	0.0810868	Down
S-CAP vs CON	1004.33	HMDB0003945	(2E)-Hexadecenoyl-CoA	0.0060449	0.0040994	0.0163671	Down
S-CAP vs CON	885.682	HMDB0043683	TG(15:0/18:4(6Z,9Z,12Z,15Z)/22:6(4Z,7Z,10Z,13Z,16Z,19Z))	0.0064143	0.0083159	0.0283924	Down
S-CAP vs CON	919.793	HMDB0043306	TG(15:0/20:1(11Z)/22:6(4Z,7Z,10Z,13Z,16Z,19Z))	0.0071247	0.00010234	0.000881374	Down
S-CAP vs CON	1017.25	HMDB0029923	Xanthan	0.0075678	0.00040387	0.00270622	Down
S-CAP vs CON	609.263	HMDB0000683	Harderoporphyrin	0.0076272	0.0035307	0.0145507	Down
S-CAP vs CON	442.143	HMDB0001056	Dihydrofolic acid	0.0076427	0.0020556	0.00965263	Down
S-CAP vs CON	674.482	HMDB0007900	PC(14:1(9Z)/14:1(9Z))	0.0076762	6.1e-09	6.30842e-07	Down
S-CAP vs CON	315.197	HMDB0000344	2-Methoxyestradiol-3-methylether	0.0077786	0.014059	0.0426372	Down
S-CAP vs CON	448.104	HMDB0030684	Cyanidin 3-glucoside	0.0080796	0.00099957	0.00548129	Down
S-CAP vs CON	717.657	HMDB0056268	DG(24:1n9/0:0/18:2n6)	0.008098	0.002583	0.0114717	Down
S-CAP vs CON	401.16	HMDB0029869	Hemiariensin	0.0081842	4.25e-05	0.000427842	Down
S-CAP vs CON	1088.06	HMDB0045635	TG(20:0/24:0/24:0)	0.0082337	1.85e-05	0.000226908	Down
S-CAP vs CON	1120.53	HMDB0013020	Neuromedin C	0.0082405	0.0092629	0.0307277	Down
S-CAP vs CON	309.204	HMDB0013623	FA 18:3+2O	0.0083138	0.014713	0.0443215	Down
S-CAP vs CON	714.532	HMDB0007930	PC(14:1(9Z)/P-18:1(11Z))	0.0087243	8.05e-08	3.32865e-06	Down
S-CAP vs CON	285.221	HMDB0001358	Retinal	0.0094209	9.33e-06	0.000131134	Down
S-CAP vs CON	597.524	HMDB0034510	Erythrodiol 3-decanoate	0.0094345	0.0038245	0.0155705	Down
S-CAP vs CON	715.517	HMDB0114826	PA(15:0/22:2(13Z,16Z))	0.0094885	1.21e-07	4.50297e-06	Down
S-CAP vs CON	553.354	HMDB0035333	Ganoderic acid Me	0.00966	9.55e-06	0.000132893	Down
S-CAP vs CON	514.027	HMDB0006821	2,5-Diaminopyrimidine nucleoside triphosphate	0.0096888	0.0086287	0.0290907	Down
S-CAP vs CON	939.769	HMDB0055800	TG(20:5(5Z,8Z,11Z,14Z,17Z)/22:6(4Z,7Z,10Z,13Z,16Z,19Z)/O-18:0)	0.0098776	0.0079609	0.0274949	Down
S-CAP vs CON	423.235	HMDB0035736	11,12-Dihydrolactaroviolin	0.0099468	0.00071377	0.00420449	Down
S-CAP vs CON	561.466	HMDB0007019	DG(14:0/18:4(6Z,9Z,12Z,15Z)/0:0)	0.010186	0.0005916	0.00362101	Down
S-CAP vs CON	818.566	HMDB0009243	PE(20:0/22:6(4Z,7Z,10Z,13Z,16Z,19Z))	0.010204	0.007839	0.0271786	Down
S-CAP vs CON	672.485	HMDB0008885	PE(14:1(9Z)/P-18:1(11Z))	0.010379	1.25e-06	2.71257e-05	Down
S-CAP vs CON	385.194	HMDB0029772	Corchoionol C 9-glucoside	0.010517	0.014596	0.0440653	Down
S-CAP vs CON	1261.79	HMDB0121171	CL(8:0/14:0/18:2(9Z,11Z)/18:2(9Z,11Z))	0.01063	3.07e-05	0.000334495	Down
S-CAP vs CON	775.57	HMDB0010605	PG(18:0/18:2(9Z,12Z))	0.011002	0.0022854	0.0104615	Down
S-CAP vs CON	149.024	HMDB0001587	Phenylglyoxylic acid	0.01136	4.25e-07	1.19049e-05	Down
S-CAP vs CON	804.694	HMDB0013408	PC(O-16:0/22:0)	0.011684	0.00016807	0.00130049	Down
S-CAP vs CON	678.668	HMDB0004955	Cer(d18:1/26:0)	0.011744	0.0075156	0.0263979	Down
S-CAP vs CON	829.682	HMDB0013469	SM(d18:0/24:1(15Z)(OH))	0.012053	0.016171	0.0475734	Down
S-CAP vs CON	1003.92	HMDB0052380	TG(24:1(15Z)/22:6(4Z,7Z,10Z,13Z,16Z,19Z)/O-18:0)	0.01244	0.0055125	0.0207744	Down
S-CAP vs CON	417.135	HMDB0030108	Cudraflavone A	0.01275	0.017053	0.0495897	Down
S-CAP vs CON	206.132	HMDB0030354	Arenaine	0.012762	0.0086519	0.0291326	Down
S-CAP vs CON	475.198	HMDB0004482	2-Methoxyestrone 3-glucuronide	0.0128	0.013559	0.0413552	Down
S-CAP vs CON	291.159	HMDB0029474	[6]-Dehydrogingerdione	0.012882	5.68e-09	6.30842e-07	Down
S-CAP vs CON	403.152	HMDB0042015	Sulforidazine	0.013103	7.38e-05	0.000676436	Down
S-CAP vs CON	805.682	HMDB0060250	2-Decaprenyl-6-methoxyphenol	0.013218	0.027638	0.0728785	Down
S-CAP vs CON	987.944	HMDB0043118	TG(15:0/22:0/24:1(15Z))	0.013284	5.41e-05	0.000526483	Down
S-CAP vs CON	1453.95	HMDB0011912	Ganglioside GM2 (d18:1/23:0)	0.013709	0.011627	0.0367713	Down
S-CAP vs CON	307.155	HMDB0030496	ACRL Toxin II	0.013882	1.74e-05	0.000215472	Down
S-CAP vs CON	361.238	HMDB0010214	19,20-DiHDPA	0.014087	0.0020102	0.00950933	Down
S-CAP vs CON	931.509	HMDB0001036	Angiotensin III	0.01411	0.0003737	0.00254857	Down
S-CAP vs CON	987.964	HMDB0045866	TG(20:0/24:1(15Z)/O-18:0)	0.014147	0.00011183	0.000946372	Down
S-CAP vs CON	599.569	HMDB0000668	HAEMATOPORPHYRIN	0.014361	0.00034055	0.00237061	Down
S-CAP vs CON	423.195	HMDB0013946	8-Hydroxycarvedilol	0.014617	5.6e-05	0.000535407	Down
S-CAP vs CON	363.254	HMDB0036803	6-O-Acetylaustroinulin	0.014727	0.00084933	0.00481467	Down
S-CAP vs CON	848.642	HMDB0112379	PS(18:0/22:0)	0.014765	4.04e-08	2.17187e-06	Down
S-CAP vs CON	666.669	HMDB0011770	Cer(d18:0/25:0)	0.015958	0.00016828	0.00130049	Down
S-CAP vs CON	351.217	HMDB0002341	8-iso-15-keto-PGE2	0.01659	0.00026951	0.00192598	Down
S-CAP vs CON	1031.97	HMDB0044001	TG(16:0/24:0/24:0)	0.01725	0.0025492	0.0113594	Down
S-CAP vs CON	483.171	HMDB0000273	Thymidine	0.017443	0.015442	0.046155	Down
S-CAP vs CON	235.108	HMDB0028694	Alanylphenylalanine	0.017492	0.020359	0.0572234	Down
S-CAP vs CON	219.102	HMDB0032589	1-(5-Acetyl-2-hydroxyphenyl)-3-methyl-1-butanone	0.017941	0.00088223	0.00494896	Down
S-CAP vs CON	509.385	HMDB0035853	Fasciculol C	0.018405	7.17e-05	0.0006687	Down
S-CAP vs CON	1317.89	HMDB0075767	CL(i-14:0/i-12:0/18:2(9Z,11Z)/18:2(9Z,11Z))	0.018905	2.7e-05	0.000303712	Down
S-CAP vs CON	383.207	HMDB0012643	20-Trihydroxy-leukotriene-B4	0.019516	0.00076945	0.00446546	Down
S-CAP vs CON	939.752	HMDB0043625	TG(15:0/22:5(4Z,7Z,10Z,13Z,16Z)/22:6(4Z,7Z,10Z,13Z,16Z,19Z))	0.019595	0.0063384	0.0232484	Down
S-CAP vs CON	360.139		Indole-3-acetyl-L-tryptophan	0.019862	0.0035735	0.0146597	Down
S-CAP vs CON	618.471	HMDB0010700	CerP(d18:1/16:0)	0.019933	3.5e-06	6.03629e-05	Down
S-CAP vs CON	353.233	HMDB0001139	Prostaglandin F2a	0.020216	0.01127	0.0359327	Down
S-CAP vs CON	337.238	HMDB0002265	14,15-DiHETrE	0.021719	0.00014167	0.00115006	Down
S-CAP vs CON	856.725	HMDB0008786	PC(24:0/P-18:1(11Z))	0.022253	0.0023469	0.0106326	Down
S-CAP vs CON	345.244	HMDB0031465	Methyl-[10]-shogaol	0.022381	0.0028312	0.0123704	Down
S-CAP vs CON	851.729	HMDB0005436	TG(16:1(9Z)/16:1(9Z)/20:4(5Z,8Z,11Z,14Z))	0.022703	0.00011719	0.000979142	Down
S-CAP vs CON	1076.31	HMDB0011656	2,4,7,10,13,16,19-Docosaheptaenoyl-CoA	0.024076	5.36e-05	0.00052344	Down
S-CAP vs CON	229.156	HMDB0028920	Isoleucyl-Valine	0.026467	0.00026724	0.00191488	Down
S-CAP vs CON	830.648	HMDB0007960	PC(15:0/24:1(15Z))	0.027069	4.01e-05	0.000410066	Down
S-CAP vs CON	1455.89	HMDB0011903	Ganglioside GM2 (d18:0/23:0)	0.027452	1.28e-06	2.73664e-05	Down
S-CAP vs CON	860.687	HMDB0009244	PE(20:0/24:0)	0.028018	2.37e-05	0.000277048	Down
S-CAP vs CON	648.382	HMDB0029336	Nummularine A	0.028607	3.73e-05	0.00038562	Down
S-CAP vs CON	799.702	HMDB0043191	TG(15:0/14:1(9Z)/O-18:0)	0.028915	0.00021167	0.00156682	Down
S-CAP vs CON	657.433	HMDB0002741	Fucoxanthin	0.028962	0.0040946	0.0163671	Down
S-CAP vs CON	317.213	HMDB0010209	15-HEPE	0.029673	0.00072199	0.00423575	Down
S-CAP vs CON	243.172	HMDB0028910	Isoleucylisoleucine	0.030748	0.036882	0.0916756	Down
S-CAP vs CON	987.83	HMDB0045233	TG(18:0/22:2(13Z,16Z)/22:6(4Z,7Z,10Z,13Z,16Z,19Z))	0.031249	9.3e-05	0.000821648	Down
S-CAP vs CON	294.151		Dehydronuciferin	0.03169	1.8e-05	0.000221565	Down
S-CAP vs CON	259.01	HMDB0062577	Phosphatidylcholine O-34:2	0.032649	0.0091718	0.0306254	Down
S-CAP vs CON	888.65	HMDB0008583	PC(22:1(13Z)/22:6(4Z,7Z,10Z,13Z,16Z,19Z))	0.034094	4.67e-07	1.29376e-05	Down
S-CAP vs CON	922.285	HMDB0006404	Decanoyl-CoA (n-C10:0CoA)	0.034614	0.015636	0.0464248	Down
S-CAP vs CON	839.758	HMDB0042870	TG(14:0/20:5(5Z,8Z,11Z,14Z,17Z)/O-18:0)	0.034928	0.01779	0.0511807	Down
S-CAP vs CON	433.232	HMDB0062316	1-(6Z,9Z,12Z-octadecatrienoyl)-glycero-3-phosphate	0.036456	6.68e-06	0.000100771	Down
S-CAP vs CON	564.081	HMDB0060387	4-Glutathionyl cyclophosphamide	0.038992	0.017113	0.049658	Down
S-CAP vs CON	679.463	HMDB0011155	PA(P-16:0/18:2(9Z,12Z))	0.039005	6.89e-08	3.07501e-06	Down
S-CAP vs CON	1013.55	HMDB0009964	PIP(18:1(11Z)/18:3(6Z,9Z,12Z))	0.039321	0.00060385	0.0036626	Down
S-CAP vs CON	773.391	HMDB0001038	Angiotensin IV	0.039589	1.39e-05	0.000181708	Down
S-CAP vs CON	491.353	HMDB0039090	7',8'-Dihydro-8'-hydroxyreticulataxanthin	0.040743	1e-08	8.14129e-07	Down
S-CAP vs CON	335.222	HMDB0001244	15-Keto-13,14-dihydroprostaglandin A2	0.040841	5.62e-05	0.000535407	Down
S-CAP vs CON	109.03	HMDB0000957	Catechol	0.042901	4.66e-06	7.54715e-05	Down
S-CAP vs CON	850.485	HMDB0039353	alpha-Chaconine	0.046139	1.83e-06	3.62179e-05	Down
S-CAP vs CON	276.145		N-Fructosyl isoleucine	0.047043	3.73e-05	0.00038562	Down
S-CAP vs CON	682.429	HMDB0008865	PE(14:1(9Z)/18:4(6Z,9Z,12Z,15Z))	0.047224	1.06e-06	2.36258e-05	Down
S-CAP vs CON	462.177	HMDB0060820	Dihydroisomorphine-3-glucuronide	0.047595	0.014085	0.0426672	Down
S-CAP vs CON	301.217	HMDB0002190	5,6-Epoxy-8,11,14-eicosatrienoic acid	0.048487	0.00093799	0.00522901	Down
S-CAP vs CON	851.487	HMDB0013482	PGP(16:0/20:4(5Z,8Z,11Z,14Z))	0.048842	0.0008637	0.00486531	Down
S-CAP vs CON	692.452	HMDB0112273	PS(14:0/15:0)	0.049371	0.0095815	0.0315508	Down
S-CAP vs CON	230.115	HMDB0028744	Asparaginyl-Valine	0.051196	3.43e-06	5.9447e-05	Down
S-CAP vs CON	349.202	HMDB0001908	19-Hydroxy-PGE2	0.051221	0.0421	0.101729	Down
S-CAP vs CON	187.108	HMDB0000446	NALPHA-ACETYL-L-LYSINE	0.051615	0.0013608	0.00700474	Down
S-CAP vs CON	595.38	HMDB0036872	7,8-Dehydroastaxanthianthin	0.052273	1.41e-07	5.11499e-06	Down
S-CAP vs CON	165.056	HMDB0000375	3-(3-Hydroxyphenyl)propanoic acid	0.057636	0.0040473	0.0162613	Down
S-CAP vs CON	771.508	HMDB0010578	PG(16:0/20:3(5Z,8Z,11Z))	0.058015	6.66e-05	0.000630412	Down
S-CAP vs CON	365.196	HMDB0006059	20-Carboxy-leukotriene B4	0.058405	0.0091827	0.0306254	Down
S-CAP vs CON	357.206	HMDB0035099	gamma-Crocetin	0.059175	0.0020503	0.00965263	Down
S-CAP vs CON	276.101	HMDB0030697	Sarmentosin	0.059572	0.0080792	0.0277962	Down
S-CAP vs CON	167.071	HMDB0029680	2,6-Dimethoxy-4-methylphenol	0.061167	0.006917	0.0248808	Down
S-CAP vs CON	572.296	HMDB0012986	Kinetensin 4-7	0.062182	2.01e-05	0.000243094	Down
S-CAP vs CON	291.062	HMDB0060949	2-hydroxyflutamide	0.062667	0.029206	0.0764143	Down
S-CAP vs CON	1255.78	HMDB0004903	Ganglioside GA1 (d18:1/18:0)	0.062764	9.67e-05	0.000846315	Down
S-CAP vs CON	728.44	HMDB0012348	PS(14:1(9Z)/18:3(9Z,12Z,15Z))	0.063107	0.000582	0.00359502	Down
S-CAP vs CON	371.244	HMDB0010724	3-Oxodecanoic acid	0.065087	0.0026087	0.0115671	Down
S-CAP vs CON	369.228	HMDB0002886	6-Keto-prostaglandin F1a	0.066765	4.17e-05	0.000420786	Down
S-CAP vs CON	1452.08	HMDB0072957	CL(i-13:0/i-21:0/i-17:0/i-20:0)	0.068634	0.012023	0.0377835	Down
S-CAP vs CON	389.197	HMDB0030844	6,7-Dimethoxy-7-epirosmanol	0.068988	0.00059975	0.00365424	Down
S-CAP vs CON	1293.9	HMDB0075701	CL(i-14:0/i-12:0/i-16:0/18:2(9Z,11Z))	0.069989	2.29e-06	4.23708e-05	Down
S-CAP vs CON	297.07	HMDB0029512	4',5-Dihydroxy-7-methoxy-6-methylflavone	0.07098	2.67e-05	0.000303154	Down
S-CAP vs CON	367.247	HMDB0000314	3b-Allotetrahydrocortisol	0.071329	0.0032778	0.0137604	Down
S-CAP vs CON	455.222	HMDB0062308	1-(5Z,8Z,11Z,14Z,17Z-eicosapentaenoyl)-glycero-3-phosphate	0.072171	0.00054892	0.00343644	Down
S-CAP vs CON	130.065	HMDB0011664	3-Methylene-indolenine	0.072761	1.61e-08	1.13743e-06	Down
S-CAP vs CON	260.159	HMDB0028905	Isoleucylglutamine	0.073108	4.03e-05	0.000410159	Down
S-CAP vs CON	471.242	HMDB0002522	Chenodeoxycholic acid sulfate	0.073189	0.00098223	0.00541939	Down
S-CAP vs CON	838.559	HMDB0010166	PS(18:0/22:5(7Z,10Z,13Z,16Z,19Z))	0.0741	1.05e-06	2.36258e-05	Down
S-CAP vs CON	135.082	HMDB0029667	2,3,6-Trimethylphenol	0.074132	0.026761	0.070985	Down
S-CAP vs CON	340.141	HMDB0028896	Histidyltryptophan	0.074881	0.00029309	0.00207249	Down
S-CAP vs CON	283.206	HMDB0035695	Vitamin A2 aldehyde	0.07505	0.004842	0.018765	Down
S-CAP vs CON	286.218	HMDB0030519	1-Methyl-2-nonyl-4(1H)-quinolinone	0.075933	0.00031953	0.00224042	Down
S-CAP vs CON	864.565	HMDB0112537	PS(20:0/22:6(4Z,7Z,10Z,13Z,16Z,19Z))	0.076812	4.14e-06	6.95369e-05	Down
S-CAP vs CON	345.039	HMDB0126636	6-(4-carboxy-2,6-dihydroxyphenoxy)-3,4,5-trihydroxyoxane-2-carboxylic acid	0.078004	0.0016403	0.00805742	Down
S-CAP vs CON	1532.12	HMDB0073141	CL(a-13:0/a-21:0/18:2(9Z,11Z)/a-25:0)[rac]	0.078599	0.0036921	0.0150998	Down
S-CAP vs CON	606.446	HMDB0010406	LysoPC(24:1(15Z)/0:0)	0.079555	0.003554	0.0146017	Down
S-CAP vs CON	323.132	HMDB0037620	Ethyl 4-(methylthio)butyrate	0.079698	0.035267	0.0884807	Down
S-CAP vs CON	409.236	HMDB0007849	LysoPA(0:0/16:0)	0.080526	0.00011445	0.000964049	Down
S-CAP vs CON	301.212	HMDB0001388	linolenic acid	0.081579	0.00011087	0.000942734	Down
S-CAP vs CON	789.743	HMDB0007848	DG(24:1(15Z)/24:1(15Z)/0:0)	0.08211	0.003156	0.0133967	Down
S-CAP vs CON	512.329		Phosphatidylcholine lyso 15	0.084456	0.021259	0.0594422	Down
S-CAP vs CON	105.068	HMDB0002006	2,3-Diaminopropionic acid	0.085425	2.59e-09	3.86271e-07	Down
S-CAP vs CON	877.751	HMDB0043800	TG(15:0/22:6(4Z,7Z,10Z,13Z,16Z,19Z)/O-18:0)	0.086248	0.035798	0.0894781	Down
S-CAP vs CON	327.232	HMDB0060707	15beta-Hydroxydesogestrel	0.088894	9.46e-05	0.000833788	Down
S-CAP vs CON	799.561	HMDB0010581	PG(16:0/22:4(7Z,10Z,13Z,16Z))	0.089252	2.61e-05	0.00029978	Down
S-CAP vs CON	992.35	HMDB0060165	Pentadecanoyl Coenzyme A	0.089626	0.035942	0.0896723	Down
S-CAP vs CON	431.038	HMDB0061103	lamotrigine-2-N-glucuronide	0.089849	8.29e-06	0.000119877	Down
S-CAP vs CON	329.232	HMDB0004708	FA 18:1+3O	0.090185	0.0029621	0.0126738	Down
S-CAP vs CON	381.203	HMDB0062311	1-(9Z-tetradecenoyl)-glycero-3-phosphate	0.090214	0.00014098	0.00114796	Down
S-CAP vs CON	849.7	HMDB0010517	TG(20:4(5Z,8Z,11Z,14Z)/14:0/18:3(9Z,12Z,15Z))	0.090772	0.049904	0.115101	Down
S-CAP vs CON	298.274	HMDB0013648	Palmitoleoylethanolamde	0.091249	6.69e-08	3.05691e-06	Down
S-CAP vs CON	415.144	HMDB0031452	Lignans	0.092503	0.0012956	0.00670787	Down
S-CAP vs CON	222.151	HMDB0029828	Dihydrodioscorine	0.092721	0.0074102	0.0260958	Down
S-CAP vs CON	332.107	HMDB0014011	5'-O-Desmethyl omeprazole	0.092746	0.026089	0.0698206	Down
S-CAP vs CON	311.219	HMDB0062434	9-HPODE	0.093056	0.00099843	0.00548129	Down
S-CAP vs CON	615.492	HMDB0007032	DG(14:0/22:5(4Z,7Z,10Z,13Z,16Z)/0:0)	0.093615	2.66e-05	0.000303154	Down
S-CAP vs CON	223.133	HMDB0030987	2-Carboxy-4-dodecanolide	0.095734	0.00051444	0.00327558	Down
S-CAP vs CON	175.014		Phenylphosphoric acid	0.097358	7.19e-05	0.0006687	Down
S-CAP vs CON	160.075	HMDB0003447	INDOLE-3-ETHANOL	0.097474	0.0060122	0.0223174	Down
S-CAP vs CON	219.133	HMDB0028916	Isoleucylserine	0.098367	5.44e-07	1.40624e-05	Down
S-CAP vs CON	344.131		N-Fructosyl tyrosine	0.098607	1.31e-05	0.00017399	Down
S-CAP vs CON	184.058	HMDB0000017	4-PYRIDOXATE	0.098728	0.029174	0.0764031	Down
S-CAP vs CON	552.403	HMDB0010390	LysoPC(20:0/0:0)	0.10059	0.027197	0.0719288	Down
S-CAP vs CON	123.045	HMDB0000873	4-Methylcatechol	0.10107	0.013818	0.0420951	Down
S-CAP vs CON	402.019	HMDB0001546	CDP	0.10207	1.92e-05	0.000234689	Down
S-CAP vs CON	733.299	HMDB0029095	Tryptophyl-Tyrosine	0.10296	0.025099	0.0677797	Down
S-CAP vs CON	462.959		Perfluorononanoic acid	0.1035	0.023191	0.0637156	Down
S-CAP vs CON	332.125	HMDB0028830	Glutamyltryptophan	0.10398	0.0019125	0.00907944	Down
S-CAP vs CON	838.553	HMDB0112437	PS(18:2(9Z,12Z)/22:2(13Z,16Z))	0.10445	3.13e-05	0.000337655	Down
S-CAP vs CON	591.495	HMDB0007023	DG(14:0/20:3(5Z,8Z,11Z)/0:0)	0.1046	0.0023375	0.0106097	Down
S-CAP vs CON	169.048	HMDB0000130	Homogentisic acid	0.10465	0.018214	0.0522321	Down
S-CAP vs CON	355.247	HMDB0002685	Prostaglandin F1a	0.10517	0.0010879	0.00585834	Down
S-CAP vs CON	156.077		3-(1-Pyrazolyl)-alanine	0.10642	2.79e-05	0.000310237	Down
S-CAP vs CON	838.544	HMDB0009639	PE(22:5(4Z,7Z,10Z,13Z,16Z)/22:6(4Z,7Z,10Z,13Z,16Z,19Z))	0.10648	2.84e-07	8.74334e-06	Down
S-CAP vs CON	629.527	HMDB0007090	DG(15:0/22:5(4Z,7Z,10Z,13Z,16Z)/0:0)	0.1065	0.0092054	0.0306505	Down
S-CAP vs CON	719.486	HMDB0010586	PG(16:1(9Z)/16:1(9Z))	0.10708	1.11e-05	0.000150837	Down
S-CAP vs CON	389.194	HMDB0000908	5Alpha-Cholestanol	0.10801	0.00072977	0.00426281	Down
S-CAP vs CON	516.303	HMDB0000036	Taurocholic acid	0.10832	0.006515	0.0237528	Down
S-CAP vs CON	193.123	HMDB0032567	4-Hexylresorcinol	0.10855	0.00057319	0.00354878	Down
S-CAP vs CON	271.204	HMDB0011684	N(6)-(Octanoyl)lysine	0.10899	0.00082127	0.00468526	Down
S-CAP vs CON	752.467	HMDB0012350	PS(14:1(9Z)/20:4(5Z,8Z,11Z,14Z))	0.11099	0.0014173	0.00719897	Down
S-CAP vs CON	730.465	HMDB0012337	PS(14:0/18:3(9Z,12Z,15Z))	0.11164	2.73e-06	4.92365e-05	Down
S-CAP vs CON	322.95	HMDB0042049	Trichloroethanol glucuronide	0.11333	0.011093	0.0356101	Down
S-CAP vs CON	1075.99	HMDB0046429	TG(22:0/24:0/22:6(4Z,7Z,10Z,13Z,16Z,19Z))	0.11406	1.09e-05	0.000149162	Down
S-CAP vs CON	333.206	HMDB0012851	7'-Carboxy-gamma-tocotrienol	0.11436	0.0028405	0.0123704	Down
S-CAP vs CON	443.212	HMDB0032705	Isopropyl beta-D-glucoside	0.11478	0.0075483	0.0264155	Down
S-CAP vs CON	839.565	HMDB0009781	PI(16:0/18:0)	0.11539	6.98e-08	3.07501e-06	Down
S-CAP vs CON	365.195	HMDB0012550	12-Oxo-20-carboxy-leukotriene B4	0.11745	0.0032814	0.0137604	Down
S-CAP vs CON	754.448	HMDB0012339	PS(14:0/20:4(5Z,8Z,11Z,14Z))	0.11849	0.0023184	0.0105662	Down
S-CAP vs CON	862.62	HMDB0004833	Galabiosylceramide (d18:1/16:0)	0.12522	5.53e-06	8.78623e-05	Down
S-CAP vs CON	219.135	HMDB0039522	1,5-dimethyl-1-vinyl-4-hexenyl acetate	0.1253	0.0012003	0.00627487	Down
S-CAP vs CON	214.108	HMDB0013124	Propenoylcarnitine	0.12666	0.0052767	0.0200488	Down
S-CAP vs CON	901.815	HMDB0043066	TG(15:0/18:0/22:2(13Z,16Z))	0.12743	0.0052329	0.0199699	Down
S-CAP vs CON	263.129	HMDB0001931	gamma-CEHC	0.12791	0.0024804	0.0111452	Down
S-CAP vs CON	596.395	HMDB0002204	Astaxanthin	0.12815	0.0005385	0.00338866	Down
S-CAP vs CON	107.05	HMDB0001858	p-Cresol	0.12916	0.00044759	0.00294711	Down
S-CAP vs CON	304.148	HMDB0003573	Hyoscine	0.13035	0.016364	0.0480537	Down
S-CAP vs CON	261.144	HMDB0011171	gamma-Glutamylleucine	0.13124	1.39e-05	0.000181708	Down
S-CAP vs CON	660.876	HMDB0003502	phytic acid	0.13151	0.008437	0.0287692	Down
S-CAP vs CON	393.238	HMDB0007003	CPA(16:0/0:0)	0.13202	1.16e-06	2.5535e-05	Down
S-CAP vs CON	133.029	HMDB0032469	Phthalide	0.13212	0.00014284	0.00115602	Down
S-CAP vs CON	353.273	HMDB0011564	2,3-dihydroxypropyl palmitate	0.13313	0.00025491	0.00184126	Down
S-CAP vs CON	325.218	HMDB0031208	1-Phenyl-1-pentanone	0.13321	2.04e-05	0.000245426	Down
S-CAP vs CON	127.039	HMDB0013674	1,2,3-Trihydroxybenzene	0.13367	0.018483	0.0528129	Down
S-CAP vs CON	179.005	HMDB0000226	Orotic Acid	0.13404	0.00024158	0.00175439	Down
S-CAP vs CON	367.223	HMDB0031045	1,2-dihydroxyheptadec-16-en-4-yl acetate	0.139	0.0010987	0.00588085	Down
S-CAP vs CON	595.493	HMDB0031089	Glycerol triundecanoate	0.14029	0.0041303	0.0164603	Down
S-CAP vs CON	213.089	HMDB0012111	(+)-(1R,2R)-1,2-Diphenylethane-1,2-diol	0.14044	0.00019947	0.00149294	Down
S-CAP vs CON	446.082	HMDB0011118	Se-Adenosylselenomethionine	0.14046	0.0033653	0.0140194	Down
S-CAP vs CON	860.551	HMDB0112564	PS(20:1(11Z)/22:6(4Z,7Z,10Z,13Z,16Z,19Z))	0.14099	0.00011734	0.000979142	Down
S-CAP vs CON	301.162	HMDB0028707	Arginylglutamine	0.14158	0.0029258	0.0126642	Down
S-CAP vs CON	667.434	HMDB0114787	PA(14:0/20:5(5Z,8Z,11Z,14Z,17Z))	0.14187	0.005578	0.0209919	Down
S-CAP vs CON	286.106	HMDB0002089	N-Ribosylhistidine	0.1422	0.046807	0.10946	Down
S-CAP vs CON	481.098	HMDB0041638	(-)-Epigallocatechin 3'-glucuronide	0.14491	0.0085377	0.0289656	Down
S-CAP vs CON	208.133		Phenylalanine betaine	0.1463	0.00085476	0.00482511	Down
S-CAP vs CON	299.031	HMDB0004078	Cinnavalininate	0.14744	0.020998	0.0588946	Down
S-CAP vs CON	507.204	HMDB0038117	6-O-Oleuropeoylsucrose	0.14991	0.0085768	0.0290616	Down
S-CAP vs CON	345.242	HMDB0010213	17-HDoHE	0.15036	0.0014363	0.0072546	Down
S-CAP vs CON	571.289	HMDB0061695	LysoPI(16:0/0:0)	0.15061	0.038426	0.0945507	Down
S-CAP vs CON	130.087	HMDB0000557	L-Alloisoleucine	0.151	0.00055573	0.00346458	Down
S-CAP vs CON	284.134	HMDB0028799	Glutaminylhistidine	0.15201	8.21e-09	7.32928e-07	Down
S-CAP vs CON	261.12	HMDB0013133	Methylmalonylcarnitine	0.1527	0.00049652	0.00319248	Down
S-CAP vs CON	814.547	HMDB0009342	PE(20:3(5Z,8Z,11Z)/22:6(4Z,7Z,10Z,13Z,16Z,19Z))	0.15371	1.53e-06	3.17714e-05	Down
S-CAP vs CON	278.115	HMDB0028738	Asparaginyl-Phenylalanine	0.1545	0.0026358	0.0116677	Down
S-CAP vs CON	438.298	HMDB0011152	LysoPE(P-16:0/0:0)	0.15452	3.39e-05	0.00036038	Down
S-CAP vs CON	291.218	HMDB0040168	Glycerol 1-(5-hydroxydodecanoate)	0.15487	2.79e-05	0.000310237	Down
S-CAP vs CON	508	HMDB0000538	Adenosine triphosphate	0.15505	0.00053178	0.00335422	Down
S-CAP vs CON	562.423	HMDB0010699	CerP(d18:1/12:0)	0.15622	0.00044554	0.00294711	Down
S-CAP vs CON	407.207	HMDB0036011	Cinnzeylanine	0.15703	0.0025611	0.0113933	Down
S-CAP vs CON	634.444	HMDB0008821	PE(14:0/14:0)	0.15817	0.010596	0.0343623	Down
S-CAP vs CON	187.007	HMDB0011635	p-Cresol sulfate	0.1622	0.00033034	0.00230553	Down
S-CAP vs CON	172.992	HMDB0060015	Phenol sulphate	0.16387	0.00069403	0.00412578	Down
S-CAP vs CON	180.103	HMDB0006406	Ecgonine methyl ester	0.16614	1.56e-05	0.000198789	Down
S-CAP vs CON	291.161	HMDB0032223	Diisopentyl thiomalate	0.16631	8.73e-09	7.32928e-07	Down
S-CAP vs CON	864.577	HMDB0061478	PE(DiMe(11,3)/MonoMe(13,5))	0.16677	0.0046623	0.0181561	Down
S-CAP vs CON	557.307	HMDB0034927	Cucurbitacin B	0.16845	0.0068727	0.0247877	Down
S-CAP vs CON	538.385	HMDB0011490	LysoPE(0:0/22:0)	0.17069	0.00018838	0.00142985	Down
S-CAP vs CON	341.161	HMDB0036157	15-Deacetylneosolaniol	0.17124	0.017104	0.049658	Down
S-CAP vs CON	813.681	HMDB0012107	SM(d18:1/24:1(15Z))	0.17144	2.95e-10	1.1338e-07	Down
S-CAP vs CON	321.244	HMDB0005045	15(S)-Hydroxyeicosatrienoic acid	0.17321	0.0033058	0.0138361	Down
S-CAP vs CON	836.539	HMDB0010167	PS(18:0/22:6(4Z,7Z,10Z,13Z,16Z,19Z))	0.17424	1.71e-08	1.15141e-06	Down
S-CAP vs CON	284.125	HMDB0002171	Glycylprolylhydroxyproline	0.17532	0.0023201	0.0105662	Down
S-CAP vs CON	698.472	HMDB0008898	PE(15:0/18:4(6Z,9Z,12Z,15Z))	0.17879	0.031946	0.0818309	Down
S-CAP vs CON	226.038	HMDB0006794	5-(2'-Carboxyethyl)-4,6-Dihydroxypicolinate	0.17936	0.028885	0.0757197	Down
S-CAP vs CON	452.278	HMDB0007852	LysoPA(0:0/18:2(9Z,12Z))	0.17963	4.96e-08	2.51433e-06	Down
S-CAP vs CON	227.103	HMDB0011166	L-beta-aspartyl-L-leucine	0.18024	0.0050172	0.019314	Down
S-CAP vs CON	279.059	HMDB0031863	gamma-Glutamyl-S-methylcysteine sulfoxide	0.18067	3.04e-08	1.77569e-06	Down
S-CAP vs CON	132.1	HMDB0000687	Leucine	0.18078	9.71e-06	0.000134533	Down
S-CAP vs CON	690.498	HMDB0007901	PC(14:1(9Z)/15:0)	0.18149	1.81e-06	3.61573e-05	Down
S-CAP vs CON	227.031	HMDB0001343	Mevalonic acid-5P	0.18306	9.79e-05	0.000851727	Down
S-CAP vs CON	379.249	HMDB0002082	Bisnorcholic acid	0.18491	0.0011226	0.00596636	Down
S-CAP vs CON	1060.05	HMDB0044833	TG(18:0/24:0/24:0)	0.18517	0.013395	0.0409456	Down
S-CAP vs CON	441.082	HMDB0029255	(-)-Catechin 3-O-gallate	0.18552	0.00048164	0.00313357	Down
S-CAP vs CON	231.135	HMDB0013075	Spermic acid 2	0.1863	0.0010312	0.00560232	Down
S-CAP vs CON	199.006	HMDB0001321	D-Erythrose-4-phosphate	0.18693	0.0048466	0.018765	Down
S-CAP vs CON	691.461	HMDB0116654	PG(i-12:0/18:2(9Z,11Z))	0.18724	2.25e-05	0.000265229	Down
S-CAP vs CON	244.13	HMDB0028734	Asparaginylisoleucine	0.18742	0.002234	0.0102786	Down
S-CAP vs CON	309.225	HMDB0037162	1,2,3-Tris(1-ethoxyethoxy)propane	0.18807	1.13e-08	8.91054e-07	Down
S-CAP vs CON	149.061	HMDB0013744	2-Methoxy-4-vinylphenol	0.18855	0.0073722	0.0260304	Down
S-CAP vs CON	134.061	HMDB0001250	N-Acetylarylamine	0.1893	6.53e-06	9.96216e-05	Down
S-CAP vs CON	835.659	HMDB0060249	3-Decaprenyl-4,5-dihydroxybenzoate	0.18957	1.75e-13	1.65009e-10	Down
S-CAP vs CON	246.152	HMDB0028961	Lysylthreonine	0.18985	0.0024697	0.0111157	Down
S-CAP vs CON	349.237	HMDB0000353	3b,15b,17a-Trihydroxy-pregnenone	0.19185	0.00054993	0.00343644	Down
S-CAP vs CON	158.044	HMDB0000034	ADENINE	0.19361	0.017553	0.0505517	Down
S-CAP vs CON	411.202	HMDB0030082	5-(2,3-Dihydroxy-3-methylbutyl)-4-(3,4-epoxy-4-methylpentanoyl)-3,4-dihydroxy-2-isopentanoyl-2-cyclopenten-1-one	0.19515	0.00017301	0.00132445	Down
S-CAP vs CON	487.238	HMDB0002421	7-Sulfocholic acid	0.19765	0.028398	0.074591	Down
S-CAP vs CON	312.124	HMDB0029365	feruloyltyramine	0.19922	0.0009501	0.00527463	Down
S-CAP vs CON	442.089	HMDB0061032	N-debutylhalofantrine	0.20396	0.0004139	0.00276655	Down
S-CAP vs CON	716.551	HMDB0007897	PC(14:0/P-18:1(11Z))	0.20399	1.74e-05	0.000215472	Down
S-CAP vs CON	846.585	HMDB0009476	PE(20:5(5Z,8Z,11Z,14Z,17Z)/24:1(15Z))	0.20511	0.017933	0.0515366	Down
S-CAP vs CON	189.004	HMDB0003974	Oxalosuccinic acid	0.20709	0.0067124	0.0243076	Down
S-CAP vs CON	617.507	HMDB0007031	DG(14:0/22:4(7Z,10Z,13Z,16Z)/0:0)	0.20821	1.24e-05	0.00016712	Down
S-CAP vs CON	816.575	HMDB0112351	PS(16:0/22:2(13Z,16Z))	0.20822	1.47e-07	5.28394e-06	Down
S-CAP vs CON	489.123	HMDB0006941	L-2-Aminoadipate adenylate	0.20829	0.00054128	0.00339815	Down
S-CAP vs CON	361.239	HMDB0030281	Calycanthidine	0.20984	0.0011513	0.00607781	Down
S-CAP vs CON	290.088		N-Fructosyl pyroglutamate	0.21039	6.68e-07	1.67725e-05	Down
S-CAP vs CON	317.124	HMDB0028742	Asparaginyl-Tryptophan	0.21071	0.026982	0.0714284	Down
S-CAP vs CON	276.155	HMDB0003869	epsilon-(gamma-Glutamyl)lysine	0.21136	4.3e-05	0.000429586	Down
S-CAP vs CON	128.106	HMDB0031314	N-Cyclohexylformamide	0.21144	1.16e-07	4.50297e-06	Down
S-CAP vs CON	267.099	HMDB0029051	Seryltyrosine	0.21227	0.039255	0.0959758	Down
S-CAP vs CON	548.332		Phosphatidylcholine lyso 18	0.21325	0.0013338	0.00687907	Down
S-CAP vs CON	845.538	HMDB0116603	PG(22:6(4Z,7Z,10Z,13Z,16Z,19Z)/20:3(8Z,11Z,14Z))	0.21436	1.3e-05	0.000172729	Down
S-CAP vs CON	151.005	HMDB0015167	Mercaptopurine	0.21464	0.00066017	0.00395958	Down
S-CAP vs CON	505.242	HMDB0039122	Crocin 4	0.21695	0.0020531	0.00965263	Down
S-CAP vs CON	799.66	HMDB0011696	SM(d17:1/24:1(15Z))	0.21761	9.84e-10	2.20391e-07	Down
S-CAP vs CON	231.096	HMDB0002335	Aspartyl-L-proline	0.22015	0.0029363	0.0126642	Down
S-CAP vs CON	189.162	HMDB0001325	N6,N6,N6-Trimethyl-L-lysine	0.22032	2.61e-05	0.00029978	Down
S-CAP vs CON	678.433	HMDB0012331	PS(14:0/14:1(9Z))	0.22115	1.19e-07	4.50297e-06	Down
S-CAP vs CON	201.088	HMDB0030646	(Z)-3-(1-Butenyl)-1H-2-benzopyran-1-one	0.22205	2.2e-06	4.15009e-05	Down
S-CAP vs CON	221.093	HMDB0028848	Glycyl-Phenylalanine	0.22214	0.000112	0.000946372	Down
S-CAP vs CON	243.032	HMDB0059983	4-phenylbutanic acid-O-sulphate	0.22341	0.005591	0.0210027	Down
S-CAP vs CON	447.128	HMDB0031586	7-Hydroxy-8-O-methylaloin B	0.22393	0.00217	0.0100357	Down
S-CAP vs CON	180.064	HMDB0000714	Hippuric acid	0.22443	2.12e-05	0.000251626	Down
S-CAP vs CON	480.344	HMDB0010407	LysoPC(P-16:0/0:0)	0.22482	1.18e-05	0.000160437	Down
S-CAP vs CON	139.04	HMDB0031735	Ethyl maltol	0.22627	0.044547	0.106115	Down
S-CAP vs CON	437.27	HMDB0007850	LysoPA(0:0/18:0)	0.22634	0.001184	0.00621363	Down
S-CAP vs CON	353.234	HMDB0001442	Prostaglandin E1	0.22667	0.00049299	0.00319193	Down
S-CAP vs CON	432.203	HMDB0033337	Fusarin C	0.22789	0.00038798	0.00261934	Down
S-CAP vs CON	727.514	HMDB0114845	PA(16:0/22:2(13Z,16Z))	0.22902	0.00013653	0.00112191	Down
S-CAP vs CON	834.542	HMDB0008452	PC(20:4(5Z,8Z,11Z,14Z)/22:6(4Z,7Z,10Z,13Z,16Z,19Z))	0.22925	0.015953	0.0471044	Down
S-CAP vs CON	295.166	HMDB0028919	Isoleucyl-Tyrosine	0.23089	0.011009	0.0354261	Down
S-CAP vs CON	783.579	HMDB0000733	hyodeoxycholic acid	0.23166	0.024933	0.0674006	Down
S-CAP vs CON	199.099	HMDB0060606	Hydralazine acetone hydrazone	0.2355	0.0014053	0.00717859	Down
S-CAP vs CON	706.465	HMDB0012332	PS(14:0/16:0)	0.23786	0.0016179	0.00799151	Down
S-CAP vs CON	790.559	HMDB0010163	PS(18:0/18:1(9Z))	0.23939	0.00034245	0.00237153	Down
S-CAP vs CON	398.338	HMDB0003236	Solanidine	0.24237	3.74e-08	2.07895e-06	Down
S-CAP vs CON	533.039		Perfluoroheptane sulfonamido amine	0.24288	0.02222	0.0615906	Down
S-CAP vs CON	394.243	HMDB0038618	Acidissiminol	0.24354	1.02e-06	2.3573e-05	Down
S-CAP vs CON	629.118	HMDB0012206	CMP-N-glycoloylneuraminate	0.2436	0.047703	0.111169	Down
S-CAP vs CON	810.539	HMDB0012394	PS(18:1(9Z)/20:4(5Z,8Z,11Z,14Z))	0.24576	0.00012448	0.00103231	Down
S-CAP vs CON	289.197	HMDB0031885	6-Hydroxypentadecanedioic acid	0.24652	0.00040189	0.00269972	Down
S-CAP vs CON	261.087	HMDB0032102	1,2,3,4-Tetrahydro-b-carboline-1,3-dicarboxylic acid	0.25057	0.0026875	0.0118383	Down
S-CAP vs CON	355.07	HMDB0041705	Caffeic acid 3-O-glucuronide	0.2506	0.00020806	0.00154865	Down
S-CAP vs CON	267.137	HMDB0015027	Dienestrol	0.25138	7.82e-06	0.000114191	Down
S-CAP vs CON	345.207	HMDB0004029	11-Dehydrocorticosterone	0.25243	0.013558	0.0413552	Down
S-CAP vs CON	277.002	HMDB0131461	3,5-dimethoxy-4-(sulfooxy)benzoic acid	0.25331	0.0011235	0.00596636	Down
S-CAP vs CON	868.536	HMDB0061552	PS(DiMe(11,3)/DiMe(11,3))	0.25338	3.14e-07	9.28377e-06	Down
S-CAP vs CON	803.389	HMDB0034945	Stevioside	0.25426	0.0062506	0.0230072	Down
S-CAP vs CON	561.328		MGMG 18:2	0.25609	0.00015536	0.00123146	Down
S-CAP vs CON	800.583		Phosphatidylcholine 17	0.25703	1.67e-05	0.000209509	Down
S-CAP vs CON	336.223	HMDB0060098	9-peroxy-5Z,7E,11Z,14Z-eicosatetraenoate	0.25896	0.0002339	0.00171247	Down
S-CAP vs CON	783.579	HMDB0115084	PA(20:0/22:2(13Z,16Z))	0.25995	0.0018632	0.00890828	Down
S-CAP vs CON	255.089	HMDB0029438	L-Phosphoarginine	0.26071	0.0020905	0.00973497	Down
S-CAP vs CON	333.155	HMDB0028808	Glutaminyltryptophan	0.26104	1.74e-05	0.000215472	Down
S-CAP vs CON	1019.89	HMDB0044855	TG(18:0/24:0/22:6(4Z,7Z,10Z,13Z,16Z,19Z))	0.26193	0.0016456	0.00806885	Down
S-CAP vs CON	111.009	HMDB0000617	2-Furoic acid	0.26309	2.72e-07	8.61324e-06	Down
S-CAP vs CON	457.987	HMDB0060874	Thioguanosine 5'-diphosphate	0.26366	0.0034739	0.0143606	Down
S-CAP vs CON	261.116	HMDB0028729	Asparaginylglutamine	0.26806	0.00078607	0.00453647	Down
S-CAP vs CON	639.403	HMDB0114782	PA(14:0/18:4(6Z,9Z,12Z,15Z))	0.26925	0.0031754	0.0134578	Down
S-CAP vs CON	485.273		MGMG 16:3	0.27041	0.0032826	0.0137604	Down
S-CAP vs CON	367.049	HMDB0029177	3'-O-Methyl-(-)-epicatechin-7-O-sulphate	0.27118	0.024456	0.0663781	Down
S-CAP vs CON	287.1	HMDB0004259	Acetyl-N-formyl-5-methoxykynurenamine	0.27272	6.26e-05	0.000594406	Down
S-CAP vs CON	380.257	HMDB0001383	Sphinganine 1-phosphate	0.2742	0.00023833	0.0017355	Down
S-CAP vs CON	167.07	HMDB0032138	3,4-Dimethoxybenzaldehyde	0.27487	0.0004757	0.00310247	Down
S-CAP vs CON	411.361	HMDB0001023	4,4-Dimethylcholesta-8,14,24-trienol	0.27558	1.54e-05	0.000197436	Down
S-CAP vs CON	275.089	HMDB0011737	gamma-Glutamylglutamic acid	0.27888	9.3e-05	0.000821648	Down
S-CAP vs CON	233.151	HMDB0029065	Threonylleucine	0.28205	0.010593	0.0343623	Down
S-CAP vs CON	161.13	HMDB0002038	N(6)-Methyllysine	0.28289	2.26e-07	7.41466e-06	Down
S-CAP vs CON	230.247		N,N-Dimethyldodecylamine N-oxide	0.28307	2.07e-07	6.86863e-06	Down
S-CAP vs CON	480.31	HMDB0010381	LysoPC(15:0/0:0)	0.28372	0.00014552	0.00116718	Down
S-CAP vs CON	286.138	HMDB0029377	Piperine	0.28757	0.00016397	0.00128075	Down
S-CAP vs CON	774.584	HMDB0007945	PC(15:0/20:1(11Z))	0.28895	4.29e-05	0.000429586	Down
S-CAP vs CON	777.532	HMDB0114939	PA(18:1(9Z)/22:2(13Z,16Z))	0.29148	2.16e-06	4.15009e-05	Down
S-CAP vs CON	231.113	HMDB0060811	cyclic Melatonin	0.29168	6.71e-08	3.05691e-06	Down
S-CAP vs CON	125.07	HMDB0004181	Methylimidazole acetaldehyde	0.29292	9.06e-05	0.000806106	Down
S-CAP vs CON	311.222	HMDB0003871	13-L-Hydroperoxylinoleic acid	0.29446	0.00031043	0.00218359	Down
S-CAP vs CON	510.391	HMDB0011149	LysoPC(O-18:0/0:0)	0.29835	1.44e-05	0.000188388	Down
S-CAP vs CON	822.631	HMDB0008653	PC(22:4(7Z,10Z,13Z,16Z)/P-18:0)	0.29961	6.78e-05	0.000639171	Down
S-CAP vs CON	244.167	HMDB0028959	Lysylproline	0.30196	0.00015096	0.00120722	Down
S-CAP vs CON	325.032	HMDB0060394	5-Fluorodeoxyuridine monophosphate	0.30455	0.0086792	0.0291878	Down
S-CAP vs CON	788.666	HMDB0009511	PE(22:0/P-18:0)	0.30832	5.89e-06	9.15381e-05	Down
S-CAP vs CON	184.094	HMDB0000068	Epinephrine	0.30913	5.45e-05	0.000528348	Down
S-CAP vs CON	1235.77	HMDB0011930	Ganglioside GM3 (d18:1/22:1(13Z))	0.31142	0.024233	0.0658387	Down
S-CAP vs CON	187.075	HMDB0032708	1-Naphthaleneacetic acid	0.3123	3.67e-06	6.2402e-05	Down
S-CAP vs CON	812.546	HMDB0010165	PS(18:0/20:4(8Z,11Z,14Z,17Z))	0.31424	7.71e-07	1.86566e-05	Down
S-CAP vs CON	225.148	HMDB0029670	Epoxyeremopetasinorol	0.31787	0.0097744	0.0321075	Down
S-CAP vs CON	353.16	HMDB0060933	Propofol glucuronide	0.31898	0.00097416	0.00538593	Down
S-CAP vs CON	345.144	HMDB0029117	Tyr-Tyr	0.32001	3.56e-05	0.000373507	Down
S-CAP vs CON	308.076	HMDB0010319	Indoxyl glucuronide	0.32017	0.035867	0.0895685	Down
S-CAP vs CON	832.526	HMDB0012395	PS(18:1(9Z)/22:6(4Z,7Z,10Z,13Z,16Z,19Z))	0.32058	0.012295	0.0383686	Down
S-CAP vs CON	119.05	HMDB0004072	4-Hydroxystyrene	0.33059	0.0004252	0.00282803	Down
S-CAP vs CON	465.224	HMDB0001054	Dolichyl b-D-glucosyl phosphate	0.33239	0.00011598	0.000973877	Down
S-CAP vs CON	165.091	HMDB0000329	2-Phenylbutyric acid	0.33355	6.68e-08	3.05691e-06	Down
S-CAP vs CON	328.137		N-Fructosyl phenylalanine	0.33526	0.0033247	0.0138936	Down
S-CAP vs CON	245.185	HMDB0028933	Leucylleucine	0.33573	5.79e-08	2.87983e-06	Down
S-CAP vs CON	153.019	HMDB0000152	Gentisic acid	0.33742	0.0016281	0.00801589	Down
S-CAP vs CON	309.108	HMDB0028831	Glutamyltyrosine	0.34123	0.026608	0.0708056	Down
S-CAP vs CON	117.071	HMDB0032411	2-Methyl-1-methylthio-2-butene	0.3419	2.69e-05	0.00030319	Down
S-CAP vs CON	428.035	HMDB0000061	Adenosine 3',5'-diphosphate	0.34286	8.59e-08	3.49612e-06	Down
S-CAP vs CON	1065.67		glutamate conjugated chenodeoxycholic acid	0.34442	3.59e-05	0.000374082	Down
S-CAP vs CON	333.242	HMDB0000315	16-a-Hydroxypregnenolone	0.34539	0.0018178	0.00870655	Down
S-CAP vs CON	269.114	HMDB0029428	Hypoglycin B	0.3466	0.00068856	0.00411055	Down
S-CAP vs CON	275.101	HMDB0011106	5-Amino-6-ribitylamino uracil	0.35252	0.0001724	0.00132352	Down
S-CAP vs CON	213.996	HMDB0060712	2-Amino-5,6-dichloro-3,4,-dihydroquinazoline	0.35325	0.0070603	0.0252273	Down
S-CAP vs CON	240.1	HMDB0060961	securinine	0.35574	3.82e-05	0.000392921	Down
S-CAP vs CON	1091.72	HMDB0004891	Ganglioside GA2 (d18:1/18:0)	0.35631	0.0015749	0.00780763	Down
S-CAP vs CON	160.096	HMDB0000678	N-Isovalerylglycine	0.35722	0.00041871	0.00279172	Down
S-CAP vs CON	794.555	HMDB0007956	PC(15:0/22:5(4Z,7Z,10Z,13Z,16Z))	0.35736	6.18e-10	1.66042e-07	Down
S-CAP vs CON	730.583	HMDB0007963	PC(15:0/P-18:1(11Z))	0.35837	1.3e-06	2.74656e-05	Down
S-CAP vs CON	476.277	HMDB0011478	LysoPE(0:0/18:3(6Z,9Z,12Z))	0.35854	0.00044673	0.00294711	Down
S-CAP vs CON	265.118	HMDB0006344	Phenylacetylglutamine	0.36095	0.0067252	0.024321	Down
S-CAP vs CON	232.142	HMDB0030310	Harmaline	0.36261	7.26e-05	0.000670027	Down
S-CAP vs CON	387.274	HMDB0031125	Glycerol trihexanoate	0.36312	0.0022527	0.0103292	Down
S-CAP vs CON	508.341	HMDB0011481	LysoPE(0:0/20:0)	0.36388	0.0005299	0.00335389	Down
S-CAP vs CON	257.188		Bakuchiol	0.36437	0.00070318	0.00416177	Down
S-CAP vs CON	1295.87	HMDB0073652	CL(i-13:0/i-22:0/i-12:0/i-13:0)	0.36455	0.00038537	0.00261485	Down
S-CAP vs CON	292.132	HMDB0028804	Glutaminylphenylalanine	0.36568	0.00036187	0.00249317	Down
S-CAP vs CON	769.409	HMDB0061054	Desacetylvinblastine	0.36609	0.0053188	0.0201574	Down
S-CAP vs CON	243.11	HMDB0028894	Histidylserine	0.36885	4.54e-06	7.45759e-05	Down
S-CAP vs CON	198.113	HMDB0004063	Metanephrine	0.36933	1.49e-05	0.000191843	Down
S-CAP vs CON	251.104	HMDB0013940	3'-Hydroxyhexobarbital	0.36938	0.0059494	0.0221722	Down
S-CAP vs CON	130.05	HMDB0000725	4-Hydroxyproline	0.36959	1.33e-06	2.79408e-05	Down
S-CAP vs CON	494.323	HMDB0010383	LysoPC(16:1(9Z)/0:0)	0.37088	4.58e-06	7.45759e-05	Down
S-CAP vs CON	452.051	HMDB0060858	o-O-sulfate rosiglitazone	0.37586	1.25e-06	2.71257e-05	Down
S-CAP vs CON	303.072	HMDB0060017	Pyrogallol-2-O-glucuronide	0.37716	9.9e-05	0.000858298	Down
S-CAP vs CON	409.185	HMDB0035610	Taraxacolide 1-O-b-D-glucopyranoside	0.37716	0.0049284	0.0190267	Down
S-CAP vs CON	832.586	HMDB0008090	PC(18:1(11Z)/22:6(4Z,7Z,10Z,13Z,16Z,19Z))	0.3796	3.08e-06	5.44561e-05	Down
S-CAP vs CON	191.02	HMDB0000094	Citric acid	0.38017	3.13e-07	9.28377e-06	Down
S-CAP vs CON	351.07	HMDB0060420	7-Hydroxymethyl-12-methylbenz[a]anthracene sulfate	0.38127	0.014829	0.0445348	Down
S-CAP vs CON	619.523	HMDB0007059	DG(14:1(9Z)/22:2(13Z,16Z)/0:0)	0.38157	8.49e-05	0.00076528	Down
S-CAP vs CON	111.008	HMDB0000444	3-Furoic acid	0.38189	4.55e-06	7.45759e-05	Down
S-CAP vs CON	1249.83	HMDB0075621	CL(i-14:0/i-12:0/i-13:0/18:2(9Z,11Z))	0.38377	0.021118	0.0591092	Down
S-CAP vs CON	212.002	HMDB0000682	3-Indoxyl sulfate	0.38953	0.0073192	0.0259234	Down
S-CAP vs CON	774.527	HMDB0112285	PS(15:0/20:1(11Z))	0.391	0.012678	0.0393815	Down
S-CAP vs CON	186.112	HMDB0006348	Pseudoecgonine	0.39179	0.00096115	0.00532497	Down
S-CAP vs CON	385.958	HMDB0013991	5'-Hydroxylornoxicam	0.39211	6.06e-06	9.35361e-05	Down
S-CAP vs CON	738.508	HMDB0007943	PC(15:0/18:4(6Z,9Z,12Z,15Z))	0.39239	0.0050171	0.019314	Down
S-CAP vs CON	550.386	HMDB0010391	LysoPC(20:1(11Z)/0:0)	0.39488	0.023169	0.0637156	Down
S-CAP vs CON	153.065	HMDB0004193	N1-Methyl-2-pyridone-5-carboxamide	0.39624	2.2e-06	4.15009e-05	Down
S-CAP vs CON	790.556	HMDB0012378	PS(18:0/18:0)	0.39644	0.0015705	0.00780015	Down
S-CAP vs CON	330.296	HMDB0006752	Dihydroceramide	0.40344	6.79e-09	6.76122e-07	Down
S-CAP vs CON	1048.68	HMDB0004878	Trihexosylceramide (d18:1/9Z-18:1)	0.40431	0.0018733	0.00892472	Down
S-CAP vs CON	166.086	HMDB0001007	3-Pyridinebutanoic acid	0.40629	0.00069713	0.00413507	Down
S-CAP vs CON	192.066	HMDB0000821	Phenylacetylglycine	0.40654	0.00059799	0.00365183	Down
S-CAP vs CON	308.961	HMDB0031727	Alphachloralose	0.40682	0.0066151	0.0240526	Down
S-CAP vs CON	285.064	HMDB0060791	6-Thioinosinic acid	0.4077	3.34e-05	0.000357588	Down
S-CAP vs CON	304.211	HMDB0061634	3-hydroxyoctanoyl carnitine	0.41107	2.17e-06	4.15009e-05	Down
S-CAP vs CON	823.552	HMDB0010612	PG(18:0/22:5(4Z,7Z,10Z,13Z,16Z))	0.41492	1.65e-06	3.38666e-05	Down
S-CAP vs CON	160.133		4-aminovaleric acid betaine	0.41739	0.0011267	0.00597	Down
S-CAP vs CON	141.092	HMDB0000392	2-Octenoic acid	0.41804	0.0022191	0.0102276	Down
S-CAP vs CON	906.614	HMDB0061482	PE(DiMe(11,5)/DiMe(13,5))	0.42082	0.019121	0.0542398	Down
S-CAP vs CON	335.257	HMDB0000879	Tetrahydrodeoxycorticosterone	0.42141	0.00010406	0.000893297	Down
S-CAP vs CON	249.108	HMDB0028829	Glu-Thr	0.42169	0.00037855	0.00257513	Down
S-CAP vs CON	744.587	HMDB0007996	PC(16:0/P-18:1(11Z))	0.42286	1.24e-05	0.00016712	Down
S-CAP vs CON	105.019	HMDB0000139	D-GLYCERIC ACID	0.42369	3.98e-10	1.33578e-07	Down
S-CAP vs CON	844.62	HMDB0112381	PS(18:0/22:2(13Z,16Z))	0.42535	2.62e-06	4.78172e-05	Down
S-CAP vs CON	729.59	HMDB0012100	SM(d18:1/18:1(11Z))	0.42614	0.00032018	0.00224042	Down
S-CAP vs CON	840.576	HMDB0112419	PS(18:1(9Z)/22:2(13Z,16Z))	0.4271	0.0040547	0.0162613	Down
S-CAP vs CON	796.522	HMDB0061474	PE(DiMe(11,3)/DiMe(9,3))	0.42753	0.00035081	0.0024232	Down
S-CAP vs CON	146.085	HMDB0001263	Allysine	0.42783	0.037741	0.093465	Down
S-CAP vs CON	239.091	HMDB0002511	3,4,5-Trimethoxycinnamic acid	0.42837	0.0082227	0.0281312	Down
S-CAP vs CON	262.101	HMDB0028730	Asparaginylglutamic acid	0.4286	0.011713	0.0369845	Down
S-CAP vs CON	162.055	HMDB0002285	2-Indolecarboxylic acid	0.42982	7.64e-06	0.000112178	Down
S-CAP vs CON	764.526	HMDB0007951	PC(15:0/20:5(5Z,8Z,11Z,14Z,17Z))	0.43005	0.0027653	0.0121211	Down
S-CAP vs CON	328.247	HMDB0062737	(9E)-10-nitrooctadecenoic Acid	0.43065	0.0024143	0.010903	Down
S-CAP vs CON	269.247	HMDB0002259	Heptadecanoic acid	0.43246	0.0086118	0.0290907	Down
S-CAP vs CON	130.086	HMDB0094704	N-Methyl-L-proline	0.43283	0.00211	0.00980879	Down
S-CAP vs CON	253.082	HMDB0029445	FA 9:0 + 1O, sulfate	0.43337	0.04228	0.102022	Down
S-CAP vs CON	131.049	HMDB0031370	2-[(Methylthio)methyl]-2-butenal	0.43502	0.0040952	0.0163671	Down
S-CAP vs CON	599.32	HMDB0061704	LysoPI(0:0/18:0)	0.43516	0.022841	0.0629467	Down
S-CAP vs CON	157.122	HMDB0004362	4-Hydroxynonenal	0.43592	0.0013047	0.00674198	Down
S-CAP vs CON	311.123	HMDB0011741	gamma-Glutamyltyrosine	0.43622	0.00016095	0.00126457	Down
S-CAP vs CON	809.653	HMDB0012092	SM(d18:0/22:1(13Z))	0.43713	7.11e-07	1.73562e-05	Down
S-CAP vs CON	524.301	HMDB0061694	1-Oleoylglycerophosphoserine	0.44056	1.02e-06	2.3573e-05	Down
S-CAP vs CON	159.028	HMDB0031210	Zymonic acid	0.44209	0.00056978	0.00354396	Down
S-CAP vs CON	433.207	HMDB0061126	4,5-Dihydro-drospirenone-3-sulfate	0.44257	0.00020067	0.00149781	Down
S-CAP vs CON	304.261	HMDB0037270	Fenpropimorph	0.44513	0.0048264	0.0187405	Down
S-CAP vs CON	907.568	HMDB0013513	PGP(18:0/22:4(7Z,10Z,13Z,16Z))	0.44582	1.66e-05	0.000209509	Down
S-CAP vs CON	144.046		4-Hydroxyquinoline	0.44811	0.00036568	0.00251302	Down
S-CAP vs CON	570.355	HMDB0010402	LysoPC(22:5(4Z,7Z,10Z,13Z,16Z)/0:0)	0.44896	0.0024694	0.0111157	Down
S-CAP vs CON	770.595	HMDB0008095	PC(18:1(11Z)/P-18:1(11Z))	0.44903	0.00012555	0.00103799	Down
S-CAP vs CON	355.124	HMDB0060831	meta-O-Dealkylated flecainide	0.4526	0.0044711	0.0175386	Down
S-CAP vs CON	728.525	HMDB0007875	PC(14:0/18:3(6Z,9Z,12Z))	0.45433	8.97e-05	0.000800402	Down
S-CAP vs CON	476.106		(Methylsulfanyl)octyl glucosinolate	0.4551	0.0062257	0.0229511	Down
S-CAP vs CON	230.101	HMDB0000726	Isovalerylglutamic acid	0.45594	0.0025315	0.0113006	Down
S-CAP vs CON	183.176	HMDB0031019	2-Dodecanone	0.45648	0.046209	0.108725	Down
S-CAP vs CON	459.253	HMDB0062313	1-(8Z,11Z,14Z-eicosatrienoyl)-glycero-3-phosphate	0.45691	0.013064	0.0403469	Down
S-CAP vs CON	201.979	HMDB0000731	Cysteine-S-sulfate	0.45702	5.58e-07	1.42739e-05	Down
S-CAP vs CON	231.099	HMDB0001199	N2-Succinyl-L-ornithine	0.45846	0.0072324	0.0257057	Down
S-CAP vs CON	191.143	HMDB0013804	beta-Damascenone	0.45906	5.6e-05	0.000535407	Down
S-CAP vs CON	256.095	HMDB0000982	5-Methylcytidine	0.45948	3.16e-06	5.51691e-05	Down
S-CAP vs CON	347.232	HMDB0029561	Calycanthine	0.45981	0.049594	0.114681	Down
S-CAP vs CON	343.245	HMDB0092900	DG(8:0/0:0/8:0)	0.46028	0.017022	0.0495539	Down
S-CAP vs CON	118.927	HMDB0029570	Dichlorodifluoromethane	0.46171	0.005088	0.0195306	Down
S-CAP vs CON	271.069	HMDB0061177	Pyridine N-oxide glucuronide	0.46209	0.039934	0.0972836	Down
S-CAP vs CON	347.032	HMDB0012152	2-O-(6-Phospho-alpha-mannosyl)-D-glycerate	0.46309	0.008219	0.0281312	Down
S-CAP vs CON	507.163	HMDB0039695	4,7-Didehydroneophysalin B	0.46434	0.041944	0.101482	Down
S-CAP vs CON	185.056	HMDB0011162	L-beta-aspartyl-L-alanine	0.46439	0.0014221	0.00720957	Down
S-CAP vs CON	457.112	HMDB0001520	Flavin mononucleotide	0.46474	2.47e-08	1.5085e-06	Down
S-CAP vs CON	146.06	HMDB0029737	3-Formylindole	0.46564	2.87e-07	8.74334e-06	Down
S-CAP vs CON	170.059	HMDB0029694	S-Methyl benzenecarbothioate	0.46652	2.86e-07	8.74334e-06	Down
S-CAP vs CON	742.574	HMDB0008029	PC(16:1(9Z)/P-18:1(11Z))	0.46747	5.56e-05	0.000535407	Down
S-CAP vs CON	435.25	HMDB0007851	LysoPA(0:0/18:1(9Z))	0.46778	0.0029552	0.0126734	Down
S-CAP vs CON	786.659	HMDB0009512	PE(22:0/P-18:1(11Z))	0.47022	0.00081455	0.00465682	Down
S-CAP vs CON	1275.87	HMDB0121844	CL(8:0/15:0/18:2(9Z,11Z)/18:2(9Z,11Z))	0.47067	1.25e-08	9.45963e-07	Down
S-CAP vs CON	441.252	HMDB0062591	Prostaglandin G2 2-glyceryl Ester	0.47313	0.024053	0.0654804	Down
S-CAP vs CON	371.173	HMDB0003134	Biocytin	0.47332	0.025749	0.0691051	Down
S-CAP vs CON	794.533	HMDB0012382	PS(18:0/20:3(8Z,11Z,14Z))	0.47379	0.030622	0.079269	Down
S-CAP vs CON	371.187	HMDB0030781	Isomammein	0.4738	0.034982	0.0879489	Down
S-CAP vs CON	204.131	HMDB0028846	Glycyl-Lysine	0.47385	0.00021797	0.00160899	Down
S-CAP vs CON	277.217	HMDB0030962	Calendic acid	0.47449	0.0054179	0.0205042	Down
S-CAP vs CON	289.156		N-(3-Indolylacetyl)-L-isoleucine	0.47465	0.0013681	0.00702885	Down
S-CAP vs CON	204.068	HMDB0060484	alpha-oxo-1h-indole-3-propanoic acid	0.47634	0.0070139	0.0250952	Down
S-CAP vs CON	132.079		2-Methylindole	0.47709	1.54e-07	5.43545e-06	Down
S-CAP vs CON	825.428	HMDB0034637	Phytolaccoside E	0.47768	0.011001	0.0354261	Down
S-CAP vs CON	423.275	HMDB0000307	1beta-Hydroxycholic acid	0.47769	0.034354	0.0865948	Down
S-CAP vs CON	317.248	HMDB0000253	Pregnenolone	0.47771	0.0020584	0.00965263	Down
S-CAP vs CON	818.59	HMDB0112364	PS(16:1(9Z)/22:0)	0.4787	0.0042361	0.0167991	Down
S-CAP vs CON	415.212	HMDB0030522	Citreoviridin D	0.47882	0.038284	0.0942887	Down
S-CAP vs CON	357.116	HMDB0029442	(R)C(R)S-S-Propylcysteine sulfoxide	0.48044	0.0029335	0.0126642	Down
S-CAP vs CON	182.117	HMDB0035195	cis-6-Nitro-p-mentha-1(7),2-diene	0.48167	0.00099142	0.00545893	Down
S-CAP vs CON	318.181	HMDB0028918	Isoleucyl-Tryptophan	0.48358	8.59e-05	0.000771799	Down
S-CAP vs CON	1109.66	HMDB0116977	CL(8:0/8:0/13:0/18:2(9Z,11Z))	0.48362	0.03115	0.0803267	Down
S-CAP vs CON	303.081	HMDB0001067	N-Acetylaspartylglutamic acid	0.48765	0.0001574	0.00124031	Down
S-CAP vs CON	412.306	HMDB0013335	3-Hydroxyhexadecadienoylcarnitine	0.48821	0.01134	0.0361037	Down
S-CAP vs CON	641.506	HMDB0007121	DG(16:0/22:6(4Z,7Z,10Z,13Z,16Z,19Z)/0:0)	0.49156	0.0032054	0.0135211	Down
S-CAP vs CON	258.109		2'-O-Methylcytidine	0.49268	5.01e-06	8.06832e-05	Down
S-CAP vs CON	120.064	HMDB0000719	L-Homoserine	0.4984	0.0020067	0.00950933	Down
S-CAP vs CON	799.444	HMDB0013473	PGP(16:0/16:1(9Z))	0.49852	0.048024	0.111626	Down
S-CAP vs CON	217.061	HMDB0028783	Cysteinyl-Proline	0.49917	0.046627	0.109325	Down
S-CAP vs CON	808.584	HMDB0007989	PC(16:0/22:5(4Z,7Z,10Z,13Z,16Z))	0.49942	1.07e-06	2.37064e-05	Down
S-CAP vs CON	577.482	HMDB0007075	DG(15:0/18:3(6Z,9Z,12Z)/0:0)	0.50031	0.013159	0.0405945	Down
S-CAP vs CON	247.172	HMDB0038947	(S)-3-Methylthiohexyl hexanoate	0.50054	8.57e-06	0.000122438	Down
S-CAP vs CON	104.106	HMDB0000097	Choline	0.50065	8.72e-10	2.13103e-07	Down
S-CAP vs CON	241.217	HMDB0000826	Pentadecanoic acid	0.50163	0.013274	0.0407611	Down
S-CAP vs CON	247.132	HMDB0030911	2-Oxo-5,11(13)-eudesmadien-12,8-olide	0.50295	0.00848	0.0288061	Down
S-CAP vs CON	273.084	HMDB0029943	Arbutin	0.50384	0.00058541	0.00359956	Down
S-CAP vs CON	191.108	HMDB0031571	2-Methyl-1-phenyl-2-propanyl acetate	0.50488	0.0095811	0.0315508	Down
S-CAP vs CON	385.346	HMDB0000876	Cholecalciferol	0.5051	0.00019355	0.0014609	Down
S-CAP vs CON	419.349	HMDB0061641	3-hydroxypentadecanoyl carnitine	0.50571	0.024156	0.0656948	Down
S-CAP vs CON	194.046	HMDB0000840	Salicyluric acid	0.50799	0.013972	0.0424679	Down
S-CAP vs CON	148.06	HMDB0000148	Glutamic acid	0.50885	1.45e-05	0.000188719	Down
S-CAP vs CON	265.119	HMDB0029005	Phenylalanylthreonine	0.5092	0.041578	0.100739	Down
S-CAP vs CON	138.053	HMDB0000875	Trigonelline	0.51006	0.00023829	0.0017355	Down
S-CAP vs CON	969.684	HMDB0055529	TG(18:4(6Z,9Z,12Z,15Z)/22:6(4Z,7Z,10Z,13Z,16Z,19Z)/22:6(4Z,7Z,10Z,13Z,16Z,19Z))	0.51022	0.021663	0.0603191	Down
S-CAP vs CON	240.16	HMDB0030516	Petasinine	0.51254	0.0031938	0.013494	Down
S-CAP vs CON	790.571	HMDB0008523	PC(20:5(5Z,8Z,11Z,14Z,17Z)/P-18:1(11Z))	0.51271	0.03032	0.0787911	Down
S-CAP vs CON	102.055	HMDB0003911	DL-3-Aminoisobutyric acid	0.51534	7.36e-05	0.000676436	Down
S-CAP vs CON	702.556	HMDB0008951	PE(16:0/P-18:1(11Z))	0.51541	0.00012348	0.00102722	Down
S-CAP vs CON	578.414	HMDB0010399	LysoPC(22:1(13Z)/0:0)	0.51628	0.0023116	0.0105634	Down
S-CAP vs CON	508.375	HMDB0013122	LysoPC(P-18:0/0:0)	0.51651	0.0023313	0.0105993	Down
S-CAP vs CON	780.554	HMDB0007890	PC(14:0/22:5(4Z,7Z,10Z,13Z,16Z))	0.51916	0.013378	0.0409415	Down
S-CAP vs CON	308.124	HMDB0030349	N-Acetylanonaine	0.51926	0.024805	0.0671214	Down
S-CAP vs CON	274.151	HMDB0061158	N-Acetyl desmethyl frovatriptan	0.51967	2.9e-07	8.74334e-06	Down
S-CAP vs CON	730.533	HMDB0007874	PC(14:0/18:2(9Z,12Z))	0.52142	0.0073963	0.0260812	Down
S-CAP vs CON	798.527	HMDB0112790	PS(22:4(7Z,10Z,13Z,16Z)/15:0)	0.52276	0.00037192	0.00254288	Down
S-CAP vs CON	1353.92	HMDB0004910	Ganglioside GA1 (d18:1/25:0)	0.5236	0.012235	0.038273	Down
S-CAP vs CON	836.617	HMDB0008055	PC(18:0/22:5(4Z,7Z,10Z,13Z,16Z))	0.52364	0.020251	0.0570379	Down
S-CAP vs CON	350.307	HMDB0013625	Dihomo-gamma-linolenoylethanolamide	0.52478	0.0021279	0.00987496	Down
S-CAP vs CON	746.602	HMDB0007995	PC(16:0/P-18:0)	0.5262	0.0062268	0.0229511	Down
S-CAP vs CON	196.025	HMDB0006955	3-Hydroxy-2-methylpyridine-4,5-dicarboxylate	0.52714	0.0027147	0.0119383	Down
S-CAP vs CON	129.064	HMDB0000079	Dihydrothymine	0.52776	4.13e-05	0.000418852	Down
S-CAP vs CON	169.123	HMDB0004980	cis-4-Decenoic acid	0.52817	3.38e-05	0.000360086	Down
S-CAP vs CON	218.138	HMDB0000824	Propionylcarnitine	0.53127	0.0029292	0.0126642	Down
S-CAP vs CON	299.29	HMDB0034154	METHYL OCTADECANOATE	0.53411	2.77e-05	0.000310237	Down
S-CAP vs CON	530.326	HMDB0041430	Gymnodimine	0.53413	8.72e-07	2.07278e-05	Down
S-CAP vs CON	811.665	HMDB0042117	TG(14:0/15:0/20:5(5Z,8Z,11Z,14Z,17Z))	0.53662	0.013309	0.0408242	Down
S-CAP vs CON	151.111	HMDB0003647	Perillyl aldehyde	0.53968	0.0052417	0.0199699	Down
S-CAP vs CON	280.264	HMDB0062656	Linoleamide	0.543	0.031491	0.0810868	Down
S-CAP vs CON	189.086	HMDB0006029	N-Acetylglutamine	0.54343	0.00016164	0.00126629	Down
S-CAP vs CON	103.04	HMDB0000729	2-Hydroxyisobutyric acid	0.54428	0.00079791	0.004591	Down
S-CAP vs CON	302.105	HMDB0031787	Fenamiphos	0.546	0.028446	0.0746423	Down
S-CAP vs CON	518.323	HMDB0010387	LysoPC(18:3(6Z,9Z,12Z)/0:0)	0.54616	0.0014088	0.00718298	Down
S-CAP vs CON	678.436	HMDB0012330	PS(14:0/14:0)	0.54966	0.006342	0.0232484	Down
S-CAP vs CON	132.102	HMDB0000172	Isoleucine	0.55184	3.84e-06	6.48123e-05	Down
S-CAP vs CON	244.002	HMDB0060555	4-Hydroxyclonidine	0.55364	8.74e-05	0.000783245	Down
S-CAP vs CON	916.509	HMDB0034108	Tylosin	0.55403	0.0054594	0.0206322	Down
S-CAP vs CON	291.231	HMDB0000031	Androsterone	0.5541	0.016499	0.0483443	Down
S-CAP vs CON	471.169	HMDB0001534	5-Formiminotetrahydrofolic acid	0.55515	0.015933	0.0470987	Down
S-CAP vs CON	368.279	HMDB0013331	3, 5-Tetradecadiencarnitine	0.55683	0.018504	0.0528129	Down
S-CAP vs CON	726.562	HMDB0009116	PE(18:2(9Z,12Z)/P-18:1(11Z))	0.55927	0.003838	0.0156017	Down
S-CAP vs CON	876.559	HMDB0008748	PC(22:6(4Z,7Z,10Z,13Z,16Z,19Z)/22:6(4Z,7Z,10Z,13Z,16Z,19Z))	0.5612	0.012795	0.0396534	Down
S-CAP vs CON	257.078	HMDB0000884	Ribothymidine	0.56156	0.0035394	0.0145643	Down
S-CAP vs CON	519.267	HMDB0011170	gamma-Glutamylisoleucine	0.56194	0.03728	0.092581	Down
S-CAP vs CON	801.54	HMDB0115320	PA(22:2(13Z,16Z)/22:6(4Z,7Z,10Z,13Z,16Z,19Z))	0.56282	9.82e-06	0.000135378	Down
S-CAP vs CON	385.344	HMDB0000921	4-Cholesten-3-one	0.56312	0.0056689	0.0212446	Down
S-CAP vs CON	295.163	HMDB0000151	d-estradiol	0.56407	0.0010947	0.00587135	Down
S-CAP vs CON	756.555	HMDB0007881	PC(14:0/20:3(5Z,8Z,11Z))	0.56605	0.023359	0.0639172	Down
S-CAP vs CON	300.289	HMDB0000252	Sphingosine	0.57114	7.24e-05	0.000670027	Down
S-CAP vs CON	338.986	HMDB0000968	D-myo-Inositol 1,4-bisphosphate	0.57283	0.0033498	0.0139764	Down
S-CAP vs CON	283.262	HMDB0000827	Stearic acid	0.57522	0.015091	0.0452049	Down
S-CAP vs CON	132.076	HMDB0000064	Creatine	0.57731	4.92e-05	0.000486153	Down
S-CAP vs CON	588.36	HMDB0035696	Pyrrhoxanthinol	0.57894	0.02255	0.0622088	Down
S-CAP vs CON	151.076	HMDB0000764	Hydrocinnamic acid	0.57971	0.014834	0.0445348	Down
S-CAP vs CON	376.126	HMDB0012243	Kinetin-7-N-glucoside	0.58063	0.018554	0.0528129	Down
S-CAP vs CON	184.073	HMDB0001565	Phosphocholine	0.58095	2.49e-09	3.86271e-07	Down
S-CAP vs CON	309.278	HMDB0032316	Hexanal dihexyl acetal	0.58109	0.012512	0.0389112	Down
S-CAP vs CON	135.046	HMDB0031521	Ethyl 2-mercaptopropionate	0.58191	7.38e-06	0.000109427	Down
S-CAP vs CON	173.117	HMDB0036188	Tetrahydrofurfuryl butyrate	0.58393	0.011264	0.0359327	Down
S-CAP vs CON	230.14	HMDB0013126	Butenylcarnitine	0.58394	8.35e-09	7.32928e-07	Down
S-CAP vs CON	387.118	HMDB0060943	Sulfinpyrazone sulfide	0.58548	0.00036936	0.00253182	Down
S-CAP vs CON	187.108	HMDB0028695	Alanylproline	0.58563	0.02325	0.0637489	Down
S-CAP vs CON	341.028	HMDB0060397	5-Fluorouridine monophosphate	0.58606	0.0019065	0.00906673	Down
S-CAP vs CON	314.233	HMDB0013205	9-Decenoylcarnitine	0.58709	0.004135	0.0164603	Down
S-CAP vs CON	118.086	HMDB0000883	Valine	0.58793	3.78e-09	5.18951e-07	Down
S-CAP vs CON	324.288	HMDB0012252	Linoleoyl ethanolamide	0.58897	0.018361	0.0525418	Down
S-CAP vs CON	115.053	HMDB0000076	Dihydrouracil	0.59018	2.37e-07	7.68068e-06	Down
S-CAP vs CON	722.513	HMDB0009149	PE(18:3(6Z,9Z,12Z)/P-18:1(11Z))	0.59021	0.02983	0.0778192	Down
S-CAP vs CON	760.585	HMDB0007879	PC(14:0/20:1(11Z))	0.59118	0.049012	0.113628	Down
S-CAP vs CON	194.082	HMDB0014903	Metyrosine	0.59277	0.019027	0.054044	Down
S-CAP vs CON	126.091	HMDB0030345	6-Acetyl-1,2,3,4-tetrahydropyridine	0.59635	0.01491	0.0447122	Down
S-CAP vs CON	346.045	HMDB0014096	5'-Hydroxypiroxicam	0.5966	0.0021489	0.00995518	Down
S-CAP vs CON	309.283	HMDB0036827	Sclareol	0.59687	0.027819	0.0732128	Down
S-CAP vs CON	816.561	HMDB0009276	PE(20:1(11Z)/22:6(4Z,7Z,10Z,13Z,16Z,19Z))	0.59833	0.038911	0.0953947	Down
S-CAP vs CON	267.057	HMDB0000296	beta-uridine	0.59857	2.1e-05	0.000250285	Down
S-CAP vs CON	174.088	HMDB0000904	Citrulline	0.60087	0.00081128	0.00464869	Down
S-CAP vs CON	177.097	HMDB0000259	Serotonin	0.60111	0.001801	0.00865697	Down
S-CAP vs CON	698.508	HMDB0008984	PE(16:1(9Z)/P-18:1(11Z))	0.60128	0.0030054	0.0128181	Down
S-CAP vs CON	835.541	HMDB0009782	PI(16:0/18:1(11Z))	0.60553	0.044301	0.105716	Down
S-CAP vs CON	571.357	HMDB0035292	Ganodermic acid P2	0.60729	0.0012245	0.00637664	Down
S-CAP vs CON	119.084	HMDB0006284	L-2,4-diaminobutyric acid	0.60879	1.73e-09	3.24849e-07	Down
S-CAP vs CON	280.953		PFSA-H	0.60902	0.0082211	0.0281312	Down
S-CAP vs CON	204.032	HMDB0002015	Cystathionine ketimine	0.61121	0.0044305	0.0174301	Down
S-CAP vs CON	153.055	HMDB0000440	3-Hydroxyphenylacetic acid	0.61713	0.00058465	0.00359956	Down
S-CAP vs CON	353.092		N4-Acetylsulfadimethoxine	0.61811	0.012499	0.0389112	Down
S-CAP vs CON	177.163	HMDB0029551	1-Undecene	0.62236	0.0016611	0.00811516	Down
S-CAP vs CON	637.467	HMDB0032949	9-Oxoasimicinone	0.62726	0.023185	0.0637156	Down
S-CAP vs CON	283.263	HMDB0000207	Oleic acid	0.62773	0.016025	0.047267	Down
S-CAP vs CON	116.072	HMDB0003355	5-AMINOVALERIC ACID	0.62805	6.88e-07	1.6952e-05	Down
S-CAP vs CON	393.1	HMDB0059759	1-Hydroxypyrene glucuronide	0.63083	2.86e-05	0.000315795	Down
S-CAP vs CON	148.95		Trifluoromethanesulfonic acid	0.63187	0.00062808	0.00378396	Down
S-CAP vs CON	764.56	HMDB0008260	PC(18:4(6Z,9Z,12Z,15Z)/P-18:1(11Z))	0.6345	0.00022777	0.0016722	Down
S-CAP vs CON	289.25	HMDB0011618	All-trans-13,14-dihydroretinol	0.63525	0.022216	0.0615906	Down
S-CAP vs CON	742.539	HMDB0007940	PC(15:0/18:2(9Z,12Z))	0.63862	0.02929	0.0765598	Down
S-CAP vs CON	207.066	HMDB0012127	(R)-2-Benzylsuccinate	0.63916	0.047954	0.11156	Down
S-CAP vs CON	386.327	HMDB0062517	Pentadecanoylcarnitine	0.63937	0.0008372	0.00475593	Down
S-CAP vs CON	1293.86	HMDB0011926	Ganglioside GM3 (d18:0/26:0)	0.63971	0.04255	0.102355	Down
S-CAP vs CON	407.065	HMDB0041174	1-O-p-Coumaroyl-(b-D-glucose 6-O-sulfate)	0.64057	0.00016843	0.00130049	Down
S-CAP vs CON	503.074	HMDB0038069	Gomphrenol 3-methylether 4'-glucuronide	0.64178	0.026739	0.070985	Down
S-CAP vs CON	204.979	HMDB0032124	(Z)-Methyl 3-(methylsulfinyl)-1-propenyl disulfide	0.64212	0.00045778	0.00300012	Down
S-CAP vs CON	121.029	HMDB0011718	4-Hydroxybenzaldehyde	0.64307	0.0071766	0.0255748	Down
S-CAP vs CON	357.227	HMDB0012983	Kinetensin 1-3	0.64376	0.045449	0.107536	Down
S-CAP vs CON	218.986	HMDB0060689	Phosphoramide mustard	0.64485	0.01327	0.0407611	Down
S-CAP vs CON	151.146	HMDB0030944	Cystophorene	0.64667	0.0040418	0.0162613	Down
S-CAP vs CON	752.518	HMDB0007885	PC(14:0/20:5(5Z,8Z,11Z,14Z,17Z))	0.64957	0.0069345	0.0249103	Down
S-CAP vs CON	342.263	HMDB0013326	trans-2-Dodecenoylcarnitine	0.65203	0.0014897	0.00748177	Down
S-CAP vs CON	784.585	HMDB0007921	PC(14:1(9Z)/22:2(13Z,16Z))	0.65549	0.035613	0.0891818	Down
S-CAP vs CON	213.121	HMDB0011180	Prolylproline	0.65911	0.0061602	0.0227996	Down
S-CAP vs CON	244.109	HMDB0060861	OR-1896	0.66038	0.010949	0.0353192	Down
S-CAP vs CON	211.084	HMDB0002123	1,3,7-Trimethyluric acid	0.66165	0.019473	0.0550784	Down
S-CAP vs CON	200.038	HMDB0003484	O-Phosphohomoserine	0.66211	2.94e-08	1.75324e-06	Down
S-CAP vs CON	833.52	HMDB0009784	PI(16:0/18:2(9Z,12Z))	0.66426	0.0014682	0.00738758	Down
S-CAP vs CON	316.248	HMDB0000651	Decanoylcarnitine	0.6648	0.01335	0.0409024	Down
S-CAP vs CON	175.107	HMDB0003357	N2-Acetylornithine	0.66656	0.00038775	0.00261934	Down
S-CAP vs CON	329.159	HMDB0029777	Cymorcin monoglucoside	1.5003	8.65e-07	2.07278e-05	Up
S-CAP vs CON	427.184	HMDB0000851	Pyridinoline	1.5107	0.019604	0.0553312	Up
S-CAP vs CON	310.116	HMDB0001961	1,7-Dimethylguanosine	1.511	0.016573	0.0485085	Up
S-CAP vs CON	167.034	HMDB0002334	Benzoquinoneacetic acid	1.5113	3.81e-07	1.08897e-05	Up
S-CAP vs CON	291.055		N4-Acetylsulfadiazine	1.5141	0.023498	0.0641646	Up
S-CAP vs CON	577.369	HMDB0029310	Polyphyllin A	1.515	0.00015249	0.00121226	Up
S-CAP vs CON	203.151	HMDB0001539	ADMA	1.5221	0.00022121	0.0016285	Up
S-CAP vs CON	588.233	HMDB0001445	N-Acetyl-D-glucosaminyldiphosphodolichol	1.5254	0.022114	0.0614551	Up
S-CAP vs CON	145.051	HMDB0000422	2-Methylglutaric acid	1.5262	0.032488	0.082808	Up
S-CAP vs CON	270.317	HMDB0029586	Octadecylamine	1.5286	0.0079785	0.0275202	Up
S-CAP vs CON	464.373	HMDB0012557	13'-Carboxy-gamma-tocopherol	1.5308	0.039732	0.0968782	Up
S-CAP vs CON	826.487	HMDB0061584	PS(DiMe(9,3)/MonoMe(11,3))	1.5338	0.010012	0.0327685	Up
S-CAP vs CON	237.085	HMDB0001200	N'-Formylkynurenine	1.5477	0.010168	0.0331959	Up
S-CAP vs CON	473.347	HMDB0003555	vitamin K1	1.5509	0.032855	0.083443	Up
S-CAP vs CON	225.107	HMDB0000792	sebacic acid	1.5512	0.007745	0.0269411	Up
S-CAP vs CON	112.076	HMDB0000870	HISTAMINE	1.5584	0.00060333	0.0036626	Up
S-CAP vs CON	190.05	HMDB0000763	5-Hydroxyindole-3-acetic acid	1.5603	0.0084574	0.0287816	Up
S-CAP vs CON	190.049	HMDB0000715	Kynurenic acid	1.5748	0.017376	0.0501977	Up
S-CAP vs CON	281.089	HMDB0002721	1-Methylinosine	1.5838	0.00071108	0.00419928	Up
S-CAP vs CON	281.114	HMDB0029073	Threonyltyrosine	1.5848	0.021639	0.0603191	Up
S-CAP vs CON	526.061	HMDB0006744	3-Carboxy-1-hydroxypropylthiamine diphosphate	1.5855	0.01073	0.0346843	Up
S-CAP vs CON	187.006	HMDB0060715	2-Hydroxy-4-trifluoromethyl benzoic acid	1.6117	0.008001	0.0275623	Up
S-CAP vs CON	437.324	HMDB0092907	DG(8:0/13:0/0:0)	1.6143	0.01069	0.0346079	Up
S-CAP vs CON	463.342	HMDB0034336	Dolichosterone	1.6203	0.020325	0.0571866	Up
S-CAP vs CON	235.042	HMDB0028750	Aspartyl-Cysteine	1.623	0.0066649	0.0241682	Up
S-CAP vs CON	249.185	HMDB0032228	Dimethylbenzyl carbinyl hexanoate	1.6231	0.0029478	0.0126731	Up
S-CAP vs CON	293.174	HMDB0034658	9-Acetoxyfukinanolide	1.6281	0.0011978	0.00627362	Up
S-CAP vs CON	131.039	HMDB0000661	Glutaric acid	1.6285	0.00482	0.0187405	Up
S-CAP vs CON	465.982	HMDB0000998	dCTP	1.6296	0.043472	0.104061	Up
S-CAP vs CON	296.098	HMDB0006038	3'-O-Methylguanosine	1.6348	0.00057207	0.00354878	Up
S-CAP vs CON	359.315	HMDB0011131	1-Monostearin	1.6352	0.038228	0.0942887	Up
S-CAP vs CON	384.273	HMDB0013332	3-Hydroxy-5,8-tetradecadienoylcarnitine	1.6391	0.038019	0.0939805	Up
S-CAP vs CON	203.068	HMDB0032706	(2-Naphthalenyloxy)acetic acid	1.6427	0.019536	0.0551982	Up
S-CAP vs CON	419.315	HMDB0012515	11'-Carboxy-alpha-chromanol	1.648	0.0011795	0.006202	Up
S-CAP vs CON	242.887	HMDB0029627	1,2,3,5-Tetrachloro-4-methoxybenzene	1.6566	0.011433	0.0363188	Up
S-CAP vs CON	474.258	HMDB0011480	LysoPE(0:0/18:4(6Z,9Z,12Z,15Z))	1.6627	0.00025801	0.00185653	Up
S-CAP vs CON	212.202	HMDB0037834	Ethyl menthane carboxamide	1.6646	3.84e-05	0.000393693	Up
S-CAP vs CON	271.046	HMDB0029496	Fukiic acid	1.6697	0.048288	0.112142	Up
S-CAP vs CON	273.097		alpha-Naphthoflavone	1.6718	6.8e-07	1.69213e-05	Up
S-CAP vs CON	199.041	HMDB0013858	3-Dechloroethylifosfamide	1.6771	0.0068959	0.0248383	Up
S-CAP vs CON	234.133	HMDB0013125	Hydroxypropionylcarnitine	1.6773	0.00020919	0.00155274	Up
S-CAP vs CON	615.174	HMDB0034052	Safflomin C	1.6777	0.016397	0.048098	Up
S-CAP vs CON	261.074	HMDB0028752	Asp-Glu	1.6795	0.015625	0.0464248	Up
S-CAP vs CON	103.077	HMDB0000718	Isovaleric acid	1.6803	0.00028676	0.00203307	Up
S-CAP vs CON	305.021	HMDB0011640	Uridine 2',3'-cyclic phosphate	1.6821	0.00072647	0.00425275	Up
S-CAP vs CON	341.136	HMDB0029866	licoflavanone	1.691	0.0017127	0.00830683	Up
S-CAP vs CON	199.097	HMDB0000350	3-Hydroxysebacic acid	1.6947	0.0025224	0.0112961	Up
S-CAP vs CON	244.108	HMDB0001458	Biotin amide	1.7061	0.00078675	0.00453647	Up
S-CAP vs CON	207.012		2-Naphthalenesulfonic acid	1.7067	0.0010939	0.00587135	Up
S-CAP vs CON	102.127	HMDB0032323	Hexylamine	1.7075	0.0034695	0.0143606	Up
S-CAP vs CON	137.07	HMDB0000699	1-Methylnicotinamide	1.7211	0.013211	0.0406634	Up
S-CAP vs CON	269.981	HMDB0060793	6,7-Dichloro-3-hydroxy-1,5 dihydro-imidazo[2,1-b]quinazolin-2-one	1.7232	0.0036424	0.0149192	Up
S-CAP vs CON	415.195	HMDB0029531	Glabrol	1.7338	0.034599	0.0871307	Up
S-CAP vs CON	387.234	HMDB0012109	5,6-Dihydroxyprostaglandin F1a	1.7388	0.037894	0.0937576	Up
S-CAP vs CON	417.337	HMDB0000430	24,25-Dihydroxyvitamin D	1.7405	0.019314	0.054687	Up
S-CAP vs CON	258.183	HMDB0014045	3-Methoxymorphinan	1.7425	0.0017522	0.00846787	Up
S-CAP vs CON	367.281	HMDB0031923	10,20-Dihydroxyeicosanoic acid	1.7454	0.0011173	0.00596636	Up
S-CAP vs CON	331.263	HMDB0001976	Docosapentaenoic acid (22n-6)	1.754	0.003194	0.013494	Up
S-CAP vs CON	828.55	HMDB0008189	PC(18:3(6Z,9Z,12Z)/22:6(4Z,7Z,10Z,13Z,16Z,19Z))	1.7578	0.0098599	0.0323487	Up
S-CAP vs CON	209.085	HMDB0033373	2-Ethyl-1-hexanol sulfate	1.7678	0.00027529	0.00196206	Up
S-CAP vs CON	211.095	HMDB0030311	Harmine	1.7787	0.00077517	0.00448894	Up
S-CAP vs CON	772.53	HMDB0009710	PE(22:6(4Z,7Z,10Z,13Z,16Z,19Z)/P-18:1(11Z))	1.779	0.0027491	0.0120698	Up
S-CAP vs CON	466.955	HMDB0001191	Deoxyuridine triphosphate	1.7865	0.003078	0.0131072	Up
S-CAP vs CON	318.224	HMDB0061635	3-hydroxynonanoyl carnitine	1.7887	0.0071866	0.0255768	Up
S-CAP vs CON	161.057	HMDB0032394	6-Methylcoumarin	1.7909	0.030769	0.0795728	Up
S-CAP vs CON	449.363	HMDB0034332	6-Deoxodolichosterone	1.7925	0.044921	0.106628	Up
S-CAP vs CON	244.995	HMDB0001120	Dimethylallylpyrophosphate	1.7963	0.032308	0.0825198	Up
S-CAP vs CON	349.272	HMDB0029683	2-Hydroxy-6-pentadecylbenzoic acid	1.7992	0.0010197	0.00555793	Up
S-CAP vs CON	425.359	HMDB0006461	Linoelaidylcarnitine	1.8169	0.036227	0.0902996	Up
S-CAP vs CON	387.107	HMDB0029277	8-8'-Dehydrodiferulic acid	1.8189	0.010323	0.0336202	Up
S-CAP vs CON	396.31	HMDB0004666	MG(0:0/20:4(5Z,8Z,11Z,14Z)/0:0)	1.8227	0.027504	0.0725975	Up
S-CAP vs CON	635.381	HMDB0029780	2alpha-Hydroxypyracrenic acid	1.8228	0.042431	0.102202	Up
S-CAP vs CON	330.226	HMDB0013202	6-Keto-decanoylcarnitine	1.8606	0.0075654	0.0264155	Up
S-CAP vs CON	324.06	HMDB0000095	Cytidine-5'-monophosphate	1.8725	0.0015531	0.00775687	Up
S-CAP vs CON	313.069	HMDB0029307	4',7-Dihydroxy-2',5-dimethoxyisoflavone	1.8867	0.044907	0.106628	Up
S-CAP vs CON	289.18	HMDB0000153	(16alpha,17beta)-estra-1,3,5(10)-triene-3,16,17-triol	1.8868	0.039529	0.0964706	Up
S-CAP vs CON	145.062	HMDB0000641	L-Glutamine	1.9164	4.58e-05	0.000455554	Up
S-CAP vs CON	113.06	HMDB0001164	trans-1,2-Dihydrobenzene-1,2-diol	1.922	0.0016054	0.00794435	Up
S-CAP vs CON	232.07	HMDB0033000	10-methylacridone	1.9305	0.012697	0.0393955	Up
S-CAP vs CON	505.353	HMDB0034500	Protobassic acid	1.9374	0.015687	0.0465244	Up
S-CAP vs CON	131.071	HMDB0000317	2-Hydroxy-3-methylpentanoic acid	1.9474	0.0094815	0.0313368	Up
S-CAP vs CON	1073.41	HMDB0006602	Lacto-N-hexaose	1.9683	0.0075682	0.0264155	Up
S-CAP vs CON	251.201	HMDB0037631	3-Methyl-alpha-ionyl acetate	1.9885	0.0016558	0.00810427	Up
S-CAP vs CON	451.377	HMDB0033984	6-Deoxocastasterone	2.0013	0.025764	0.0691051	Up
S-CAP vs CON	431.193	HMDB0060897	Diphenhydramine N-glucuronide	2.0114	0.032092	0.0821256	Up
S-CAP vs CON	464.138	HMDB0013689	Peonidin-3-glucoside	2.0131	0.0042236	0.0167882	Up
S-CAP vs CON	215.166	HMDB0000387	3-Hydroxydodecanoic acid	2.022	0.039361	0.0961483	Up
S-CAP vs CON	346.202	HMDB0041446	Rosmaricine	2.024	3.11e-05	0.000337456	Up
S-CAP vs CON	550.244	HMDB0060622	Endoxifen O-glucuronide	2.0295	0.015925	0.0470987	Up
S-CAP vs CON	357.277	HMDB0006322	Tetracosapentaenoic acid (24:5n-6)	2.0349	0.0020694	0.0096725	Up
S-CAP vs CON	451.486	HMDB0029996	9-Hentriacontanone	2.0369	0.0091865	0.0306254	Up
S-CAP vs CON	777.557	HMDB0010603	PG(18:0/18:1(11Z))	2.0523	0.0017193	0.00832371	Up
S-CAP vs CON	171.066	HMDB0000325	3-Hydroxysuberic acid	2.0715	5.53e-05	0.000534026	Up
S-CAP vs CON	282.12	HMDB0003331	1-Methyladenosine	2.0769	5.24e-06	8.37727e-05	Up
S-CAP vs CON	191.082	HMDB0031173	6-Hydroxy-1H-indole-3-acetamide	2.0805	0.0072698	0.0258046	Up
S-CAP vs CON	306.055	HMDB0001202	dCMP	2.101	0.00062466	0.00377184	Up
S-CAP vs CON	232.154	HMDB0002013	Butyrylcarnitine	2.1019	0.004053	0.0162613	Up
S-CAP vs CON	475.372	HMDB0034505	Soyasapogenol A	2.11	0.013174	0.0405945	Up
S-CAP vs CON	346.259	HMDB0061637	3-hydroxyundecanoyl carnitine	2.1237	3.07e-14	8.24598e-11	Up
S-CAP vs CON	295.205	HMDB0031068	ISOPALMITIC ACID	2.1281	0.015586	0.046396	Up
S-CAP vs CON	764.544	HMDB0012356	PS(16:0/18:0)	2.1286	0.00013828	0.00113276	Up
S-CAP vs CON	310.089	HMDB0030704	Taxiphyllin	2.136	0.018003	0.051682	Up
S-CAP vs CON	531.407	HMDB0033685	alpha-Tocopherol succinate	2.1434	0.032411	0.0827054	Up
S-CAP vs CON	104.063	HMDB0000112	4-Aminobutyric acid	2.146	0.045464	0.107536	Up
S-CAP vs CON	322.186	HMDB0028716	Arginylphenylalanine	2.1544	3.12e-06	5.48031e-05	Up
S-CAP vs CON	179.071	HMDB0011751	3-Methoxybenzenepropanoic acid	2.1584	0.0042623	0.0168673	Up
S-CAP vs CON	317.195	HMDB0029850	L-Citronellol glucoside	2.1636	0.005247	0.0199699	Up
S-CAP vs CON	449.347	HMDB0006455	Arachidonoylcarnitine	2.2033	0.00042714	0.0028339	Up
S-CAP vs CON	112.05	HMDB0000630	Cytosine	2.2123	0.00065468	0.00393539	Up
S-CAP vs CON	748.519	HMDB0112284	PS(15:0/18:1(9Z))	2.2157	6.64e-06	0.000100756	Up
S-CAP vs CON	386.987	HMDB0041780	trans-Resveratrol 3,4'-disulfate	2.2437	0.0085908	0.0290723	Up
S-CAP vs CON	133.03	HMDB0030967	2,4,6-Octatriynoic acid	2.2509	0.045904	0.108219	Up
S-CAP vs CON	403.322	HMDB0029458	Oryzarol	2.2511	0.011632	0.0367713	Up
S-CAP vs CON	217.097	HMDB0001238	N-ACETYLSEROTONIN	2.2566	0.0012327	0.00640652	Up
S-CAP vs CON	261.088	HMDB0011167	L-beta-aspartyl-L-phenylalanine	2.2587	0.0062182	0.0229511	Up
S-CAP vs CON	564.398	HMDB0011498	LysoPE(0:0/24:1(15Z))	2.265	0.0034695	0.0143606	Up
S-CAP vs CON	525.323	HMDB0034551	Medicagenic acid	2.2737	0.046371	0.10901	Up
S-CAP vs CON	1101.95	HMDB0047363	TG(24:0/24:1(15Z)/22:6(4Z,7Z,10Z,13Z,16Z,19Z))	2.2812	0.038536	0.0946504	Up
S-CAP vs CON	457.206	HMDB0060716	2-Hydroxy-desipramine glucuronide	2.2824	0.029979	0.077981	Up
S-CAP vs CON	371.316	HMDB0040270	Diethylhexyl adipate	2.288	4.79e-09	6.12751e-07	Up
S-CAP vs CON	262.049	HMDB0006049	O-Phosphotyrosine	2.294	0.013905	0.042313	Up
S-CAP vs CON	698.497	HMDB0009147	PE(18:3(6Z,9Z,12Z)/P-16:0)	2.2957	0.00644	0.0235431	Up
S-CAP vs CON	503.3		25S-Inokosterone	2.2975	0.0016745	0.008166	Up
S-CAP vs CON	175.111	HMDB0031622	6-Phenyl-3-hexen-2-one	2.3017	0.0011702	0.0061655	Up
S-CAP vs CON	1086.05	HMDB0045643	TG(20:0/24:0/24:1(15Z))	2.3167	0.034177	0.0863095	Up
S-CAP vs CON	336.133	HMDB0028984	Methionyl-Tryptophan	2.3186	9.73e-05	0.000848678	Up
S-CAP vs CON	300.219	HMDB0006320	2,6 Dimethylheptanoyl carnitine	2.3283	0.0014405	0.00726204	Up
S-CAP vs CON	127.076	HMDB0029314	Isopentenyl acetate	2.3329	0.001008	0.00550521	Up
S-CAP vs CON	1090.43	HMDB0012930	Docosanoyl-CoA	2.3415	0.026521	0.0707659	Up
S-CAP vs CON	1402	HMDB0056422	CL(16:0/16:0/18:1(11Z)/18:2(9Z,12Z))	2.3455	0.00016481	0.00128363	Up
S-CAP vs CON	447.205	HMDB0006224	17-beta-Estradiol-3-glucuronide	2.3976	0.014167	0.0428212	Up
S-CAP vs CON	289.056	HMDB0061134	Dedimethylchlorpromazine	2.404	0.022415	0.0619631	Up
S-CAP vs CON	272.186	HMDB0013238	Heptanoylcarnitine	2.4135	0.0043994	0.0173333	Up
S-CAP vs CON	355.237	HMDB0030361	(-)-Aspidospermine	2.4203	0.0001404	0.00114663	Up
S-CAP vs CON	211.171	HMDB0031017	10-Undecenyl acetate	2.4306	0.012251	0.038276	Up
S-CAP vs CON	333.019	HMDB0030159	3,3',4',5,6,7,8-Heptahydroxyflavone	2.4344	0.0010608	0.00573352	Up
S-CAP vs CON	1108.94	HMDB0001543	Diguanosine hexaphosphate	2.4504	0.044692	0.106272	Up
S-CAP vs CON	965.272	HMDB0031585	Patuletin 3-(2''-apiosyl-[2'''-feruloylgentiobioside])	2.4581	0.030384	0.0788818	Up
S-CAP vs CON	269.247	HMDB0030997	Cyclohexaneundecanoic acid	2.4666	0.0013808	0.00707343	Up
S-CAP vs CON	273.072	HMDB0060774	5-Carboxy-2'-deoxyuridine	2.4683	0.046486	0.109089	Up
S-CAP vs CON	322.238	HMDB0000309	3alpha,16beta-Dihydroxyandrostenone	2.4789	0.0060133	0.0223174	Up
S-CAP vs CON	303.232	HMDB0001999	Eicosapentaenoic acid	2.5019	0.0010626	0.00573352	Up
S-CAP vs CON	304.026	HMDB0011691	Cytidine 2',3'-cyclic phosphate	2.5038	0.0090382	0.0303192	Up
S-CAP vs CON	315.052	HMDB0030547	3,4',5,7-Tetrahydroxy-6-methoxyflavone	2.5052	0.0015585	0.00776943	Up
S-CAP vs CON	457.303	HMDB0035685	beta-Citraurol	2.5212	7.8e-05	0.000710545	Up
S-CAP vs CON	248.112	HMDB0002095	Malonylcarnitine	2.5287	0.0018143	0.00870526	Up
S-CAP vs CON	653.266	HMDB0000570	Coproporphyrin III	2.5387	0.007813	0.0271236	Up
S-CAP vs CON	281.197	HMDB0030357	N-Methylaspidospermatidine	2.5451	1.5e-05	0.000192427	Up
S-CAP vs CON	299.123	HMDB0013938	Promazine 5-sulfoxide	2.5503	0.0032673	0.0137604	Up
S-CAP vs CON	979.72	HMDB0061410	PC(DiMe(13,5)/DiMe(13,5))	2.552	0.023338	0.0639172	Up
S-CAP vs CON	440.277	HMDB0011472	LysoPE(0:0/15:0)	2.5553	0.012096	0.0379506	Up
S-CAP vs CON	275.217	HMDB0072858	MG(0:0/i-12:0/0:0)	2.5595	0.037627	0.0932692	Up
S-CAP vs CON	808.556	HMDB0012314	3-O-Sulfogalactosylceramide (d18:1/18:0)	2.5715	0.00067054	0.00401281	Up
S-CAP vs CON	492.13	HMDB0029236	Cyanidin 3-(6''-acetyl-galactoside)	2.5808	0.0039963	0.0161963	Up
S-CAP vs CON	605.394	HMDB0040498	3-Epipapyriferic acid	2.5889	0.03809	0.0940686	Up
S-CAP vs CON	305.96	HMDB0000021	Iodotyrosine	2.601	0.0015215	0.007613	Up
S-CAP vs CON	240.069	HMDB0042011	S-Phenylmercapturic acid	2.61	0.0011205	0.00596636	Up
S-CAP vs CON	615.171	HMDB0003178	Heme	2.66	0.0069959	0.0250641	Up
S-CAP vs CON	443.306	HMDB0038242	Ascorbyl stearate	2.6671	6.44e-07	1.6314e-05	Up
S-CAP vs CON	535.442	HMDB0007041	DG(14:1(9Z)/16:1(9Z)/0:0)	2.6821	0.029566	0.077206	Up
S-CAP vs CON	539.137	HMDB0001262	maltotriose	2.7022	0.0093896	0.0310712	Up
S-CAP vs CON	453.322	HMDB0002157	27-Norcholestanehexol	2.7163	0.011248	0.0359327	Up
S-CAP vs CON	218.104	HMDB0012204	Zeatin	2.7164	0.030909	0.0798582	Up
S-CAP vs CON	305.066	HMDB0001871	Epigallocatechin	2.7268	0.046899	0.109581	Up
S-CAP vs CON	286.103	HMDB0005923	N-Acetylcytidine	2.7348	6.31e-06	9.68592e-05	Up
S-CAP vs CON	537.408	HMDB0040172	Didodecyl thiobispropanoate	2.7421	0.010066	0.0329059	Up
S-CAP vs CON	985.947	HMDB0046780	TG(22:0/22:2(13Z,16Z)/O-18:0)	2.7478	0.033799	0.0854911	Up
S-CAP vs CON	675.544	HMDB0012097	SM(d18:1/14:0)	2.7529	0.012104	0.0379506	Up
S-CAP vs CON	425.115		N-Fructosyl gamma-glutamyl-S-methylcysteine	2.7624	0.047399	0.110652	Up
S-CAP vs CON	349.235	HMDB0031049	1,2-dihydroxyheptadec-16-yn-4-yl acetate	2.7632	0.0075697	0.0264155	Up
S-CAP vs CON	684.469	HMDB0008832	PE(14:0/18:4(6Z,9Z,12Z,15Z))	2.7673	0.00016914	0.00130222	Up
S-CAP vs CON	869.041	HMDB0001340	Diguanosine tetraphosphate	2.774	0.035247	0.0884807	Up
S-CAP vs CON	304.119	HMDB0031929	Zanthodioline	2.776	0.0017959	0.00864823	Up
S-CAP vs CON	433.332	HMDB0006228	24-Hydroxycalcitriol	2.782	0.00018348	0.00139665	Up
S-CAP vs CON	985.828	HMDB0045254	TG(18:0/22:4(7Z,10Z,13Z,16Z)/22:5(4Z,7Z,10Z,13Z,16Z))	2.8312	0.02659	0.0708056	Up
S-CAP vs CON	304.13	HMDB0029072	Threonyltryptophan	2.8443	0.0071409	0.0254814	Up
S-CAP vs CON	702.512	HMDB0007903	PC(14:1(9Z)/16:1(9Z))	2.847	0.00010745	0.000916594	Up
S-CAP vs CON	463.19	HMDB0006766	Estriol-16-Glucuronide	2.8552	0.021656	0.0603191	Up
S-CAP vs CON	738.509	HMDB0008845	PE(14:0/22:5(4Z,7Z,10Z,13Z,16Z))	2.857	0.0020699	0.0096725	Up
S-CAP vs CON	223.063	HMDB0030018	Elenolide	2.8574	0.015592	0.046396	Up
S-CAP vs CON	313.217	HMDB0000995	16-Dehydroprogesterone	2.8643	0.016947	0.04939	Up
S-CAP vs CON	257.21	HMDB0040904	Ipomeatetrahydrofuran	2.8841	0.026696	0.0709515	Up
S-CAP vs CON	629.372	HMDB0034503	2,3,23-Triacetylsericic acid	2.8856	0.00049538	0.00319248	Up
S-CAP vs CON	318.15	HMDB0028874	Hydroxyprolyl-Tryptophan	2.8905	6.75e-06	0.000101253	Up
S-CAP vs CON	495.259	HMDB0002053	Histidylproline diketopiperazine	2.9372	0.011525	0.0365187	Up
S-CAP vs CON	887.755	HMDB0055518	TG(18:4(6Z,9Z,12Z,15Z)/20:5(5Z,8Z,11Z,14Z,17Z)/O-18:0)	2.9431	0.044961	0.106628	Up
S-CAP vs CON	581.465	HMDB0071228	TG(8:0/14:0/10:0)	2.9685	0.042448	0.102202	Up
S-CAP vs CON	250.071	HMDB0029355	N-Phenylacetylaspartic acid	2.9741	0.0015116	0.00757763	Up
S-CAP vs CON	563.08	HMDB0001328	dTDP-D-glucose	2.9973	0.011435	0.0363188	Up
S-CAP vs CON	361.199	HMDB0002802	Cortisone	2.9989	0.0078553	0.0271999	Up
S-CAP vs CON	632.432	HMDB0008855	PE(14:1(9Z)/14:1(9Z))	3.0021	7.44e-05	0.000679526	Up
S-CAP vs CON	239.115	HMDB0000194	Anserine	3.0137	5.64e-06	8.80949e-05	Up
S-CAP vs CON	519.378	HMDB0028912	Isoleucyl-Lysine	3.0143	2.89e-05	0.000317699	Up
S-CAP vs CON	445.113	HMDB0002219	Glycitin	3.0239	0.00071509	0.00420449	Up
S-CAP vs CON	403.283	HMDB0011555	MG(0:0/22:5(4Z,7Z,10Z,13Z,16Z)/0:0)	3.029	0.0058605	0.0218728	Up
S-CAP vs CON	293.151	HMDB0000145	Estrone	3.0293	0.0079246	0.0274047	Up
S-CAP vs CON	758.199	HMDB0030581	Perillanin	3.0352	0.00010683	0.000914189	Up
S-CAP vs CON	228.949		PFCA-Cl	3.087	0.017168	0.0497627	Up
S-CAP vs CON	563.215	HMDB0004051	Aerobactin	3.1321	0.03263	0.0830268	Up
S-CAP vs CON	276.126	HMDB0005766	Norophthalmic acid	3.1452	9.37e-06	0.000131134	Up
S-CAP vs CON	445.222	HMDB0037037	Glycinoeclepin A	3.1465	0.042297	0.102022	Up
S-CAP vs CON	780.533	HMDB0012313	3-O-Sulfogalactosylceramide (d18:1/16:0)	3.1832	1.74e-07	5.93245e-06	Up
S-CAP vs CON	337.274	HMDB0006070	Pregnanetriol	3.2232	2.66e-05	0.000303154	Up
S-CAP vs CON	301.034	HMDB0003074	Delphinidin	3.2373	0.00068994	0.00411055	Up
S-CAP vs CON	229.117	HMDB0032133	Bisphenol A	3.2641	0.049213	0.113977	Up
S-CAP vs CON	507.368	HMDB0034519	Theasapogenol A	3.2704	0.0044866	0.0175738	Up
S-CAP vs CON	688.491	HMDB0008829	PE(14:0/18:2(9Z,12Z))	3.2761	0.00049663	0.00319248	Up
S-CAP vs CON	271.062	HMDB0005897	Dihydrogenistein	3.2785	0.0057699	0.0215929	Up
S-CAP vs CON	881.746	HMDB0005385	TG(16:0/18:1(9Z)/20:4(5Z,8Z,11Z,14Z))	3.2958	0.022117	0.0614551	Up
S-CAP vs CON	381.311	HMDB0011545	MG(0:0/20:3(11Z,14Z,17Z)/0:0)	3.2984	0.049825	0.115068	Up
S-CAP vs CON	263.023	HMDB0000559	3-Methoxy-4-hydroxyphenylethyleneglycol sulfate	3.329	0.0005093	0.00325058	Up
S-CAP vs CON	576.395	HMDB0010400	LysoPC(22:2(13Z,16Z)/0:0)	3.3475	3.57e-07	1.03146e-05	Up
S-CAP vs CON	439.192	HMDB0036162	3'-Hydroxy-HT2 toxin	3.3683	0.020516	0.0576042	Up
S-CAP vs CON	387.163	HMDB0039964	beta-D-Glucopyranosyl-11-hydroxyjasmonic acid	3.4166	0.00028187	0.00200366	Up
S-CAP vs CON	203.002	HMDB0060013	O-methoxycatechol-O-sulphate	3.443	0.02531	0.068213	Up
S-CAP vs CON	244.079	HMDB0060405	5'-Deoxy-5-fluorocytidine	3.4835	0.01293	0.0400258	Up
S-CAP vs CON	145.015	HMDB0000208	Oxoglutaric acid	3.4845	0.00013339	0.00109941	Up
S-CAP vs CON	323.125	HMDB0006834	D-Pantothenoyl-L-cysteine	3.5098	0.039209	0.0959521	Up
S-CAP vs CON	101.024	HMDB0000005	2-Oxobutyric acid	3.5107	0.00025202	0.00182529	Up
S-CAP vs CON	315.181	HMDB0029346	Neryl glucoside	3.5241	0.0034838	0.0143793	Up
S-CAP vs CON	261.031	HMDB0001530	Mannitol 1-phosphate	3.5354	0.0028388	0.0123704	Up
S-CAP vs CON	419.307	HMDB0010331	Palmitoyl glucuronide	3.556	1.26e-05	0.000168747	Up
S-CAP vs CON	331.227	HMDB0000016	Deoxycorticosterone	3.5598	0.0010321	0.00560232	Up
S-CAP vs CON	225.064	HMDB0011105	5-Acetylamino-6-formylamino-3-methyluracil	3.5621	0.0091057	0.0305075	Up
S-CAP vs CON	223.062	HMDB0032616	Sinapic acid	3.5757	0.00050172	0.00320984	Up
S-CAP vs CON	519.11	HMDB0029529	6''-Malonylgenistin	3.592	0.0015651	0.00778762	Up
S-CAP vs CON	247.056	HMDB0011163	L-beta-aspartyl-L-aspartic acid	3.6541	0.023233	0.0637489	Up
S-CAP vs CON	414.268	HMDB0059632	(9S,10S)-10-hydroxy-9-(phosphonooxy)octadecanoate	3.6553	2e-08	1.30991e-06	Up
S-CAP vs CON	244.027	HMDB0001876	Epinephrine sulfate	3.6629	0.017216	0.0498491	Up
S-CAP vs CON	545.371	HMDB0035340	Ganoderic acid Mi	3.6989	0.0001894	0.00143356	Up
S-CAP vs CON	905.478	HMDB0116797	CL(8:0/8:0/8:0/8:0)	3.7321	8.4e-05	0.000759841	Up
S-CAP vs CON	155.044	HMDB0012209	Diethylphosphate	3.828	0.021548	0.0601854	Up
S-CAP vs CON	429.371	HMDB0003822	Cholesteryl acetate	3.8455	0.0074514	0.0262066	Up
S-CAP vs CON	251.075	HMDB0000071	2'-Deoxyinosine	3.8568	3.06e-05	0.000333975	Up
S-CAP vs CON	621.436	HMDB0036439	Fasciculic acid A	3.9097	5.2e-05	0.000509486	Up
S-CAP vs CON	186.091	HMDB0032597	4-Hydroxydiphenylamine	4.0769	0.0040341	0.0162613	Up
S-CAP vs CON	261.007	HMDB0011719	Homovanillic acid sulfate	4.082	0.0363	0.0903966	Up
S-CAP vs CON	886.155	HMDB0006503	Phenylacetyl-CoA	4.1282	0.019878	0.0560455	Up
S-CAP vs CON	636.442	HMDB0036928	Mactraxanthin	4.14	0.00053048	0.00335389	Up
S-CAP vs CON	188.176	HMDB0002189	N8-Acetylspermidine	4.2056	2.61e-05	0.00029978	Up
S-CAP vs CON	365.105	HMDB0000163	D-Maltose	4.2129	0.0009053	0.00505728	Up
S-CAP vs CON	971.386	HMDB0000585	Glucosylgalactosyl hydroxylysine	4.2175	0.0026644	0.011775	Up
S-CAP vs CON	881.754	HMDB0005369	TG(16:0/18:0/18:2(9Z,12Z))	4.2243	0.040274	0.0979327	Up
S-CAP vs CON	771.525	HMDB0010580	PG(16:0/20:4(5Z,8Z,11Z,14Z))	4.2334	1.21e-07	4.50297e-06	Up
S-CAP vs CON	692.448	HMDB0112275	PS(14:1(9Z)/15:0)	4.2349	2.5e-06	4.60809e-05	Up
S-CAP vs CON	611.39	HMDB0116660	PG(i-12:0/i-12:0)	4.2352	0.0060108	0.0223174	Up
S-CAP vs CON	332.243	HMDB0061636	3-hydroxydecanoyl carnitine	4.2466	0.00047278	0.00309089	Up
S-CAP vs CON	779.556	HMDB0115112	PA(20:1(11Z)/22:4(7Z,10Z,13Z,16Z))	4.3072	8.72e-06	0.000123947	Up
S-CAP vs CON	371.148	HMDB0005789	Tetrahydrocurcumin	4.3431	0.027492	0.0725975	Up
S-CAP vs CON	563.411	HMDB0001063	3-Hexaprenyl-4,5-Dihydroxybenzoic acid	4.3812	0.0051292	0.0196609	Up
S-CAP vs CON	329.247	HMDB0002183	Docosahexaenoic acid	4.3874	0.0082289	0.0281312	Up
S-CAP vs CON	552.221	HMDB0061124	4-Hydroxytamoxifen-N-glucuronide	4.4042	0.0037879	0.0154449	Up
S-CAP vs CON	395.294	HMDB0038506	7,8-Dehydro-beta-micropteroxanthin	4.4473	0.0086192	0.0290907	Up
S-CAP vs CON	361.198	HMDB0028720	Arginyltryptophan	4.4577	0.016695	0.0488125	Up
S-CAP vs CON	445.322	HMDB0032521	Stearyl citrate	4.4613	6.68e-08	3.05691e-06	Up
S-CAP vs CON	793.738	HMDB0042094	TG(14:0/15:0/18:0)	4.4792	3.86e-09	5.18951e-07	Up
S-CAP vs CON	749.514	HMDB0114893	PA(18:0/22:6(4Z,7Z,10Z,13Z,16Z,19Z))	4.5142	4.54e-06	7.45759e-05	Up
S-CAP vs CON	465.302	HMDB0062305	1-(11Z-eicosenoyl)-glycero-3-phosphate	4.5177	0.040706	0.0988046	Up
S-CAP vs CON	762.462	HMDB0061019	14-hydroxyclarithromycin	4.5889	0.024721	0.0669614	Up
S-CAP vs CON	662.471	HMDB0008825	PE(14:0/16:1(9Z))	4.5936	2.42e-05	0.000281349	Up
S-CAP vs CON	710.231	HMDB0060787	6-Methoxy-2-naphthylacetic acid	4.8197	2.06e-05	0.000247594	Up
S-CAP vs CON	736.501	HMDB0008847	PE(14:0/22:6(4Z,7Z,10Z,13Z,16Z,19Z))	4.8313	3.79e-08	2.07895e-06	Up
S-CAP vs CON	471.211	HMDB0035921	Limonin	4.8475	0.045544	0.107631	Up
S-CAP vs CON	635.45	HMDB0114835	PA(16:0/15:0)	4.893	3.42e-05	0.000361888	Up
S-CAP vs CON	648.453	HMDB0008856	PE(14:1(9Z)/15:0)	4.9743	5.67e-09	6.30842e-07	Up
S-CAP vs CON	563.398	HMDB0010330	Cholesterol glucuronide	5.0212	0.0095664	0.0315508	Up
S-CAP vs CON	700.492	HMDB0008896	PE(15:0/18:3(6Z,9Z,12Z))	5.0739	2.76e-06	4.9479e-05	Up
S-CAP vs CON	497.115	HMDB0029291	3,4-Dicaffeoyl-1,5-quinolactone	5.0766	0.015521	0.0462861	Up
S-CAP vs CON	988.755	HMDB0004841	Galabiosylceramide (d18:1/25:0)	5.1763	0.0010355	0.00560971	Up
S-CAP vs CON	397.279	HMDB0062325	1-hexadecyl-glycero-3-phosphate	5.1902	8.72e-09	7.32928e-07	Up
S-CAP vs CON	374.301	HMDB0061639	3-hydroxytridecanoyl carnitine	5.1925	0.0028405	0.0123704	Up
S-CAP vs CON	367.158	HMDB0001032	Dehydroepiandrosterone sulfate	5.2488	0.014127	0.0427459	Up
S-CAP vs CON	131.071	HMDB0000665	2-Hydroxyisocaproic acid	5.3375	0.012458	0.038835	Up
S-CAP vs CON	290.159	HMDB0000552	3-Methylglutarylcarnitine	5.3417	0.00044859	0.00294711	Up
S-CAP vs CON	640.367	HMDB0013022	Neuromedin N	5.4412	0.0029573	0.0126734	Up
S-CAP vs CON	239.076	HMDB0032129	2',5'-Dihydroxychalcone	5.4655	0.032513	0.082808	Up
S-CAP vs CON	543.157	HMDB0010356	Estriol 3-sulfate 16-glucuronide	5.5493	0.00094648	0.0052654	Up
S-CAP vs CON	291.005	HMDB0060692	Carboxyifosfamide	5.5915	0.0016288	0.00801589	Up
S-CAP vs CON	669.456	HMDB0114785	PA(14:0/20:4(5Z,8Z,11Z,14Z))	5.6108	5.4e-07	1.40624e-05	Up
S-CAP vs CON	686.47	HMDB0008830	PE(14:0/18:3(6Z,9Z,12Z))	5.6148	6.02e-09	6.30842e-07	Up
S-CAP vs CON	894.624	HMDB0112533	PS(20:0/22:2(13Z,16Z))	5.6528	8.3e-06	0.000119877	Up
S-CAP vs CON	523.366	HMDB0114756	LysoPA(24:0/0:0)	5.6654	1.81e-09	3.24849e-07	Up
S-CAP vs CON	420.25	HMDB0038568	PC-M6	5.93	0.0030844	0.0131137	Up
S-CAP vs CON	388.068	HMDB0006880	Acetyl adenylate	6.0527	0.0093891	0.0310712	Up
S-CAP vs CON	525.312	HMDB0003577	VPGPR Enterostatin	6.076	0.030967	0.0799315	Up
S-CAP vs CON	713.493	HMDB0037045	19'-Hexanoyloxymytiloxanthin	6.3074	0.001412	0.00718578	Up
S-CAP vs CON	263.047	HMDB0060727	2',2'-Difluoro-2'-deoxyuridine	6.4284	0.0028994	0.0126063	Up
S-CAP vs CON	646.471	HMDB0008883	PE(14:1(9Z)/P-16:0)	6.4579	1.24e-07	4.54574e-06	Up
S-CAP vs CON	676.485	HMDB0007867	PC(14:0/14:1(9Z))	6.4751	1.46e-08	1.05878e-06	Up
S-CAP vs CON	513.352	HMDB0034525	Gymnestrogenin	6.5183	0.04467	0.106272	Up
S-CAP vs CON	493.335	HMDB0011628	glycyrrhetic acid	6.5339	7.27e-06	0.000108577	Up
S-CAP vs CON	184.026	HMDB0002205	L-Homocysteic acid	6.5342	8.01e-08	3.32865e-06	Up
S-CAP vs CON	626.245	HMDB0003362	Chitin	6.6551	0.026442	0.0706267	Up
S-CAP vs CON	479.337	HMDB0034086	Dolicholide	6.6902	2.49e-09	3.86271e-07	Up
S-CAP vs CON	397.204	HMDB0240590	Pregnanolone sulfate	6.6969	0.011273	0.0359327	Up
S-CAP vs CON	427.301		Leupeptin	6.7348	0.00019931	0.00149294	Up
S-CAP vs CON	660.458	HMDB0008858	PE(14:1(9Z)/16:1(9Z))	6.8622	0.00086792	0.00487887	Up
S-CAP vs CON	260.168	HMDB0029829	Norchalciporyl propionate	6.8667	0.0010075	0.00550521	Up
S-CAP vs CON	712.495	HMDB0008838	PE(14:0/20:4(5Z,8Z,11Z,14Z))	6.8919	7.41e-06	0.000109427	Up
S-CAP vs CON	714.497	HMDB0008836	PE(14:0/20:3(5Z,8Z,11Z))	7.0804	1.78e-07	5.97911e-06	Up
S-CAP vs CON	673.476	HMDB0007860	PA(16:0/18:2(9Z,12Z))	7.2034	0.0011287	0.00597	Up
S-CAP vs CON	580.902	HMDB0003529	myo-Inositol 1,3,4,5,6-pentakisphosphate	7.2407	7.03e-05	0.000660447	Up
S-CAP vs CON	675.479	HMDB0007858	PA(16:0/18:1(11Z))	7.3019	4.98e-07	1.33822e-05	Up
S-CAP vs CON	683.473	HMDB0114821	PA(15:0/20:4(5Z,8Z,11Z,14Z))	7.3816	5.89e-08	2.87983e-06	Up
S-CAP vs CON	726.508	HMDB0007877	PC(14:0/18:4(6Z,9Z,12Z,15Z))	7.4197	3.26e-07	9.50962e-06	Up
S-CAP vs CON	332.07	HMDB0000905	2'-Deoxyadenosine-5'-monophosphate	7.4602	0.01074	0.0346843	Up
S-CAP vs CON	539.372	HMDB0034645	22-Acetylpriverogenin B	7.4776	0.043256	0.103776	Up
S-CAP vs CON	573.383	HMDB0010344	Vitamin D2 3-glucuronide	7.48	5.55e-09	6.30842e-07	Up
S-CAP vs CON	720.472	HMDB0112282	PS(15:0/16:1(9Z))	7.5521	4.76e-07	1.3038e-05	Up
S-CAP vs CON	645.451	HMDB0114779	PA(14:0/18:2(9Z,12Z))	7.5988	2.21e-06	4.15009e-05	Up
S-CAP vs CON	539.25	HMDB0010357	Tetrahydroaldosterone-3-glucuronide	7.6304	0.0092183	0.0306554	Up
S-CAP vs CON	541.214	HMDB0035167	Cinncassiol C1 19-glucoside	7.6368	0.00061166	0.00370163	Up
S-CAP vs CON	650.462	HMDB0008823	PE(14:0/15:0)	7.6405	8.38e-06	0.000120388	Up
S-CAP vs CON	479.301	HMDB0030180	Crustecdysone	7.7069	0.04003	0.0974277	Up
S-CAP vs CON	685.48	HMDB0115509	PA(15:0/20:3(8Z,11Z,14Z))	7.7192	2.58e-07	8.25373e-06	Up
S-CAP vs CON	429.228	HMDB0033080	Antibiotic CJ 15544	7.7741	0.033821	0.0854911	Up
S-CAP vs CON	159.103	HMDB0000486	7-Hydroxyoctanoic acid	7.8498	0.030533	0.0791842	Up
S-CAP vs CON	355.155	HMDB0030666	rutamarin	7.8508	0.0018702	0.00892472	Up
S-CAP vs CON	599.412	HMDB0036871	Mytiloxanthin	7.9244	1.18e-07	4.50297e-06	Up
S-CAP vs CON	607.43	HMDB0114812	PA(15:0/14:0)	7.9871	1.93e-05	0.000234689	Up
S-CAP vs CON	545.203	HMDB0000667	L-Thyronine	8.0684	0.0040353	0.0162613	Up
S-CAP vs CON	549.053	HMDB0012300	UDP-4-dehydro-6-deoxy-D-glucose	8.1629	4.59e-08	2.39792e-06	Up
S-CAP vs CON	287.2	HMDB0000053	Androstenedione	8.1664	0.008462	0.0287816	Up
S-CAP vs CON	711.506	HMDB0114827	PA(15:0/22:4(7Z,10Z,13Z,16Z))	8.33	5.06e-07	1.34537e-05	Up
S-CAP vs CON	167.993	HMDB0030524	2-Mercaptobenzothiazole	8.376	0.00015584	0.0012316	Up
S-CAP vs CON	474.188	HMDB0060464	Codeine-6-glucuronide	8.4573	0.016151	0.0475734	Up
S-CAP vs CON	591.416	HMDB0029767	Saringosterol 3-glucoside	8.6117	3.34e-05	0.000357588	Up
S-CAP vs CON	461.179	HMDB0033653	1-alpha-Acevaltrate	8.6611	0.035751	0.0894433	Up
S-CAP vs CON	536.888	HMDB0000561	beta-carotene	8.6615	2.98e-05	0.000327191	Up
S-CAP vs CON	639.431	HMDB0116636	PG(a-13:0/a-13:0)	8.7427	1.04e-06	2.3573e-05	Up
S-CAP vs CON	777.545	HMDB0115087	PA(20:0/22:6(4Z,7Z,10Z,13Z,16Z,19Z))	8.7533	9.27e-06	0.000131132	Up
S-CAP vs CON	699.497	HMDB0114805	PA(14:1(9Z)/22:2(13Z,16Z))	8.7815	2.73e-06	4.92365e-05	Up
S-CAP vs CON	463.232	HMDB0010337	6-Dehydrotestosterone glucuronide	8.8953	0.015749	0.0466573	Up
S-CAP vs CON	295.154	HMDB0030555	Tocopheronic acid	8.9112	0.047845	0.111402	Up
S-CAP vs CON	287.135		Indole-3-acetyl-L-isoleucine	8.9293	0.006581	0.0239608	Up
S-CAP vs CON	260.057	HMDB0001109	Glucosamine-1P	8.9474	0.006318	0.0232235	Up
S-CAP vs CON	1087.57	HMDB0032781	Acetyljujuboside B	9.0195	0.007557	0.0264155	Up
S-CAP vs CON	453.229	HMDB0029925	Methyl cellulose	9.0218	0.017393	0.0501977	Up
S-CAP vs CON	498.289	HMDB0000951	taurochenodeoxycholic acid	9.2293	0.03826	0.0942887	Up
S-CAP vs CON	303.195	HMDB0000405	2-Methoxyestradiol	9.2519	0.010487	0.0341134	Up
S-CAP vs CON	351.074	HMDB0041733	Ferulic acid 4-O-glucuronide	9.2828	0.026615	0.0708056	Up
S-CAP vs CON	837.074	HMDB0001211	Diadenosine tetraphosphate	9.4351	5.37e-07	1.40624e-05	Up
S-CAP vs CON	537.38	HMDB0033635	Cyclotricuspidogenin C	9.5237	5e-10	1.49138e-07	Up
S-CAP vs CON	463.282	HMDB0062303	1-(11Z,14Z-eicosadienoyl)-glycero-3-phosphate	9.5924	0.006475	0.0236389	Up
S-CAP vs CON	347.222	HMDB0000015	Cortexolone	9.5968	0.0073226	0.0259234	Up
S-CAP vs CON	495.271	HMDB0006117	APGPR Enterostatin	9.6156	0.011991	0.0377286	Up
S-CAP vs CON	494.325	HMDB0010382	LysoPC(16:0/0:0)	9.7706	0.0055966	0.0210027	Up
S-CAP vs CON	513.269	HMDB0030737	Capsianoside V	9.9022	0.0034589	0.0143606	Up
S-CAP vs CON	709.495	HMDB0116648	PG(a-13:0/i-18:0)	9.9798	5.56e-06	8.78623e-05	Up
S-CAP vs CON	277.031	HMDB0060432	Alcophosphamide	9.9967	4.19e-07	1.18447e-05	Up
S-CAP vs CON	723.225	HMDB0030334	2-Feruloyl-1-sinapoylgentiobiose	10.057	0.0050473	0.0194021	Up
S-CAP vs CON	569.15		hypocrellin A	10.145	0.00050011	0.00320717	Up
S-CAP vs CON	505.315	HMDB0033709	Desglucocoroloside	10.189	0.014822	0.0445348	Up
S-CAP vs CON	916.625	HMDB0061487	PE(DiMe(11,5)/MonoMe(13,5))	10.242	1.74e-07	5.93245e-06	Up
S-CAP vs CON	463.305	HMDB0060725	2,6-Pipecoloxylidide	10.25	0.009892	0.0324143	Up
S-CAP vs CON	243.067	HMDB0004215	Piceatannol	10.334	8.53e-11	5.39251e-08	Up
S-CAP vs CON	585.292	HMDB0031448	Glycosides	10.647	0.0045943	0.017917	Up
S-CAP vs CON	696.5	HMDB0009213	PE(18:4(6Z,9Z,12Z,15Z)/P-16:0)	10.673	3.59e-05	0.000374082	Up
S-CAP vs CON	397.113	HMDB0029190	5-(3',4'-dihydroxyphenyl)-gamma-valerolactone-3'-O-glucuronide	10.723	0.0020511	0.00965263	Up
S-CAP vs CON	603.398	HMDB0033494	Tetronasin	10.804	1.59e-07	5.56352e-06	Up
S-CAP vs CON	478.259	HMDB0037530	1'-O-Acetylpaxilline	10.972	0.025795	0.0691051	Up
S-CAP vs CON	519.332	HMDB0114757	LysoPA(24:1(15Z)/0:0)	11.234	0.0016825	0.00818985	Up
S-CAP vs CON	637.104	HMDB0031274	1,3,4-Trigalloyl-beta-D-glucopyranose	11.306	1.03e-06	2.3573e-05	Up
S-CAP vs CON	253.065	HMDB0060559	Acetaminophen cystein	11.361	0.046161	0.108708	Up
S-CAP vs CON	710.487	HMDB0008840	PE(14:0/20:5(5Z,8Z,11Z,14Z,17Z))	11.434	7.81e-08	3.32865e-06	Up
S-CAP vs CON	644.316	HMDB0013056	S-(11-OH-9-deoxy-delta9,12-PGD2)-glutathione	11.472	0.018345	0.0525418	Up
S-CAP vs CON	695.482	HMDB0116639	PG(a-13:0/a-17:0)	11.553	1.68e-08	1.15141e-06	Up
S-CAP vs CON	565.282	HMDB0002379	Mesoporphyrin IX	11.611	0.049247	0.113977	Up
S-CAP vs CON	617.413	HMDB0114853	PA(16:1(9Z)/14:1(9Z))	11.632	3.62e-06	6.19998e-05	Up
S-CAP vs CON	608.088	HMDB0000290	Uridine diphosphate-N-acetylglucosamine	11.764	4.64e-08	2.39792e-06	Up
S-CAP vs CON	567.067	HMDB0000286	Uridine diphosphate glucose	12.101	0.00017863	0.00136357	Up
S-CAP vs CON	591.408	HMDB0114795	PA(14:1(9Z)/14:0)	12.104	9.75e-07	2.29732e-05	Up
S-CAP vs CON	695.475	HMDB0114806	PA(14:1(9Z)/22:4(7Z,10Z,13Z,16Z))	12.172	2.01e-06	3.91994e-05	Up
S-CAP vs CON	375.253	HMDB0006472	Calcitroic acid	12.308	0.00085377	0.00482511	Up
S-CAP vs CON	306.1	HMDB0029839	Ascorbigen	12.322	0.044521	0.106115	Up
S-CAP vs CON	720.004	HMDB0003665	Phosphoribosyl-ATP	12.325	1.58e-06	3.27189e-05	Up
S-CAP vs CON	496.016	HMDB0000980	Dihydroneopterin triphosphate	12.402	1.6e-05	0.000202891	Up
S-CAP vs CON	671.462	HMDB0114836	PA(16:0/18:3(6Z,9Z,12Z))	12.584	1.27e-08	9.45963e-07	Up
S-CAP vs CON	308.122	HMDB0028809	Glutaminyltyrosine	13.406	0.03362	0.0851431	Up
S-CAP vs CON	195.085	HMDB0059631	Cis-stilbene oxide	13.517	0.0014342	0.0072546	Up
S-CAP vs CON	595.166	HMDB0029537	Safflor Yellow A	13.73	1.74e-06	3.51808e-05	Up
S-CAP vs CON	415.176	HMDB0037040	Armillaric acid	14.279	0.00074693	0.00435356	Up
S-CAP vs CON	367.118	HMDB0002269	Curcumin	14.793	0.0097734	0.0321075	Up
S-CAP vs CON	559.137	HMDB0030109	Albanol B	15.128	1.2e-07	4.50297e-06	Up
S-CAP vs CON	525.131	HMDB0029944	Ascorbalamic acid	15.157	0.0068451	0.0247215	Up
S-CAP vs CON	578.079	HMDB0012277	Phosphoribosylformimino-AICAR-P	15.249	5.6e-06	8.80119e-05	Up
S-CAP vs CON	345.132		1-methyl-N-(2-(nicotinamido)ethyl)-1H-indole-3-carboxamide	15.273	0.022549	0.0622088	Up
S-CAP vs CON	506.022	HMDB0001512	Thiamine triphosphate	15.453	3.61e-08	2.06228e-06	Up
S-CAP vs CON	675.14	HMDB0013647	Adenosine thiamine diphosphate	15.59	1.73e-06	3.51313e-05	Up
S-CAP vs CON	311.038	HMDB0013680	Caftaric acid	15.625	0.046699	0.109398	Up
S-CAP vs CON	247.072	HMDB0004185	5-Hydroxyindoleacetylglycine	16.068	0.00010046	0.000867935	Up
S-CAP vs CON	289.104	HMDB0012267	N-Succinyl-L,L-2,6-diaminopimelate	16.339	0.029939	0.0779505	Up
S-CAP vs CON	588.078	HMDB0001346	GDP-4-Dehydro-6-deoxy-D-mannose	16.886	1.47e-09	3.04103e-07	Up
S-CAP vs CON	172.956	HMDB0032059	2-Bromophenol	16.999	0.03499	0.0879489	Up
S-CAP vs CON	221.082	HMDB0002056	Monoisobutyl phthalate	17.034	0.0091833	0.0306254	Up
S-CAP vs CON	249.133	HMDB0034750	Isopentyl beta-D-glucoside	17.748	0.0042388	0.0167991	Up
S-CAP vs CON	245.099	HMDB0028981	Methionyl-Proline	18.481	0.0020819	0.00971187	Up
S-CAP vs CON	574.142	HMDB0004220	Biotinyl-5'-AMP	18.557	1.28e-06	2.73664e-05	Up
S-CAP vs CON	468.133	HMDB0031943	O-Methyl-4-[(2',3',4'-tri-O-acetyl-alpha-L-rhamnosyloxy)benzyl]thiocarbamate	18.637	4.73e-05	0.000469035	Up
S-CAP vs CON	289.213	HMDB0000234	testosterone	18.993	0.00025841	0.00185653	Up
S-CAP vs CON	495.293	HMDB0010318	Pregnanediol 3-O-glucuronide	23.357	0.025773	0.0691051	Up
S-CAP vs CON	273.079	HMDB0030634	beta-Pyrufuran	23.765	0.02817	0.0740639	Up
S-CAP vs CON	369.174	HMDB0002759	Androsterone sulfate	23.92	0.02577	0.0691051	Up
S-CAP vs CON	641.116	HMDB0041387	Quercetin 3-(2-caffeoylglucuronoside)	23.942	3.07e-06	5.44561e-05	Up
S-CAP vs CON	458.176	HMDB0001396	5-Methyltetrahydrofolic acid	24.569	0.032129	0.0821415	Up
S-CAP vs CON	651.794	HMDB0000265	3,5,3'-TRIIODOTHYRONINE	24.741	1.96e-06	3.83733e-05	Up
S-CAP vs CON	559.182	HMDB0028979	Methionyl-Methionine	26.667	0.001706	0.00828937	Up
S-CAP vs CON	533.13	HMDB0030640	Biochanin A 7-(6-malonylglucoside)	27.629	2.18e-05	0.000257574	Up
S-CAP vs CON	294.109	HMDB0028743	Asparaginyl-Tyrosine	28.845	0.034263	0.0864454	Up
S-CAP vs CON	305.212	HMDB0000523	5-Androstene-3b,16b,17a-triol	32.475	0.024012	0.0654351	Up
S-CAP vs CON	744.483	HMDB0112425	PS(18:2(9Z,12Z)/15:0)	33.716	0.043491	0.104061	Up
S-CAP vs CON	232.092	HMDB0028741	Asparaginyl-Threonine	38.583	0.0052827	0.0200488	Up
S-CAP vs CON	205.122	HMDB0030770	4-Hydroxy-3-(3-methyl-2-butenyl)acetophenone	39.429	0.046768	0.10946	Up
S-CAP vs CON	443.173	HMDB0035864	13-Hydroxy-5'-O-methylmelledonal	40.745	0.0066484	0.024141	Up
S-CAP vs CON	191.092	HMDB0031710	1,9-Nonanedithiol	45.291	0.033251	0.0842878	Up
S-CAP vs CON	445.187	HMDB0004483	Estrone glucuronide	45.308	0.0025318	0.0113006	Up
S-CAP vs CON	268.099	HMDB0028733	Asparaginylhistidine	46.074	0.01305	0.0403469	Up
S-CAP vs CON	246.073	HMDB0028727	Asparaginylaspartic acid	51.357	0.0012651	0.00656244	Up
S-CAP vs CON	261.059		4-Thiouridine	54.105	0.031747	0.0816299	Up
S-CAP vs CON	481.117	HMDB0030583	Silibinin	56.106	0.0052024	0.0198847	Up
S-CAP vs CON	470.143	HMDB0006485	10-Formyldihydrofolate	56.951	0.00014409	0.00115964	Up
S-CAP vs CON	969.443	HMDB0010032	PIP2(16:0/16:0)	67.085	0.011847	0.0373612	Up
S-CAP vs CON	875.388	HMDB0030010	Glucoconvallatoxoloside	67.708	0.0077047	0.0268515	Up
S-CAP vs CON	369.134	HMDB0030439	Fragransol D	77.163	0.0073544	0.0260017	Up
S-CAP vs CON	480.109	HMDB0000121	FOLIC ACID	79.76	0.0022384	0.0102814	Up
S-CAP vs CON	160.896	HMDB0042048	Trichloroacetic acid	108.47	9.6e-05	0.00084321	Up
S-CAP vs CON	367.115	HMDB0001204	trans-3-Hydroxycotinine glucuronide	142.32	0.024576	0.0666365	Up
S-CAP vs CON	411.185	HMDB0000416	17-Hydroxypregnenolone sulfate	159.46	0.0037631	0.0153669	Up
S-CAP vs CON	233.059	HMDB0028776	Cysteinylhydroxyproline	209.57	0.0026775	0.0118134	Up
S-CAP vs CON	943.854	HMDB0005400	TG(18:0/20:0/20:1(11Z))	254.01	0.031778	0.0816313	Up
S-CAP vs CON	841.709	HMDB0013461	SM(d18:1/26:1(17Z))	657.87	0.0008114	0.00464869	Up
S-CAP vs NS-CAP	105.068	HMDB0002006	2,3-Diaminopropionic acid	0.11781	1.79e-08	9.60717e-06	Down
S-CAP vs NS-CAP	813.681	HMDB0012107	SM(d18:1/24:1(15Z))	0.13984	5.64e-07	0.000151567	Down
S-CAP vs NS-CAP	835.659	HMDB0060249	3-Decaprenyl-4,5-dihydroxybenzoate	0.19437	3.84e-13	1.03071e-09	Down
S-CAP vs NS-CAP	737.549	HMDB0116650	PG(a-13:0/i-20:0)	0.19673	5.08e-06	0.000802745	Down
S-CAP vs NS-CAP	146.085	HMDB0001263	Allysine	0.2135	0.030792	0.196061	Down
S-CAP vs NS-CAP	291.062	HMDB0060949	2-hydroxyflutamide	0.21523	0.0052582	0.074362	Down
S-CAP vs NS-CAP	398.338	HMDB0003236	Solanidine	0.22087	4.24e-08	1.42575e-05	Down
S-CAP vs NS-CAP	1453.95	HMDB0011912	Ganglioside GM2 (d18:1/23:0)	0.25267	1.31e-05	0.0012572	Down
S-CAP vs NS-CAP	130.086	HMDB0094704	N-Methyl-L-proline	0.26008	0.012774	0.122587	Down
S-CAP vs NS-CAP	509.385	HMDB0035853	Fasciculol C	0.26018	1.16e-05	0.00115434	Down
S-CAP vs NS-CAP	184.987	HMDB0006039	8-Chloroxanthine	0.27387	0.00016815	0.00868874	Down
S-CAP vs NS-CAP	165.056	HMDB0000375	3-(3-Hydroxyphenyl)propanoic acid	0.28095	0.035821	0.210262	Down
S-CAP vs NS-CAP	1455.89	HMDB0011903	Ganglioside GM2 (d18:0/23:0)	0.29675	1.98e-06	0.000355016	Down
S-CAP vs NS-CAP	138.056	HMDB0012153	3,4-Dihydroxybenzylamine	0.31984	0.0052166	0.0741638	Down
S-CAP vs NS-CAP	538.385	HMDB0011490	LysoPE(0:0/22:0)	0.33016	0.00042484	0.0156378	Down
S-CAP vs NS-CAP	848.642	HMDB0112379	PS(18:0/22:0)	0.33337	1.31e-07	3.91679e-05	Down
S-CAP vs NS-CAP	987.964	HMDB0045866	TG(20:0/24:1(15Z)/O-18:0)	0.3369	1.46e-05	0.00135305	Down
S-CAP vs NS-CAP	232.983	HMDB0014026	p-Chlorobenzene sulfonyl urea	0.34235	3.17e-05	0.00236898	Down
S-CAP vs NS-CAP	799.66	HMDB0011696	SM(d17:1/24:1(15Z))	0.34807	5.22e-05	0.00359762	Down
S-CAP vs NS-CAP	788.666	HMDB0009511	PE(22:0/P-18:0)	0.35089	2.89e-05	0.00228459	Down
S-CAP vs NS-CAP	444.999	HMDB0060660	6-Mercaptopurine ribonucleoside 5'-diphosphate	0.35568	0.0006072	0.0194049	Down
S-CAP vs NS-CAP	822.631	HMDB0008653	PC(22:4(7Z,10Z,13Z,16Z)/P-18:0)	0.35659	0.00010781	0.00616357	Down
S-CAP vs NS-CAP	547.416	HMDB0006816	3-Hexaprenyl-4-hydroxybenzoic acid	0.35938	0.024963	0.175194	Down
S-CAP vs NS-CAP	987.944	HMDB0043118	TG(15:0/22:0/24:1(15Z))	0.36245	0.00012652	0.006938	Down
S-CAP vs NS-CAP	864.565	HMDB0112537	PS(20:0/22:6(4Z,7Z,10Z,13Z,16Z,19Z))	0.36303	9.62e-05	0.00575614	Down
S-CAP vs NS-CAP	839.565	HMDB0009781	PI(16:0/18:0)	0.36366	0.0038483	0.0619182	Down
S-CAP vs NS-CAP	184.986	HMDB0000362	2-Phosphoglyceric acid	0.37113	0.00031767	0.0131617	Down
S-CAP vs NS-CAP	143.071	HMDB0001988	4-Hydroxycyclohexylcarboxylic acid	0.37472	0.0099819	0.106858	Down
S-CAP vs NS-CAP	803.674	HMDB0115235	PA(21:0/22:0)	0.3781	0.00038589	0.0151614	Down
[truncated: 377 more rows]

## Sheet: Sheet1
Group	Accession	Protein names	Gene names	FC	P value	FDR	Change	S-CAP: Severe community acquired pneumonia; NS-CAP: Non-severe community acquired pneumonia; CON: Healthy control. FC, fold change.
NS-CAP vs CON	Q9UFW8	CGG triplet repeat-binding protein 1 OS=Homo sapiens OX=9606 GN=CGGBP1 PE=1 SV=2	CGGBP1	0.0550659	0.000502048	0.00397776	Down
NS-CAP vs CON	Q96N23	Cilia- and flagella-associated protein 54 OS=Homo sapiens OX=9606 GN=CFAP54 PE=2 SV=3	CFAP54	0.133122	7.08039e-05	0.00101933	Down
NS-CAP vs CON	P08519	Apolipoprotein(a) OS=Homo sapiens OX=9606 GN=LPA PE=1 SV=2	LPA	0.164954	0.0103766	0.0387244	Down
NS-CAP vs CON	P24593	Insulin-like growth factor-binding protein 5 OS=Homo sapiens OX=9606 GN=IGFBP5 PE=1 SV=1	IGFBP5	0.186112	0.000414617	0.00361911	Down
NS-CAP vs CON	Q9BXR6	Complement factor H-related protein 5 OS=Homo sapiens OX=9606 GN=CFHR5 PE=1 SV=1	CFHR5	0.18616	0.0252069	0.0759154	Down
NS-CAP vs CON	P08833	Insulin-like growth factor-binding protein 1 OS=Homo sapiens OX=9606 GN=IGFBP1 PE=1 SV=1	IGFBP1	0.261479	0.00851985	0.0340272	Down
NS-CAP vs CON	P01023	Alpha-2-macroglobulin OS=Homo sapiens OX=9606 GN=A2M PE=1 SV=3	A2M	0.287871	0.000430685	0.00369671	Down
NS-CAP vs CON	Q96KN2	Beta-Ala-His dipeptidase OS=Homo sapiens OX=9606 GN=CNDP1 PE=1 SV=5	CNDP1	0.323393	0.00401142	0.0188747	Down
NS-CAP vs CON	Q9NPG4	Protocadherin-12 OS=Homo sapiens OX=9606 GN=PCDH12 PE=1 SV=1	PCDH12	0.342732	0.000985179	0.00660747	Down
NS-CAP vs CON	P58304	Visual system homeobox 2 OS=Homo sapiens OX=9606 GN=VSX2 PE=1 SV=1	VSX2	0.357644	0.0245374	0.0747737	Down
NS-CAP vs CON	A3KFI5	Neuroblastoma suppressor of tumorigenicity 1 (Fragment) OS=Homo sapiens OX=9606 GN=NBL1 PE=1 SV=1	NBL1	0.366507	0.00247966	0.0134424	Down
NS-CAP vs CON	P20774	Mimecan OS=Homo sapiens OX=9606 GN=OGN PE=1 SV=1	OGN	0.379636	0.00901098	0.0351565	Down
NS-CAP vs CON	K7EPJ4	Cartilage intermediate layer protein 2 OS=Homo sapiens OX=9606 GN=CILP2 PE=1 SV=1	CILP2	0.393907	0.00144546	0.00855643	Down
NS-CAP vs CON	Q92859	Neogenin OS=Homo sapiens OX=9606 GN=NEO1 PE=1 SV=2	NEO1	0.39697	0.013895	0.0488776	Down
NS-CAP vs CON	B0YIW2	Apolipoprotein C-III OS=Homo sapiens OX=9606 GN=APOC3 PE=1 SV=1	APOC3	0.409381	0.000183548	0.00205494	Down
NS-CAP vs CON	O43264	Centromere/kinetochore protein zw10 homolog OS=Homo sapiens OX=9606 GN=ZW10 PE=1 SV=3	ZW10	0.434583	0.0123109	0.0446488	Down
NS-CAP vs CON	G3XAP6	Cartilage oligomeric matrix protein OS=Homo sapiens OX=9606 GN=COMP PE=1 SV=1	COMP	0.435155	1.07246e-07	1.10464e-05	Down
NS-CAP vs CON	D6RE86	Ceruloplasmin (Fragment) OS=Homo sapiens OX=9606 GN=CP PE=1 SV=8	CP	0.441755	0.046889	0.11995	Down
NS-CAP vs CON	K7ERI9	Apolipoprotein C-I (Fragment) OS=Homo sapiens OX=9606 GN=APOC1 PE=1 SV=1	APOC1	0.442051	0.000274602	0.0027592	Down
NS-CAP vs CON	P35443	Thrombospondin-4 OS=Homo sapiens OX=9606 GN=THBS4 PE=1 SV=2	THBS4	0.442181	9.35964e-06	0.000237395	Down
NS-CAP vs CON	P20023	Complement receptor type 2 OS=Homo sapiens OX=9606 GN=CR2 PE=1 SV=2	CR2	0.445983	0.00479387	0.0216565	Down
NS-CAP vs CON	Q9UEW3	Macrophage receptor MARCO OS=Homo sapiens OX=9606 GN=MARCO PE=1 SV=1	MARCO	0.446566	0.036537	0.100088	Down
NS-CAP vs CON	Q15113	Procollagen C-endopeptidase enhancer 1 OS=Homo sapiens OX=9606 GN=PCOLCE PE=1 SV=2	PCOLCE	0.449718	1.39001e-06	5.50659e-05	Down
NS-CAP vs CON	P01344	Insulin-like growth factor II OS=Homo sapiens OX=9606 GN=IGF2 PE=1 SV=1	IGF2	0.476883	0.0306943	0.0888066	Down
NS-CAP vs CON	A6XND0	Insulin-like growth factor-binding protein 3 OS=Homo sapiens OX=9606 GN=IGFBP3 PE=1 SV=1	IGFBP3	0.504135	1.31916e-07	1.13228e-05	Down
NS-CAP vs CON	A0A087X0T8	Cell adhesion molecule 1 OS=Homo sapiens OX=9606 GN=CADM1 PE=1 SV=1	CADM1	0.504756	0.00460777	0.021	Down
NS-CAP vs CON	K7ER74	Apolipoprotein C-II OS=Homo sapiens OX=9606 GN=APOC4-APOC2 PE=1 SV=1	APOC4-APOC2	0.515817	0.0096785	0.0371972	Down
NS-CAP vs CON	P01009	Alpha-1-antitrypsin OS=Homo sapiens OX=9606 GN=SERPINA1 PE=1 SV=3	SERPINA1	0.539371	0.0225966	0.0718349	Down
NS-CAP vs CON	O15335	Chondroadherin OS=Homo sapiens OX=9606 GN=CHAD PE=1 SV=2	CHAD	0.5575	0.0389762	0.103468	Down
NS-CAP vs CON	Q9UBG0	C-type mannose receptor 2 OS=Homo sapiens OX=9606 GN=MRC2 PE=1 SV=2	MRC2	0.580181	0.0376237	0.100918	Down
NS-CAP vs CON	P02452	Collagen alpha-1(I) chain OS=Homo sapiens OX=9606 GN=COL1A1 PE=1 SV=6	COL1A1	0.581465	0.0431598	0.111695	Down
NS-CAP vs CON	Q6UWP8	Suprabasin OS=Homo sapiens OX=9606 GN=SBSN PE=1 SV=2	SBSN	0.584846	9.68018e-06	0.000237395	Down
NS-CAP vs CON	P02751	Fibronectin OS=Homo sapiens OX=9606 GN=FN1 PE=1 SV=5	FN1	0.594673	1.24599e-05	0.000278994	Down
NS-CAP vs CON	O43505	Beta-1,4-glucuronyltransferase 1 OS=Homo sapiens OX=9606 GN=B4GAT1 PE=1 SV=1	B4GAT1	0.596551	0.0153778	0.0528046	Down
NS-CAP vs CON	Q9UGM5	Fetuin-B OS=Homo sapiens OX=9606 GN=FETUB PE=1 SV=2	FETUB	0.609221	0.00180945	0.0104704	Down
NS-CAP vs CON	P02768	Albumin OS=Homo sapiens OX=9606 GN=ALB PE=1 SV=2	ALB	0.616194	4.70385e-05	0.00083534	Down
NS-CAP vs CON	P04196	Histidine-rich glycoprotein OS=Homo sapiens OX=9606 GN=HRG PE=1 SV=1	HRG	0.624722	0.00196157	0.0111114	Down
NS-CAP vs CON	P51884	Lumican OS=Homo sapiens OX=9606 GN=LUM PE=1 SV=2	LUM	0.630485	8.88799e-07	4.16119e-05	Down
NS-CAP vs CON	Q99784	Noelin OS=Homo sapiens OX=9606 GN=OLFM1 PE=1 SV=4	OLFM1	0.634268	0.00108691	0.0069106	Down
NS-CAP vs CON	Q12860	Contactin-1 OS=Homo sapiens OX=9606 GN=CNTN1 PE=1 SV=1	CNTN1	0.64388	0.0220422	0.0709485	Down
NS-CAP vs CON	P07996	Thrombospondin-1 OS=Homo sapiens OX=9606 GN=THBS1 PE=1 SV=2	THBS1	0.645073	0.0011332	0.00711708	Down
NS-CAP vs CON	P11597	Cholesteryl ester transfer protein OS=Homo sapiens OX=9606 GN=CETP PE=1 SV=2	CETP	0.652008	0.00309766	0.0158069	Down
NS-CAP vs CON	H7C4K3	Integrin beta OS=Homo sapiens OX=9606 GN=ITGB1 PE=1 SV=2	ITGB1	0.659699	0.0219131	0.0709485	Down
NS-CAP vs CON	E9PHK0	Tetranectin OS=Homo sapiens OX=9606 GN=CLEC3B PE=1 SV=1	CLEC3B	0.661362	3.46361e-07	2.54823e-05	Down
NS-CAP vs CON	P19823	Inter-alpha-trypsin inhibitor heavy chain H2 OS=Homo sapiens OX=9606 GN=ITIH2 PE=1 SV=2	ITIH2	0.666253	2.15531e-05	0.000426917	Down
NS-CAP vs CON	P02748	Complement component C9 OS=Homo sapiens OX=9606 GN=C9 PE=1 SV=2	C9	1.51195	0.00341394	0.0167882	Up
NS-CAP vs CON	A0A0A0MTS7	Titin OS=Homo sapiens OX=9606 GN=TTN PE=1 SV=1	TTN	1.54314	0.00641881	0.0275474	Up
NS-CAP vs CON	P02649	Apolipoprotein E OS=Homo sapiens OX=9606 GN=APOE PE=1 SV=1	APOE	1.54558	0.00440173	0.0202401	Up
NS-CAP vs CON	H0YD13	CD44 antigen OS=Homo sapiens OX=9606 GN=CD44 PE=1 SV=2	CD44	1.55609	0.000278599	0.0027592	Up
NS-CAP vs CON	P02743	Serum amyloid P-component OS=Homo sapiens OX=9606 GN=APCS PE=1 SV=2	APCS	1.60727	0.00336466	0.0167882	Up
NS-CAP vs CON	P33908	Mannosyl-oligosaccharide 1,2-alpha-mannosidase IA OS=Homo sapiens OX=9606 GN=MAN1A1 PE=1 SV=3	MAN1A1	1.61387	5.38664e-06	0.000163184	Up
NS-CAP vs CON	P02750	Leucine-rich alpha-2-glycoprotein OS=Homo sapiens OX=9606 GN=LRG1 PE=1 SV=2	LRG1	1.61928	0.00116983	0.00717216	Up
NS-CAP vs CON	P0C0L5	Complement C4-B OS=Homo sapiens OX=9606 GN=C4B PE=1 SV=2	C4B	1.62328	0.000367553	0.00332087	Up
NS-CAP vs CON	Q8NBJ4	Golgi membrane protein 1 OS=Homo sapiens OX=9606 GN=GOLM1 PE=1 SV=1	GOLM1	1.62731	0.0031	0.0158069	Up
NS-CAP vs CON	P05164	Myeloperoxidase OS=Homo sapiens OX=9606 GN=MPO PE=1 SV=1	MPO	1.65544	0.0336265	0.0941176	Up
NS-CAP vs CON	P09960	Leukotriene A-4 hydrolase OS=Homo sapiens OX=9606 GN=LTA4H PE=1 SV=2	LTA4H	1.66506	0.0301636	0.0877643	Up
NS-CAP vs CON	P06681	Complement C2 OS=Homo sapiens OX=9606 GN=C2 PE=1 SV=2	C2	1.69294	4.10235e-07	2.64089e-05	Up
NS-CAP vs CON	P08637	Low affinity immunoglobulin gamma Fc region receptor III-A OS=Homo sapiens OX=9606 GN=FCGR3A PE=1 SV=2	FCGR3A	1.70441	0.000130125	0.00159878	Up
NS-CAP vs CON	O75874	Isocitrate dehydrogenase [NADP] cytoplasmic OS=Homo sapiens OX=9606 GN=IDH1 PE=1 SV=2	IDH1	1.7206	0.0338555	0.0942464	Up
NS-CAP vs CON	P02776	Platelet factor 4 OS=Homo sapiens OX=9606 GN=PF4 PE=1 SV=2	PF4	1.72668	0.000454548	0.00371575	Up
NS-CAP vs CON	O43707	Alpha-actinin-4 OS=Homo sapiens OX=9606 GN=ACTN4 PE=1 SV=2	ACTN4	1.72811	0.024057	0.0747737	Up
NS-CAP vs CON	A0A0G2JIW1	Heat shock 70 kDa protein 1B OS=Homo sapiens OX=9606 GN=HSPA1B PE=1 SV=1	HSPA1B	1.8016	0.0207097	0.0675033	Up
NS-CAP vs CON	P19022	Cadherin-2 OS=Homo sapiens OX=9606 GN=CDH2 PE=1 SV=4	CDH2	1.81312	0.0408962	0.1071	Up
NS-CAP vs CON	P01011	Alpha-1-antichymotrypsin OS=Homo sapiens OX=9606 GN=SERPINA3 PE=1 SV=2	SERPINA3	1.81933	1.0933e-05	0.000255932	Up
NS-CAP vs CON	P02671	Fibrinogen alpha chain OS=Homo sapiens OX=9606 GN=FGA PE=1 SV=2	FGA	1.85752	6.71506e-05	0.00101713	Up
NS-CAP vs CON	A0A7P0Z497	Peptidyl-prolyl cis-trans isomerase OS=Homo sapiens OX=9606 GN=PPIB PE=1 SV=1	PPIB	1.8653	0.0131719	0.046783	Up
NS-CAP vs CON	Q5SRP5	Apolipoprotein M OS=Homo sapiens OX=9606 GN=APOM PE=1 SV=1	APOM	1.87241	0.000125766	0.00159878	Up
NS-CAP vs CON	P00338	L-lactate dehydrogenase A chain OS=Homo sapiens OX=9606 GN=LDHA PE=1 SV=2	LDHA	1.87252	0.00222082	0.0121673	Up
NS-CAP vs CON	P08514	Integrin alpha-IIb OS=Homo sapiens OX=9606 GN=ITGA2B PE=1 SV=3	ITGA2B	1.8974	0.00998851	0.0378241	Up
NS-CAP vs CON	O15204	ADAM DEC1 OS=Homo sapiens OX=9606 GN=ADAMDEC1 PE=1 SV=2	ADAMDEC1	1.97014	0.0356739	0.0982463	Up
NS-CAP vs CON	P18206	Vinculin OS=Homo sapiens OX=9606 GN=VCL PE=1 SV=4	VCL	1.97704	0.012257	0.0446488	Up
NS-CAP vs CON	A0A1B0GV23	Cathepsin D OS=Homo sapiens OX=9606 GN=CTSD PE=1 SV=1	CTSD	1.99045	0.000611799	0.00450109	Up
NS-CAP vs CON	Q08380	Galectin-3-binding protein OS=Homo sapiens OX=9606 GN=LGALS3BP PE=1 SV=1	LGALS3BP	1.99253	0.000190749	0.00206955	Up
NS-CAP vs CON	P29401	Transketolase OS=Homo sapiens OX=9606 GN=TKT PE=1 SV=3	TKT	2.03105	0.000877243	0.00602374	Up
NS-CAP vs CON	P28799	Progranulin OS=Homo sapiens OX=9606 GN=GRN PE=1 SV=2	GRN	2.04679	0.0275898	0.0811928	Up
NS-CAP vs CON	Q86UX7	Fermitin family homolog 3 OS=Homo sapiens OX=9606 GN=FERMT3 PE=1 SV=1	FERMT3	2.10044	0.0126761	0.0453348	Up
NS-CAP vs CON	P07988	Pulmonary surfactant-associated protein B OS=Homo sapiens OX=9606 GN=SFTPB PE=1 SV=3	SFTPB	2.12361	0.00676994	0.0283458	Up
NS-CAP vs CON	P06733	Alpha-enolase OS=Homo sapiens OX=9606 GN=ENO1 PE=1 SV=2	ENO1	2.1379	0.00216658	0.0121282	Up
NS-CAP vs CON	P18428	Lipopolysaccharide-binding protein OS=Homo sapiens OX=9606 GN=LBP PE=1 SV=3	LBP	2.14032	0.000192891	0.00206955	Up
NS-CAP vs CON	P19652	Alpha-1-acid glycoprotein 2 OS=Homo sapiens OX=9606 GN=ORM2 PE=1 SV=2	ORM2	2.1493	0.00345543	0.0167882	Up
NS-CAP vs CON	P62937	Peptidyl-prolyl cis-trans isomerase A OS=Homo sapiens OX=9606 GN=PPIA PE=1 SV=2	PPIA	2.15668	0.0324327	0.0922808	Up
NS-CAP vs CON	A0A7I2V4K5	Carboxypeptidase OS=Homo sapiens OX=9606 GN=CTSA PE=1 SV=1	CTSA	2.15813	0.0470484	0.11995	Up
NS-CAP vs CON	E7EQB2	Lactotransferrin (Fragment) OS=Homo sapiens OX=9606 GN=LTF PE=1 SV=1	LTF	2.17563	0.0332351	0.0935306	Up
NS-CAP vs CON	O14791	Apolipoprotein L1 OS=Homo sapiens OX=9606 GN=APOL1 PE=1 SV=5	APOL1	2.18323	2.25289e-05	0.000429718	Up
NS-CAP vs CON	P80723	Brain acid soluble protein 1 OS=Homo sapiens OX=9606 GN=BASP1 PE=1 SV=2	BASP1	2.22701	0.0222603	0.0712053	Up
NS-CAP vs CON	Q5R345	p-selectin OS=Homo sapiens OX=9606 GN=SELP PE=1 SV=1	SELP	2.26667	0.00514117	0.022825	Up
NS-CAP vs CON	P60174	Triosephosphate isomerase OS=Homo sapiens OX=9606 GN=TPI1 PE=1 SV=4	TPI1	2.29201	0.00676997	0.0283458	Up
NS-CAP vs CON	P02763	Alpha-1-acid glycoprotein 1 OS=Homo sapiens OX=9606 GN=ORM1 PE=1 SV=2	ORM1	2.29308	0.0156233	0.0532847	Up
NS-CAP vs CON	Q3ZCW2	Galectin-related protein OS=Homo sapiens OX=9606 GN=LGALSL PE=1 SV=2	LGALSL	2.29692	0.00563851	0.0246087	Up
NS-CAP vs CON	P30101	Protein disulfide-isomerase A3 OS=Homo sapiens OX=9606 GN=PDIA3 PE=1 SV=4	PDIA3	2.36184	0.00297325	0.0156247	Up
NS-CAP vs CON	Q9Y646	Carboxypeptidase Q OS=Homo sapiens OX=9606 GN=CPQ PE=1 SV=1	CPQ	2.37487	0.00268792	0.0144196	Up
NS-CAP vs CON	P0C0L4	Complement C4-A OS=Homo sapiens OX=9606 GN=C4A PE=1 SV=2	C4A	2.48017	0.0313416	0.0896718	Up
NS-CAP vs CON	P34096	Ribonuclease 4 OS=Homo sapiens OX=9606 GN=RNASE4 PE=1 SV=3	RNASE4	2.48159	0.0245139	0.0747737	Up
NS-CAP vs CON	P30086	Phosphatidylethanolamine-binding protein 1 OS=Homo sapiens OX=9606 GN=PEBP1 PE=1 SV=3	PEBP1	2.5426	0.0250665	0.0759154	Up
NS-CAP vs CON	P10451	Osteopontin OS=Homo sapiens OX=9606 GN=SPP1 PE=1 SV=1	SPP1	2.55248	0.00648313	0.0275935	Up
NS-CAP vs CON	A6NC48	ADP-ribosyl cyclase/cyclic ADP-ribose hydrolase OS=Homo sapiens OX=9606 GN=BST1 PE=1 SV=1	BST1	2.58242	0.000411313	0.00361911	Up
NS-CAP vs CON	P00558	Phosphoglycerate kinase 1 OS=Homo sapiens OX=9606 GN=PGK1 PE=1 SV=3	PGK1	2.63429	1.9129e-05	0.000394057	Up
NS-CAP vs CON	Q15848	Adiponectin OS=Homo sapiens OX=9606 GN=ADIPOQ PE=1 SV=1	ADIPOQ	2.65499	0.0001483	0.00173579	Up
NS-CAP vs CON	A0A7I2V2D2	Plasma protease C1 inhibitor OS=Homo sapiens OX=9606 GN=SERPING1 PE=1 SV=1	SERPING1	2.65655	7.85389e-06	0.000212882	Up
NS-CAP vs CON	A0A7P0TBD9	Heparanase OS=Homo sapiens OX=9606 GN=HPSE PE=1 SV=1	HPSE	2.70579	0.00360285	0.0172578	Up
NS-CAP vs CON	P13727	Bone marrow proteoglycan OS=Homo sapiens OX=9606 GN=PRG2 PE=1 SV=2	PRG2	2.71017	0.0232103	0.0733301	Up
NS-CAP vs CON	Q08830	Fibrinogen-like protein 1 OS=Homo sapiens OX=9606 GN=FGL1 PE=1 SV=3	FGL1	2.77804	0.00491318	0.0220025	Up
NS-CAP vs CON	A0A087WZR4	Low affinity immunoglobulin gamma Fc region receptor III-B OS=Homo sapiens OX=9606 GN=FCGR3B PE=1 SV=1	FCGR3B	2.78126	0.0346222	0.0958625	Up
NS-CAP vs CON	P61626	Lysozyme C OS=Homo sapiens OX=9606 GN=LYZ PE=1 SV=1	LYZ	2.80026	0.0374677	0.100918	Up
NS-CAP vs CON	C9JL85	Myotrophin OS=Homo sapiens OX=9606 GN=MTPN PE=1 SV=1	MTPN	2.94211	0.00361911	0.0172578	Up
NS-CAP vs CON	Q14314	Fibroleukin OS=Homo sapiens OX=9606 GN=FGL2 PE=1 SV=1	FGL2	3.06754	0.00801342	0.0324954	Up
NS-CAP vs CON	P05154	Plasma serine protease inhibitor OS=Homo sapiens OX=9606 GN=SERPINA5 PE=1 SV=3	SERPINA5	3.07341	0.000732293	0.00516618	Up
NS-CAP vs CON	P16930	Fumarylacetoacetase OS=Homo sapiens OX=9606 GN=FAH PE=1 SV=2	FAH	3.08125	0.000348555	0.00320546	Up
NS-CAP vs CON	Q8NBP7	Proprotein convertase subtilisin/kexin type 9 OS=Homo sapiens OX=9606 GN=PCSK9 PE=1 SV=3	PCSK9	3.11149	0.000693274	0.00495884	Up
NS-CAP vs CON	P31146	Coronin-1A OS=Homo sapiens OX=9606 GN=CORO1A PE=1 SV=4	CORO1A	3.19899	5.08821e-05	0.000845299	Up
NS-CAP vs CON	Q5T0R7	Adenylyl cyclase-associated protein 1 (Fragment) OS=Homo sapiens OX=9606 GN=CAP1 PE=1 SV=1	CAP1	3.22109	0.00281246	0.0149321	Up
NS-CAP vs CON	A0A3B3IS80	Fructose-bisphosphate aldolase OS=Homo sapiens OX=9606 GN=ALDOB PE=1 SV=1	ALDOB	3.23145	0.000130386	0.00159878	Up
NS-CAP vs CON	C9JEU5	Fibrinogen gamma chain OS=Homo sapiens OX=9606 GN=FGG PE=1 SV=1	FGG	3.32954	0.0123088	0.0446488	Up
NS-CAP vs CON	H7BY64	ZNF511-PRAP1 readthrough (Fragment) OS=Homo sapiens OX=9606 GN=ZNF511-PRAP1 PE=4 SV=2	ZNF511-PRAP1	3.41512	0.010131	0.0380836	Up
NS-CAP vs CON	P01703	Immunoglobulin lambda variable 1-40 OS=Homo sapiens OX=9606 GN=IGLV1-40 PE=1 SV=2	IGLV1-40	3.46705	0.0286644	0.0838759	Up
NS-CAP vs CON	P24592	Insulin-like growth factor-binding protein 6 OS=Homo sapiens OX=9606 GN=IGFBP6 PE=1 SV=1	IGFBP6	3.56943	0.00064402	0.00467141	Up
NS-CAP vs CON	Q9H8L6	Multimerin-2 OS=Homo sapiens OX=9606 GN=MMRN2 PE=1 SV=2	MMRN2	3.66108	0.00142584	0.00853845	Up
NS-CAP vs CON	P54108	Cysteine-rich secretory protein 3 OS=Homo sapiens OX=9606 GN=CRISP3 PE=1 SV=1	CRISP3	3.6962	0.0424527	0.11042	Up
NS-CAP vs CON	P02675	Fibrinogen beta chain OS=Homo sapiens OX=9606 GN=FGB PE=1 SV=2	FGB	3.78251	0.00883342	0.0347268	Up
NS-CAP vs CON	P07737	Profilin-1 OS=Homo sapiens OX=9606 GN=PFN1 PE=1 SV=2	PFN1	3.82017	1.52075e-08	3.91593e-06	Up
NS-CAP vs CON	P01742	Immunoglobulin heavy variable 1-69 OS=Homo sapiens OX=9606 GN=IGHV1-69 PE=1 SV=2	IGHV1-69	3.955	0.0270708	0.0801235	Up
NS-CAP vs CON	J3QQR8	Intercellular adhesion molecule 2 (Fragment) OS=Homo sapiens OX=9606 GN=ICAM2 PE=1 SV=8	ICAM2	4.0967	0.0126179	0.0453348	Up
NS-CAP vs CON	P23528	Cofilin-1 OS=Homo sapiens OX=9606 GN=CFL1 PE=1 SV=3	CFL1	4.21807	0.000601363	0.00448843	Up
NS-CAP vs CON	Q5T123	SH3 domain-binding glutamic acid-rich-like protein 3 OS=Homo sapiens OX=9606 GN=SH3BGRL3 PE=1 SV=1	SH3BGRL3	4.38695	1.68961e-06	6.21535e-05	Up
NS-CAP vs CON	P55103	Inhibin beta C chain OS=Homo sapiens OX=9606 GN=INHBC PE=2 SV=1	INHBC	4.69861	0.000216954	0.00227473	Up
NS-CAP vs CON	O95810	Caveolae-associated protein 2 OS=Homo sapiens OX=9606 GN=CAVIN2 PE=1 SV=3	CAVIN2	4.70439	0.000220847	0.00227473	Up
NS-CAP vs CON	Q86YW5	Trem-like transcript 1 protein OS=Homo sapiens OX=9606 GN=TREML1 PE=1 SV=2	TREML1	4.82526	0.00858938	0.0340272	Up
NS-CAP vs CON	C9J813	Caldesmon (Fragment) OS=Homo sapiens OX=9606 GN=CALD1 PE=1 SV=1	CALD1	4.83338	0.000475808	0.00382877	Up
NS-CAP vs CON	A0A096LPE2	SAA2-SAA4 readthrough OS=Homo sapiens OX=9606 GN=SAA2-SAA4 PE=3 SV=1	SAA2-SAA4	4.84572	7.81676e-07	4.02563e-05	Up
NS-CAP vs CON	P01619	Immunoglobulin kappa variable 3-20 OS=Homo sapiens OX=9606 GN=IGKV3-20 PE=1 SV=2	IGKV3-20	5.76782	0.0166699	0.0561111	Up
NS-CAP vs CON	Q9Y490	Talin-1 OS=Homo sapiens OX=9606 GN=TLN1 PE=1 SV=3	TLN1	5.89872	2.92796e-06	9.42437e-05	Up
NS-CAP vs CON	P67936	Tropomyosin alpha-4 chain OS=Homo sapiens OX=9606 GN=TPM4 PE=1 SV=3	TPM4	5.94169	1.78579e-05	0.0003832	Up
NS-CAP vs CON	P50552	Vasodilator-stimulated phosphoprotein OS=Homo sapiens OX=9606 GN=VASP PE=1 SV=3	VASP	6.15421	9.81451e-07	4.21206e-05	Up
NS-CAP vs CON	O00151	PDZ and LIM domain protein 1 OS=Homo sapiens OX=9606 GN=PDLIM1 PE=1 SV=4	PDLIM1	6.17322	4.98971e-08	8.56568e-06	Up
NS-CAP vs CON	P55056	Apolipoprotein C-IV OS=Homo sapiens OX=9606 GN=APOC4 PE=1 SV=1	APOC4	7.28082	9.44787e-05	0.00128044	Up
NS-CAP vs CON	X6RJP6	Transgelin-2 (Fragment) OS=Homo sapiens OX=9606 GN=TAGLN2 PE=1 SV=1	TAGLN2	7.5509	2.61905e-09	1.34881e-06	Up
NS-CAP vs CON	P0DJI9	Serum amyloid A-2 protein OS=Homo sapiens OX=9606 GN=SAA2 PE=1 SV=1	SAA2	7.73237	0.000988066	0.00660747	Up
NS-CAP vs CON	P21333	Filamin-A OS=Homo sapiens OX=9606 GN=FLNA PE=1 SV=4	FLNA	8.39133	7.49105e-08	9.64472e-06	Up
NS-CAP vs CON	H0Y2Y8	Zyxin (Fragment) OS=Homo sapiens OX=9606 GN=ZYX PE=1 SV=1	ZYX	10.9972	2.13668e-06	7.33593e-05	Up
NS-CAP vs CON	P02741	C-reactive protein OS=Homo sapiens OX=9606 GN=CRP PE=1 SV=1	CRP	17.9356	0.000444144	0.00371575	Up
NS-CAP vs CON	P62328	Thymosin beta-4 OS=Homo sapiens OX=9606 GN=TMSB4X PE=1 SV=2	TMSB4X	17.9782	7.11973e-07	4.02563e-05	Up
NS-CAP vs CON	P0DJI8	Serum amyloid A-1 protein OS=Homo sapiens OX=9606 GN=SAA1 PE=1 SV=1	SAA1	22.3475	0.000142246	0.00170364	Up
S-CAP vs CON	Q9UFW8	CGG triplet repeat-binding protein 1 OS=Homo sapiens OX=9606 GN=CGGBP1 PE=1 SV=2	CGGBP1	0.00744109	2.26462e-13	1.16628e-10	Down
S-CAP vs CON	Q14D04	Ventricular zone-expressed PH domain-containing protein homolog 1 OS=Homo sapiens OX=9606 GN=VEPH1 PE=1 SV=1	VEPH1	0.0305732	4.28177e-07	8.4812e-06	Down
S-CAP vs CON	Q96KN2	Beta-Ala-His dipeptidase OS=Homo sapiens OX=9606 GN=CNDP1 PE=1 SV=5	CNDP1	0.059772	6.47644e-07	1.15013e-05	Down
S-CAP vs CON	P24593	Insulin-like growth factor-binding protein 5 OS=Homo sapiens OX=9606 GN=IGFBP5 PE=1 SV=1	IGFBP5	0.0892055	1.58163e-07	3.54147e-06	Down
S-CAP vs CON	Q9BXR6	Complement factor H-related protein 5 OS=Homo sapiens OX=9606 GN=CFHR5 PE=1 SV=1	CFHR5	0.10883	0.00814009	0.0218341	Down
S-CAP vs CON	Q96N23	Cilia- and flagella-associated protein 54 OS=Homo sapiens OX=9606 GN=CFAP54 PE=2 SV=3	CFAP54	0.142734	2.56502e-05	0.000203228	Down
S-CAP vs CON	O43264	Centromere/kinetochore protein zw10 homolog OS=Homo sapiens OX=9606 GN=ZW10 PE=1 SV=3	ZW10	0.147993	4.06638e-09	1.6189e-07	Down
S-CAP vs CON	P09172	Dopamine beta-hydroxylase OS=Homo sapiens OX=9606 GN=DBH PE=1 SV=3	DBH	0.154687	0.00020487	0.00112243	Down
S-CAP vs CON	Q92496	Complement factor H-related protein 4 OS=Homo sapiens OX=9606 GN=CFHR4 PE=1 SV=3	CFHR4	0.175907	0.000735678	0.00313119	Down
S-CAP vs CON	D6RE86	Ceruloplasmin (Fragment) OS=Homo sapiens OX=9606 GN=CP PE=1 SV=8	CP	0.221927	0.000482836	0.00215223	Down
S-CAP vs CON	P01023	Alpha-2-macroglobulin OS=Homo sapiens OX=9606 GN=A2M PE=1 SV=3	A2M	0.224417	2.00795e-06	2.98641e-05	Down
S-CAP vs CON	K7ERI9	Apolipoprotein C-I (Fragment) OS=Homo sapiens OX=9606 GN=APOC1 PE=1 SV=1	APOC1	0.244035	5.03749e-10	5.18862e-08	Down
S-CAP vs CON	A0A075B6K4	Immunoglobulin lambda variable 3-10 OS=Homo sapiens OX=9606 GN=IGLV3-10 PE=3 SV=2	IGLV3-10	0.258588	0.00838006	0.022246	Down
S-CAP vs CON	P08519	Apolipoprotein(a) OS=Homo sapiens OX=9606 GN=LPA PE=1 SV=2	LPA	0.265146	0.015071	0.0352798	Down
S-CAP vs CON	P08833	Insulin-like growth factor-binding protein 1 OS=Homo sapiens OX=9606 GN=IGFBP1 PE=1 SV=1	IGFBP1	0.278646	0.00351758	0.0113999	Down
S-CAP vs CON	P04196	Histidine-rich glycoprotein OS=Homo sapiens OX=9606 GN=HRG PE=1 SV=1	HRG	0.314271	9.37461e-08	2.19451e-06	Down
S-CAP vs CON	K7ER74	Apolipoprotein C-II OS=Homo sapiens OX=9606 GN=APOC4-APOC2 PE=1 SV=1	APOC4-APOC2	0.324519	3.08555e-05	0.000237173	Down
S-CAP vs CON	B0YIW2	Apolipoprotein C-III OS=Homo sapiens OX=9606 GN=APOC3 PE=1 SV=1	APOC3	0.329876	2.73131e-06	3.70164e-05	Down
S-CAP vs CON	P02042	Hemoglobin subunit delta OS=Homo sapiens OX=9606 GN=HBD PE=1 SV=2	HBD	0.342478	0.0188941	0.0423781	Down
S-CAP vs CON	O43505	Beta-1,4-glucuronyltransferase 1 OS=Homo sapiens OX=9606 GN=B4GAT1 PE=1 SV=1	B4GAT1	0.35405	0.000201123	0.00112243	Down
S-CAP vs CON	P68871	Hemoglobin subunit beta OS=Homo sapiens OX=9606 GN=HBB PE=1 SV=2	HBB	0.366784	0.0283847	0.0587073	Down
S-CAP vs CON	A6XND0	Insulin-like growth factor-binding protein 3 OS=Homo sapiens OX=9606 GN=IGFBP3 PE=1 SV=1	IGFBP3	0.394817	1.24079e-08	4.26005e-07	Down
S-CAP vs CON	Q9UGM5	Fetuin-B OS=Homo sapiens OX=9606 GN=FETUB PE=1 SV=2	FETUB	0.395138	2.72459e-10	3.50791e-08	Down
S-CAP vs CON	P00915	Carbonic anhydrase 1 OS=Homo sapiens OX=9606 GN=CA1 PE=1 SV=2	CA1	0.4025	0.0332003	0.0673156	Down
S-CAP vs CON	Q13790	Apolipoprotein F OS=Homo sapiens OX=9606 GN=APOF PE=1 SV=2	APOF	0.423308	0.000153826	0.000910578	Down
S-CAP vs CON	P02751	Fibronectin OS=Homo sapiens OX=9606 GN=FN1 PE=1 SV=5	FN1	0.423953	1.17253e-08	4.26005e-07	Down
S-CAP vs CON	Q9UEW3	Macrophage receptor MARCO OS=Homo sapiens OX=9606 GN=MARCO PE=1 SV=1	MARCO	0.424469	0.0150154	0.0352798	Down
S-CAP vs CON	P20023	Complement receptor type 2 OS=Homo sapiens OX=9606 GN=CR2 PE=1 SV=2	CR2	0.475168	0.00351959	0.0113999	Down
S-CAP vs CON	P35858	Insulin-like growth factor-binding protein complex acid labile subunit OS=Homo sapiens OX=9606 GN=IGFALS PE=1 SV=1	IGFALS	0.478271	1.75395e-05	0.000143379	Down
S-CAP vs CON	Q15166	Serum paraoxonase/lactonase 3 OS=Homo sapiens OX=9606 GN=PON3 PE=1 SV=3	PON3	0.487444	3.46906e-05	0.000256078	Down
S-CAP vs CON	A0A087WT59	Transthyretin OS=Homo sapiens OX=9606 GN=TTR PE=1 SV=2	TTR	0.489935	4.16497e-05	0.00029383	Down
S-CAP vs CON	P27918	Properdin OS=Homo sapiens OX=9606 GN=CFP PE=1 SV=2	CFP	0.496422	3.25877e-09	1.5257e-07	Down
S-CAP vs CON	K7EPJ4	Cartilage intermediate layer protein 2 OS=Homo sapiens OX=9606 GN=CILP2 PE=1 SV=1	CILP2	0.503924	0.0193556	0.0429662	Down
S-CAP vs CON	P07996	Thrombospondin-1 OS=Homo sapiens OX=9606 GN=THBS1 PE=1 SV=2	THBS1	0.512849	4.2675e-05	0.000296995	Down
S-CAP vs CON	P55290	Cadherin-13 OS=Homo sapiens OX=9606 GN=CDH13 PE=1 SV=1	CDH13	0.525412	2.41636e-08	7.32014e-07	Down
S-CAP vs CON	P19823	Inter-alpha-trypsin inhibitor heavy chain H2 OS=Homo sapiens OX=9606 GN=ITIH2 PE=1 SV=2	ITIH2	0.543083	5.3547e-06	5.86738e-05	Down
S-CAP vs CON	G3XAP6	Cartilage oligomeric matrix protein OS=Homo sapiens OX=9606 GN=COMP PE=1 SV=1	COMP	0.54399	1.04488e-05	9.44058e-05	Down
S-CAP vs CON	E7END6	Vitamin K-dependent protein C OS=Homo sapiens OX=9606 GN=PROC PE=1 SV=1	PROC	0.55064	1.53194e-09	1.12707e-07	Down
S-CAP vs CON	Q9NY97	N-acetyllactosaminide beta-1,3-N-acetylglucosaminyltransferase 2 OS=Homo sapiens OX=9606 GN=B3GNT2 PE=1 SV=2	B3GNT2	0.555299	0.025955	0.054782	Down
S-CAP vs CON	E9PHK0	Tetranectin OS=Homo sapiens OX=9606 GN=CLEC3B PE=1 SV=1	CLEC3B	0.555635	2.78042e-11	4.77306e-09	Down
S-CAP vs CON	P06276	Cholinesterase OS=Homo sapiens OX=9606 GN=BCHE PE=1 SV=1	BCHE	0.559493	1.29166e-05	0.000112747	Down
S-CAP vs CON	P08195	4F2 cell-surface antigen heavy chain OS=Homo sapiens OX=9606 GN=SLC3A2 PE=1 SV=3	SLC3A2	0.567249	0.0281759	0.0585104	Down
S-CAP vs CON	P06396	Gelsolin OS=Homo sapiens OX=9606 GN=GSN PE=1 SV=1	GSN	0.569504	5.01497e-07	9.5656e-06	Down
S-CAP vs CON	Q9NQ79	Cartilage acidic protein 1 OS=Homo sapiens OX=9606 GN=CRTAC1 PE=1 SV=2	CRTAC1	0.576565	2.31146e-07	4.7616e-06	Down
S-CAP vs CON	P05546	Heparin cofactor 2 OS=Homo sapiens OX=9606 GN=SERPIND1 PE=1 SV=3	SERPIND1	0.577475	6.97936e-08	1.71161e-06	Down
S-CAP vs CON	Q15113	Procollagen C-endopeptidase enhancer 1 OS=Homo sapiens OX=9606 GN=PCOLCE PE=1 SV=2	PCOLCE	0.578172	0.000130601	0.000802582	Down
S-CAP vs CON	Q76LX8	A disintegrin and metalloproteinase with thrombospondin motifs 13 OS=Homo sapiens OX=9606 GN=ADAMTS13 PE=1 SV=1	ADAMTS13	0.581793	0.000120967	0.000769112	Down
S-CAP vs CON	Q92954	Proteoglycan 4 OS=Homo sapiens OX=9606 GN=PRG4 PE=1 SV=3	PRG4	0.594745	0.00177564	0.00657882	Down
S-CAP vs CON	Q02985	Complement factor H-related protein 3 OS=Homo sapiens OX=9606 GN=CFHR3 PE=1 SV=2	CFHR3	0.595858	0.0266992	0.0561228	Down
S-CAP vs CON	P02768	Albumin OS=Homo sapiens OX=9606 GN=ALB PE=1 SV=2	ALB	0.599007	1.17711e-06	1.89442e-05	Down
S-CAP vs CON	P02787	Serotransferrin OS=Homo sapiens OX=9606 GN=TF PE=1 SV=3	TF	0.602505	0.00926171	0.0239687	Down
S-CAP vs CON	P01344	Insulin-like growth factor II OS=Homo sapiens OX=9606 GN=IGF2 PE=1 SV=1	IGF2	0.622411	0.000407149	0.00188902	Down
S-CAP vs CON	P03951	Coagulation factor XI OS=Homo sapiens OX=9606 GN=F11 PE=1 SV=1	F11	0.627138	4.58967e-05	0.000315158	Down
S-CAP vs CON	P02765	Alpha-2-HS-glycoprotein OS=Homo sapiens OX=9606 GN=AHSG PE=1 SV=2	AHSG	0.63283	0.00277875	0.00941486	Down
S-CAP vs CON	P04180	Phosphatidylcholine-sterol acyltransferase OS=Homo sapiens OX=9606 GN=LCAT PE=1 SV=1	LCAT	0.636319	3.47194e-05	0.000256078	Down
S-CAP vs CON	I3L145	Sex hormone-binding globulin OS=Homo sapiens OX=9606 GN=SHBG PE=1 SV=1	SHBG	0.640861	0.00402277	0.0126204	Down
S-CAP vs CON	Q16610	Extracellular matrix protein 1 OS=Homo sapiens OX=9606 GN=ECM1 PE=1 SV=2	ECM1	0.640981	2.0296e-06	2.98641e-05	Down
S-CAP vs CON	O00533	Neural cell adhesion molecule L1-like protein OS=Homo sapiens OX=9606 GN=CHL1 PE=1 SV=4	CHL1	0.647801	2.10623e-06	3.01307e-05	Down
S-CAP vs CON	P11597	Cholesteryl ester transfer protein OS=Homo sapiens OX=9606 GN=CETP PE=1 SV=2	CETP	0.649517	0.0185706	0.0421315	Down
S-CAP vs CON	P19827	Inter-alpha-trypsin inhibitor heavy chain H1 OS=Homo sapiens OX=9606 GN=ITIH1 PE=1 SV=3	ITIH1	0.655902	5.4399e-05	0.000368625	Down
S-CAP vs CON	P22891	Vitamin K-dependent protein Z OS=Homo sapiens OX=9606 GN=PROZ PE=1 SV=2	PROZ	0.661752	0.000247293	0.00128642	Down
S-CAP vs CON	P29622	Kallistatin OS=Homo sapiens OX=9606 GN=SERPINA4 PE=1 SV=3	SERPINA4	0.663265	0.0114839	0.0280294	Down
S-CAP vs CON	P00488	Coagulation factor XIII A chain OS=Homo sapiens OX=9606 GN=F13A1 PE=1 SV=4	F13A1	0.665549	0.00226139	0.00803183	Down
S-CAP vs CON	P08514	Integrin alpha-IIb OS=Homo sapiens OX=9606 GN=ITGA2B PE=1 SV=3	ITGA2B	1.5214	0.0441788	0.0827348	Up
S-CAP vs CON	P02750	Leucine-rich alpha-2-glycoprotein OS=Homo sapiens OX=9606 GN=LRG1 PE=1 SV=2	LRG1	1.53407	0.0224754	0.048839	Up
S-CAP vs CON	P10586	Receptor-type tyrosine-protein phosphatase F OS=Homo sapiens OX=9606 GN=PTPRF PE=1 SV=2	PTPRF	1.55247	0.0338515	0.0683668	Up
S-CAP vs CON	H0YD13	CD44 antigen OS=Homo sapiens OX=9606 GN=CD44 PE=1 SV=2	CD44	1.56613	3.24234e-06	3.97572e-05	Up
S-CAP vs CON	Q06033	Inter-alpha-trypsin inhibitor heavy chain H3 OS=Homo sapiens OX=9606 GN=ITIH3 PE=1 SV=2	ITIH3	1.60188	1.4113e-06	2.20249e-05	Up
S-CAP vs CON	B5MDP7	Papilin OS=Homo sapiens OX=9606 GN=PAPLN PE=1 SV=2	PAPLN	1.61671	0.0146039	0.0345	Up
S-CAP vs CON	P06681	Complement C2 OS=Homo sapiens OX=9606 GN=C2 PE=1 SV=2	C2	1.62077	3.50543e-06	4.19837e-05	Up
S-CAP vs CON	P0C0L5	Complement C4-B OS=Homo sapiens OX=9606 GN=C4B PE=1 SV=2	C4B	1.6366	0.000149256	0.000893801	Up
S-CAP vs CON	P04275	von Willebrand factor OS=Homo sapiens OX=9606 GN=VWF PE=1 SV=4	VWF	1.64026	0.000346453	0.00168324	Up
S-CAP vs CON	P14543	Nidogen-1 OS=Homo sapiens OX=9606 GN=NID1 PE=1 SV=3	NID1	1.66757	1.00558e-05	9.24773e-05	Up
S-CAP vs CON	P26038	Moesin OS=Homo sapiens OX=9606 GN=MSN PE=1 SV=3	MSN	1.67946	0.010365	0.0258346	Up
S-CAP vs CON	H0YN67	Immunoglobulin superfamily-containing leucine-rich repeat protein (Fragment) OS=Homo sapiens OX=9606 GN=ISLR PE=1 SV=1	ISLR	1.69866	0.0367969	0.0726069	Up
S-CAP vs CON	P18065	Insulin-like growth factor-binding protein 2 OS=Homo sapiens OX=9606 GN=IGFBP2 PE=1 SV=2	IGFBP2	1.70263	0.00140567	0.00540239	Up
S-CAP vs CON	P33908	Mannosyl-oligosaccharide 1,2-alpha-mannosidase IA OS=Homo sapiens OX=9606 GN=MAN1A1 PE=1 SV=3	MAN1A1	1.70333	2.7924e-09	1.43809e-07	Up
S-CAP vs CON	A0A7P0Z497	Peptidyl-prolyl cis-trans isomerase OS=Homo sapiens OX=9606 GN=PPIB PE=1 SV=1	PPIB	1.74807	0.0268758	0.0562644	Up
S-CAP vs CON	P35916	Vascular endothelial growth factor receptor 3 OS=Homo sapiens OX=9606 GN=FLT4 PE=1 SV=3	FLT4	1.75238	0.0273017	0.0569246	Up
S-CAP vs CON	Q8NBJ4	Golgi membrane protein 1 OS=Homo sapiens OX=9606 GN=GOLM1 PE=1 SV=1	GOLM1	1.75873	0.00038295	0.00180935	Up
S-CAP vs CON	P28799	Progranulin OS=Homo sapiens OX=9606 GN=GRN PE=1 SV=2	GRN	1.76084	0.0408319	0.0780727	Up
S-CAP vs CON	A0A7P0TBH1	Angiotensinogen OS=Homo sapiens OX=9606 GN=AGT PE=1 SV=1	AGT	1.79603	2.38944e-09	1.38828e-07	Up
S-CAP vs CON	E9PNF7	Lysosomal Pro-X carboxypeptidase OS=Homo sapiens OX=9606 GN=PRCP PE=1 SV=2	PRCP	1.81659	0.0402399	0.0776164	Up
S-CAP vs CON	H0YLF3	Beta-2-microglobulin (Fragment) OS=Homo sapiens OX=9606 GN=B2M PE=1 SV=1	B2M	1.81934	3.55475e-05	0.000256078	Up
S-CAP vs CON	P07737	Profilin-1 OS=Homo sapiens OX=9606 GN=PFN1 PE=1 SV=2	PFN1	1.82498	0.00513074	0.015099	Up
S-CAP vs CON	A0A7I2V433	Nucleophosmin OS=Homo sapiens OX=9606 GN=NPM1 PE=1 SV=1	NPM1	1.86413	0.00576716	0.0163192	Up
S-CAP vs CON	Q15223	Nectin-1 OS=Homo sapiens OX=9606 GN=NECTIN1 PE=1 SV=3	NECTIN1	1.87695	0.0404411	0.0777133	Up
S-CAP vs CON	P02649	Apolipoprotein E OS=Homo sapiens OX=9606 GN=APOE PE=1 SV=1	APOE	1.87801	0.000650607	0.00281565	Up
S-CAP vs CON	Q92820	Gamma-glutamyl hydrolase OS=Homo sapiens OX=9606 GN=GGH PE=1 SV=2	GGH	1.87878	7.54375e-05	0.000498081	Up
S-CAP vs CON	O14791	Apolipoprotein L1 OS=Homo sapiens OX=9606 GN=APOL1 PE=1 SV=5	APOL1	1.88355	0.00039793	0.00186304	Up
S-CAP vs CON	P01011	Alpha-1-antichymotrypsin OS=Homo sapiens OX=9606 GN=SERPINA3 PE=1 SV=2	SERPINA3	1.9099	0.000244896	0.00128642	Up
S-CAP vs CON	Q9UM47	Neurogenic locus notch homolog protein 3 OS=Homo sapiens OX=9606 GN=NOTCH3 PE=1 SV=2	NOTCH3	1.91289	0.0175685	0.040392	Up
S-CAP vs CON	P39060	Collagen alpha-1(XVIII) chain OS=Homo sapiens OX=9606 GN=COL18A1 PE=1 SV=5	COL18A1	1.9186	0.0199519	0.0439742	Up
S-CAP vs CON	P14780	Matrix metalloproteinase-9 OS=Homo sapiens OX=9606 GN=MMP9 PE=1 SV=3	MMP9	1.95158	0.0381997	0.0748016	Up
S-CAP vs CON	A0A3B3IRN5	Fibromodulin OS=Homo sapiens OX=9606 GN=FMOD PE=1 SV=1	FMOD	1.96005	0.0159258	0.0369449	Up
S-CAP vs CON	P00558	Phosphoglycerate kinase 1 OS=Homo sapiens OX=9606 GN=PGK1 PE=1 SV=3	PGK1	1.96095	0.00673241	0.0185412	Up
S-CAP vs CON	P23141	Liver carboxylesterase 1 OS=Homo sapiens OX=9606 GN=CES1 PE=1 SV=2	CES1	1.97734	0.0177434	0.0406127	Up
S-CAP vs CON	Q86UD1	Out at first protein homolog OS=Homo sapiens OX=9606 GN=OAF PE=2 SV=1	OAF	1.97903	0.000172748	0.000999608	Up
S-CAP vs CON	P62937	Peptidyl-prolyl cis-trans isomerase A OS=Homo sapiens OX=9606 GN=PPIA PE=1 SV=2	PPIA	1.98299	0.000127148	0.000798554	Up
S-CAP vs CON	A0A7I2V2D2	Plasma protease C1 inhibitor OS=Homo sapiens OX=9606 GN=SERPING1 PE=1 SV=1	SERPING1	2.01082	7.12982e-05	0.000476864	Up
S-CAP vs CON	P07237	Protein disulfide-isomerase OS=Homo sapiens OX=9606 GN=P4HB PE=1 SV=3	P4HB	2.02586	7.63025e-06	7.55688e-05	Up
S-CAP vs CON	P20618	Proteasome subunit beta type-1 OS=Homo sapiens OX=9606 GN=PSMB1 PE=1 SV=2	PSMB1	2.04062	0.03495	0.0699278	Up
S-CAP vs CON	Q9NZ08	Endoplasmic reticulum aminopeptidase 1 OS=Homo sapiens OX=9606 GN=ERAP1 PE=1 SV=3	ERAP1	2.04874	0.0307797	0.0631536	Up
S-CAP vs CON	P19652	Alpha-1-acid glycoprotein 2 OS=Homo sapiens OX=9606 GN=ORM2 PE=1 SV=2	ORM2	2.05801	0.022365	0.048805	Up
S-CAP vs CON	Q5T0R7	Adenylyl cyclase-associated protein 1 (Fragment) OS=Homo sapiens OX=9606 GN=CAP1 PE=1 SV=1	CAP1	2.0625	0.0456121	0.0848022	Up
S-CAP vs CON	A0A2R8Y430	Glutathione synthetase OS=Homo sapiens OX=9606 GN=GSS PE=1 SV=1	GSS	2.08265	0.00462813	0.0140205	Up
S-CAP vs CON	A0A7I2V3J7	Laminin subunit beta-1 OS=Homo sapiens OX=9606 GN=LAMB1 PE=1 SV=1	LAMB1	2.10133	0.00136842	0.00529879	Up
S-CAP vs CON	P68133	Actin, alpha skeletal muscle OS=Homo sapiens OX=9606 GN=ACTA1 PE=1 SV=1	ACTA1	2.10784	0.00469473	0.0141391	Up
S-CAP vs CON	P35555	Fibrillin-1 OS=Homo sapiens OX=9606 GN=FBN1 PE=1 SV=4	FBN1	2.13234	0.00527497	0.0154353	Up
S-CAP vs CON	Q13228	Methanethiol oxidase OS=Homo sapiens OX=9606 GN=SELENBP1 PE=1 SV=2	SELENBP1	2.13275	0.00607917	0.017078	Up
S-CAP vs CON	Q9NPY3	Complement component C1q receptor OS=Homo sapiens OX=9606 GN=CD93 PE=1 SV=3	CD93	2.13924	0.0187844	0.0423781	Up
S-CAP vs CON	P00338	L-lactate dehydrogenase A chain OS=Homo sapiens OX=9606 GN=LDHA PE=1 SV=2	LDHA	2.13966	0.000283745	0.00143263	Up
S-CAP vs CON	F2Z393	Transaldolase OS=Homo sapiens OX=9606 GN=TALDO1 PE=1 SV=1	TALDO1	2.14444	0.014539	0.0345	Up
S-CAP vs CON	Q8WZ75	Roundabout homolog 4 OS=Homo sapiens OX=9606 GN=ROBO4 PE=1 SV=1	ROBO4	2.18797	0.0350396	0.0699278	Up
S-CAP vs CON	P08637	Low affinity immunoglobulin gamma Fc region receptor III-A OS=Homo sapiens OX=9606 GN=FCGR3A PE=1 SV=2	FCGR3A	2.20694	1.82134e-07	3.90829e-06	Up
S-CAP vs CON	F5H5G1	Limbic system-associated membrane protein OS=Homo sapiens OX=9606 GN=LSAMP PE=1 SV=2	LSAMP	2.22394	0.0362713	0.0718451	Up
S-CAP vs CON	A6NC48	ADP-ribosyl cyclase/cyclic ADP-ribose hydrolase OS=Homo sapiens OX=9606 GN=BST1 PE=1 SV=1	BST1	2.24784	0.0095204	0.024515	Up
S-CAP vs CON	P05164	Myeloperoxidase OS=Homo sapiens OX=9606 GN=MPO PE=1 SV=1	MPO	2.25368	0.00236338	0.00827986	Up
S-CAP vs CON	P30101	Protein disulfide-isomerase A3 OS=Homo sapiens OX=9606 GN=PDIA3 PE=1 SV=4	PDIA3	2.33242	0.00395549	0.0124974	Up
S-CAP vs CON	P54802	Alpha-N-acetylglucosaminidase OS=Homo sapiens OX=9606 GN=NAGLU PE=1 SV=2	NAGLU	2.33746	0.000993783	0.00408545	Up
S-CAP vs CON	Q8WWZ8	Oncoprotein-induced transcript 3 protein OS=Homo sapiens OX=9606 GN=OIT3 PE=1 SV=2	OIT3	2.34911	0.00251004	0.00867563	Up
S-CAP vs CON	P25311	Zinc-alpha-2-glycoprotein OS=Homo sapiens OX=9606 GN=AZGP1 PE=1 SV=2	AZGP1	2.3526	1.38262e-05	0.000116729	Up
S-CAP vs CON	Q53Z42	HLA class I antigen OS=Homo sapiens OX=9606 GN=HLA-A PE=1 SV=1	HLA-A	2.3644	0.0347153	0.0698375	Up
S-CAP vs CON	Q9ULI3	Protein HEG homolog 1 OS=Homo sapiens OX=9606 GN=HEG1 PE=1 SV=3	HEG1	2.39144	0.0409313	0.0780727	Up
S-CAP vs CON	Q86X91	Inactive tyrosine-protein kinase 7 OS=Homo sapiens OX=9606 GN=PTK7 PE=1 SV=1	PTK7	2.39957	0.0118999	0.0289077	Up
S-CAP vs CON	P60174	Triosephosphate isomerase OS=Homo sapiens OX=9606 GN=TPI1 PE=1 SV=4	TPI1	2.44609	0.00792953	0.0214932	Up
S-CAP vs CON	P18206	Vinculin OS=Homo sapiens OX=9606 GN=VCL PE=1 SV=4	VCL	2.45904	0.00115526	0.00466821	Up
S-CAP vs CON	O43895	Xaa-Pro aminopeptidase 2 OS=Homo sapiens OX=9606 GN=XPNPEP2 PE=1 SV=3	XPNPEP2	2.46607	0.00132048	0.00515187	Up
S-CAP vs CON	P31146	Coronin-1A OS=Homo sapiens OX=9606 GN=CORO1A PE=1 SV=4	CORO1A	2.47091	0.00913115	0.0237502	Up
S-CAP vs CON	P0C0L4	Complement C4-A OS=Homo sapiens OX=9606 GN=C4A PE=1 SV=2	C4A	2.49921	0.0130436	0.0313899	Up
S-CAP vs CON	A0A087WYF1	Laminin subunit alpha-2 OS=Homo sapiens OX=9606 GN=LAMA2 PE=1 SV=1	LAMA2	2.5128	0.00495576	0.0146679	Up
S-CAP vs CON	K7ELL7	Glucosidase 2 subunit beta OS=Homo sapiens OX=9606 GN=PRKCSH PE=1 SV=1	PRKCSH	2.51942	0.00451072	0.0138275	Up
S-CAP vs CON	Q08380	Galectin-3-binding protein OS=Homo sapiens OX=9606 GN=LGALS3BP PE=1 SV=1	LGALS3BP	2.54032	6.82555e-06	7.09705e-05	Up
S-CAP vs CON	P07998	Ribonuclease pancreatic OS=Homo sapiens OX=9606 GN=RNASE1 PE=1 SV=4	RNASE1	2.57936	0.00233286	0.00822892	Up
S-CAP vs CON	A0A1B0GV23	Cathepsin D OS=Homo sapiens OX=9606 GN=CTSD PE=1 SV=1	CTSD	2.58548	2.85651e-06	3.77205e-05	Up
S-CAP vs CON	Q15828	Cystatin-M OS=Homo sapiens OX=9606 GN=CST6 PE=1 SV=1	CST6	2.64543	0.00912357	0.0237502	Up
S-CAP vs CON	Q9HBR0	Putative sodium-coupled neutral amino acid transporter 10 OS=Homo sapiens OX=9606 GN=SLC38A10 PE=1 SV=2	SLC38A10	2.65336	0.000320771	0.00157331	Up
S-CAP vs CON	Q5JP53	Tubulin beta chain OS=Homo sapiens OX=9606 GN=TUBB PE=1 SV=1	TUBB	2.69788	9.92534e-05	0.000647031	Up
S-CAP vs CON	P11717	Cation-independent mannose-6-phosphate receptor OS=Homo sapiens OX=9606 GN=IGF2R PE=1 SV=3	IGF2R	2.71365	4.55225e-06	5.2098e-05	Up
S-CAP vs CON	P09960	Leukotriene A-4 hydrolase OS=Homo sapiens OX=9606 GN=LTA4H PE=1 SV=2	LTA4H	2.73823	0.000211613	0.00113521	Up
S-CAP vs CON	Q7Z7M0	Multiple epidermal growth factor-like domains protein 8 OS=Homo sapiens OX=9606 GN=MEGF8 PE=1 SV=2	MEGF8	2.76041	0.000113628	0.000731483	Up
S-CAP vs CON	P19022	Cadherin-2 OS=Homo sapiens OX=9606 GN=CDH2 PE=1 SV=4	CDH2	2.82292	0.000227111	0.0012058	Up
S-CAP vs CON	P07900	Heat shock protein HSP 90-alpha OS=Homo sapiens OX=9606 GN=HSP90AA1 PE=1 SV=5	HSP90AA1	2.83557	0.00557415	0.0159483	Up
S-CAP vs CON	P24592	Insulin-like growth factor-binding protein 6 OS=Homo sapiens OX=9606 GN=IGFBP6 PE=1 SV=1	IGFBP6	2.85136	0.00244141	0.00849544	Up
S-CAP vs CON	P55103	Inhibin beta C chain OS=Homo sapiens OX=9606 GN=INHBC PE=2 SV=1	INHBC	2.86143	0.00304326	0.0101115	Up
S-CAP vs CON	Q5TA01	Glutathione S-transferase omega-1 (Fragment) OS=Homo sapiens OX=9606 GN=GSTO1 PE=1 SV=1	GSTO1	2.88322	0.0102219	0.0256795	Up
S-CAP vs CON	P62807	Histone H2B type 1-C/E/F/G/I OS=Homo sapiens OX=9606 GN=H2BC4 PE=1 SV=4	H2BC4	2.88719	0.00221599	0.00792522	Up
S-CAP vs CON	B1B0D4	ADAMTS-like protein 2 OS=Homo sapiens OX=9606 GN=ADAMTSL2 PE=1 SV=1	ADAMTSL2	2.92046	0.00406795	0.0126204	Up
S-CAP vs CON	P18428	Lipopolysaccharide-binding protein OS=Homo sapiens OX=9606 GN=LBP PE=1 SV=3	LBP	2.93168	8.4098e-06	8.02045e-05	Up
S-CAP vs CON	P16930	Fumarylacetoacetase OS=Homo sapiens OX=9606 GN=FAH PE=1 SV=2	FAH	2.93335	1.34611e-05	0.000115541	Up
S-CAP vs CON	C9J813	Caldesmon (Fragment) OS=Homo sapiens OX=9606 GN=CALD1 PE=1 SV=1	CALD1	2.9685	0.00145224	0.00554004	Up
S-CAP vs CON	A0A7I2V4K5	Carboxypeptidase OS=Homo sapiens OX=9606 GN=CTSA PE=1 SV=1	CTSA	3.00404	0.000484774	0.00215223	Up
S-CAP vs CON	Q14314	Fibroleukin OS=Homo sapiens OX=9606 GN=FGL2 PE=1 SV=1	FGL2	3.04629	0.00478044	0.0143135	Up
S-CAP vs CON	Q9BTY2	Plasma alpha-L-fucosidase OS=Homo sapiens OX=9606 GN=FUCA2 PE=1 SV=2	FUCA2	3.05735	0.00958076	0.0245477	Up
S-CAP vs CON	P01742	Immunoglobulin heavy variable 1-69 OS=Homo sapiens OX=9606 GN=IGHV1-69 PE=1 SV=2	IGHV1-69	3.10003	0.0306715	0.0631536	Up
S-CAP vs CON	O75874	Isocitrate dehydrogenase [NADP] cytoplasmic OS=Homo sapiens OX=9606 GN=IDH1 PE=1 SV=2	IDH1	3.11935	0.00273143	0.00931579	Up
S-CAP vs CON	Q9Y490	Talin-1 OS=Homo sapiens OX=9606 GN=TLN1 PE=1 SV=3	TLN1	3.13076	0.000192222	0.00108785	Up
S-CAP vs CON	A0A3B3IS80	Fructose-bisphosphate aldolase OS=Homo sapiens OX=9606 GN=ALDOB PE=1 SV=1	ALDOB	3.13501	0.00483372	0.0143894	Up
S-CAP vs CON	P02675	Fibrinogen beta chain OS=Homo sapiens OX=9606 GN=FGB PE=1 SV=2	FGB	3.15434	0.00439721	0.0135603	Up
S-CAP vs CON	P50552	Vasodilator-stimulated phosphoprotein OS=Homo sapiens OX=9606 GN=VASP PE=1 SV=3	VASP	3.17388	0.000184781	0.00105736	Up
S-CAP vs CON	E7EQB2	Lactotransferrin (Fragment) OS=Homo sapiens OX=9606 GN=LTF PE=1 SV=1	LTF	3.19287	0.0103863	0.0258346	Up
S-CAP vs CON	P06733	Alpha-enolase OS=Homo sapiens OX=9606 GN=ENO1 PE=1 SV=2	ENO1	3.23766	4.69645e-06	5.25799e-05	Up
S-CAP vs CON	P02461	Collagen alpha-1(III) chain OS=Homo sapiens OX=9606 GN=COL3A1 PE=1 SV=4	COL3A1	3.28144	0.000860337	0.00363175	Up
S-CAP vs CON	P01703	Immunoglobulin lambda variable 1-40 OS=Homo sapiens OX=9606 GN=IGLV1-40 PE=1 SV=2	IGLV1-40	3.28854	0.0179973	0.0410116	Up
S-CAP vs CON	P11279	Lysosome-associated membrane glycoprotein 1 OS=Homo sapiens OX=9606 GN=LAMP1 PE=1 SV=3	LAMP1	3.32062	0.00126619	0.00497775	Up
S-CAP vs CON	P34096	Ribonuclease 4 OS=Homo sapiens OX=9606 GN=RNASE4 PE=1 SV=3	RNASE4	3.33691	0.00314874	0.0103949	Up
S-CAP vs CON	O00151	PDZ and LIM domain protein 1 OS=Homo sapiens OX=9606 GN=PDLIM1 PE=1 SV=4	PDLIM1	3.35241	2.22159e-05	0.000178768	Up
S-CAP vs CON	Q9Y646	Carboxypeptidase Q OS=Homo sapiens OX=9606 GN=CPQ PE=1 SV=1	CPQ	3.42557	0.000281201	0.00143263	Up
S-CAP vs CON	P15291	Beta-1,4-galactosyltransferase 1 OS=Homo sapiens OX=9606 GN=B4GALT1 PE=1 SV=5	B4GALT1	3.43589	0.000351082	0.00168979	Up
S-CAP vs CON	A0A7P0T861	Calreticulin OS=Homo sapiens OX=9606 GN=CALR PE=1 SV=1	CALR	3.46354	0.000471165	0.00212851	Up
S-CAP vs CON	X6RJP6	Transgelin-2 (Fragment) OS=Homo sapiens OX=9606 GN=TAGLN2 PE=1 SV=1	TAGLN2	3.56508	6.42558e-06	6.89411e-05	Up
S-CAP vs CON	Q5SS57	HLA class I antigen OS=Homo sapiens OX=9606 GN=HLA-B PE=1 SV=1	HLA-B	3.58566	0.00537955	0.0155272	Up
S-CAP vs CON	P80723	Brain acid soluble protein 1 OS=Homo sapiens OX=9606 GN=BASP1 PE=1 SV=2	BASP1	3.61261	3.53506e-05	0.000256078	Up
S-CAP vs CON	P02458	Collagen alpha-1(II) chain OS=Homo sapiens OX=9606 GN=COL2A1 PE=1 SV=3	COL2A1	3.65831	0.00638143	0.0177645	Up
S-CAP vs CON	Q8NBP7	Proprotein convertase subtilisin/kexin type 9 OS=Homo sapiens OX=9606 GN=PCSK9 PE=1 SV=3	PCSK9	3.73599	1.54103e-05	0.000128005	Up
S-CAP vs CON	P13727	Bone marrow proteoglycan OS=Homo sapiens OX=9606 GN=PRG2 PE=1 SV=2	PRG2	3.73709	0.00460048	0.0140192	Up
S-CAP vs CON	Q08830	Fibrinogen-like protein 1 OS=Homo sapiens OX=9606 GN=FGL1 PE=1 SV=3	FGL1	3.85121	1.21645e-05	0.000108012	Up
S-CAP vs CON	X6R8F3	Neutrophil gelatinase-associated lipocalin OS=Homo sapiens OX=9606 GN=LCN2 PE=1 SV=1	LCN2	3.87158	0.000355494	0.00169518	Up
S-CAP vs CON	P01714	Immunoglobulin lambda variable 3-19 OS=Homo sapiens OX=9606 GN=IGLV3-19 PE=1 SV=2	IGLV3-19	3.91422	0.0190365	0.0424406	Up
S-CAP vs CON	Q86YW5	Trem-like transcript 1 protein OS=Homo sapiens OX=9606 GN=TREML1 PE=1 SV=2	TREML1	3.98274	0.0135583	0.0324768	Up
S-CAP vs CON	Q9UNN8	Endothelial protein C receptor OS=Homo sapiens OX=9606 GN=PROCR PE=1 SV=1	PROCR	4.0391	0.000130907	0.000802582	Up
S-CAP vs CON	P05154	Plasma serine protease inhibitor OS=Homo sapiens OX=9606 GN=SERPINA5 PE=1 SV=3	SERPINA5	4.07783	2.75613e-05	0.000215062	Up
S-CAP vs CON	Q03167	Transforming growth factor beta receptor type 3 OS=Homo sapiens OX=9606 GN=TGFBR3 PE=1 SV=3	TGFBR3	4.10169	0.000527847	0.00230374	Up
S-CAP vs CON	P29401	Transketolase OS=Homo sapiens OX=9606 GN=TKT PE=1 SV=3	TKT	4.35274	8.35939e-07	1.43503e-05	Up
S-CAP vs CON	P10451	Osteopontin OS=Homo sapiens OX=9606 GN=SPP1 PE=1 SV=1	SPP1	4.39674	2.41325e-06	3.35898e-05	Up
S-CAP vs CON	A0A087WZR4	Low affinity immunoglobulin gamma Fc region receptor III-B OS=Homo sapiens OX=9606 GN=FCGR3B PE=1 SV=1	FCGR3B	4.48126	3.58013e-05	0.000256078	Up
S-CAP vs CON	H0YMZ3	Semaphorin-4B (Fragment) OS=Homo sapiens OX=9606 GN=SEMA4B PE=1 SV=1	SEMA4B	4.57861	0.000282103	0.00143263	Up
S-CAP vs CON	C9JEU5	Fibrinogen gamma chain OS=Homo sapiens OX=9606 GN=FGG PE=1 SV=1	FGG	4.63776	2.97427e-06	3.82937e-05	Up
S-CAP vs CON	H7BY64	ZNF511-PRAP1 readthrough (Fragment) OS=Homo sapiens OX=9606 GN=ZNF511-PRAP1 PE=4 SV=2	ZNF511-PRAP1	4.74685	0.000524994	0.00230374	Up
S-CAP vs CON	P07988	Pulmonary surfactant-associated protein B OS=Homo sapiens OX=9606 GN=SFTPB PE=1 SV=3	SFTPB	4.90106	7.02815e-06	7.09705e-05	Up
S-CAP vs CON	A0A096LPE2	SAA2-SAA4 readthrough OS=Homo sapiens OX=9606 GN=SAA2-SAA4 PE=3 SV=1	SAA2-SAA4	4.97531	4.08654e-09	1.6189e-07	Up
S-CAP vs CON	A1L4H1	Soluble scavenger receptor cysteine-rich domain-containing protein SSC5D OS=Homo sapiens OX=9606 GN=SSC5D PE=1 SV=3	SSC5D	5.22664	4.19659e-08	1.1375e-06	Up
S-CAP vs CON	A0A2U3TZU2	Glucose-6-phosphate isomerase OS=Homo sapiens OX=9606 GN=GPI PE=1 SV=1	GPI	5.59864	6.58812e-08	1.69644e-06	Up
S-CAP vs CON	P21333	Filamin-A OS=Homo sapiens OX=9606 GN=FLNA PE=1 SV=4	FLNA	5.88535	9.09321e-07	1.51065e-05	Up
S-CAP vs CON	P54108	Cysteine-rich secretory protein 3 OS=Homo sapiens OX=9606 GN=CRISP3 PE=1 SV=1	CRISP3	6.05493	0.000999546	0.00408545	Up
S-CAP vs CON	P04066	Tissue alpha-L-fucosidase OS=Homo sapiens OX=9606 GN=FUCA1 PE=1 SV=4	FUCA1	6.52062	2.38926e-08	7.32014e-07	Up
S-CAP vs CON	H0Y2Y8	Zyxin (Fragment) OS=Homo sapiens OX=9606 GN=ZYX PE=1 SV=1	ZYX	7.03249	9.86077e-06	9.23326e-05	Up
S-CAP vs CON	P01619	Immunoglobulin kappa variable 3-20 OS=Homo sapiens OX=9606 GN=IGKV3-20 PE=1 SV=2	IGKV3-20	7.04478	0.00338664	0.011109	Up
S-CAP vs CON	P04908	Histone H2A type 1-B/E OS=Homo sapiens OX=9606 GN=H2AC4 PE=1 SV=2	H2AC4	7.35469	2.42611e-09	1.38828e-07	Up
S-CAP vs CON	Q15848	Adiponectin OS=Homo sapiens OX=9606 GN=ADIPOQ PE=1 SV=1	ADIPOQ	7.56446	4.00358e-12	1.03092e-09	Up
S-CAP vs CON	J3QQR8	Intercellular adhesion molecule 2 (Fragment) OS=Homo sapiens OX=9606 GN=ICAM2 PE=1 SV=8	ICAM2	8.24599	4.02378e-06	4.70965e-05	Up
S-CAP vs CON	P0DJI9	Serum amyloid A-2 protein OS=Homo sapiens OX=9606 GN=SAA2 PE=1 SV=1	SAA2	8.35715	0.0122421	0.0295994	Up
S-CAP vs CON	P02771	Alpha-fetoprotein OS=Homo sapiens OX=9606 GN=AFP PE=1 SV=1	AFP	10.276	0.000137303	0.000831895	Up
S-CAP vs CON	P62328	Thymosin beta-4 OS=Homo sapiens OX=9606 GN=TMSB4X PE=1 SV=2	TMSB4X	11.7788	5.20542e-07	9.57425e-06	Up
S-CAP vs CON	A0A7P0T8I6	Cathepsin X OS=Homo sapiens OX=9606 GN=CTSZ PE=1 SV=1	CTSZ	20.4658	3.42903e-08	9.81083e-07	Up
S-CAP vs CON	P0DJI8	Serum amyloid A-1 protein OS=Homo sapiens OX=9606 GN=SAA1 PE=1 SV=1	SAA1	30.2839	0.0006609	0.00283636	Up
S-CAP vs CON	P02741	C-reactive protein OS=Homo sapiens OX=9606 GN=CRP PE=1 SV=1	CRP	47.8964	8.11043e-06	7.88089e-05	Up
S-CAP vs NS-CAP	Q14D04	Ventricular zone-expressed PH domain-containing protein homolog 1 OS=Homo sapiens OX=9606 GN=VEPH1 PE=1 SV=1	VEPH1	0.0912374	0.00017311	0.00610675	Down
S-CAP vs NS-CAP	Q9UFW8	CGG triplet repeat-binding protein 1 OS=Homo sapiens OX=9606 GN=CGGBP1 PE=1 SV=2	CGGBP1	0.13513	0.00190222	0.0199927	Down
S-CAP vs NS-CAP	Q96KN2	Beta-Ala-His dipeptidase OS=Homo sapiens OX=9606 GN=CNDP1 PE=1 SV=5	CNDP1	0.184828	0.00337374	0.0284832	Down
S-CAP vs NS-CAP	Q9H8L6	Multimerin-2 OS=Homo sapiens OX=9606 GN=MMRN2 PE=1 SV=2	MMRN2	0.24308	0.000364065	0.00852243	Down
S-CAP vs NS-CAP	Q5T123	SH3 domain-binding glutamic acid-rich-like protein 3 OS=Homo sapiens OX=9606 GN=SH3BGRL3 PE=1 SV=1	SH3BGRL3	0.243716	0.000357439	0.00852243	Down
S-CAP vs NS-CAP	P09172	Dopamine beta-hydroxylase OS=Homo sapiens OX=9606 GN=DBH PE=1 SV=3	DBH	0.251986	0.00317009	0.0281483	Down
S-CAP vs NS-CAP	A0A075B6K4	Immunoglobulin lambda variable 3-10 OS=Homo sapiens OX=9606 GN=IGLV3-10 PE=3 SV=2	IGLV3-10	0.290943	0.0284239	0.117107	Down
S-CAP vs NS-CAP	O95810	Caveolae-associated protein 2 OS=Homo sapiens OX=9606 GN=CAVIN2 PE=1 SV=3	CAVIN2	0.30077	0.00395576	0.0308669	Down
S-CAP vs NS-CAP	P00915	Carbonic anhydrase 1 OS=Homo sapiens OX=9606 GN=CA1 PE=1 SV=2	CA1	0.312201	0.00558619	0.0405195	Down
S-CAP vs NS-CAP	P55056	Apolipoprotein C-IV OS=Homo sapiens OX=9606 GN=APOC4 PE=1 SV=1	APOC4	0.338372	0.02642	0.11062	Down
S-CAP vs NS-CAP	O43264	Centromere/kinetochore protein zw10 homolog OS=Homo sapiens OX=9606 GN=ZW10 PE=1 SV=3	ZW10	0.34054	0.000643775	0.0122794	Down
S-CAP vs NS-CAP	P67936	Tropomyosin alpha-4 chain OS=Homo sapiens OX=9606 GN=TPM4 PE=1 SV=3	TPM4	0.343891	0.00248022	0.0245637	Down
S-CAP vs NS-CAP	Q5R345	p-selectin OS=Homo sapiens OX=9606 GN=SELP PE=1 SV=1	SELP	0.408391	0.00525667	0.0395241	Down
S-CAP vs NS-CAP	P23528	Cofilin-1 OS=Homo sapiens OX=9606 GN=CFL1 PE=1 SV=3	CFL1	0.451473	0.034414	0.134267	Down
S-CAP vs NS-CAP	P68871	Hemoglobin subunit beta OS=Homo sapiens OX=9606 GN=HBB PE=1 SV=2	HBB	0.463012	0.0419359	0.149979	Down
S-CAP vs NS-CAP	H0YLB9	Alpha-mannosidase (Fragment) OS=Homo sapiens OX=9606 GN=MAN2A2 PE=1 SV=1	MAN2A2	0.463344	0.00015202	0.00610675	Down
S-CAP vs NS-CAP	X6RJP6	Transgelin-2 (Fragment) OS=Homo sapiens OX=9606 GN=TAGLN2 PE=1 SV=1	TAGLN2	0.47214	0.00312283	0.0281483	Down
S-CAP vs NS-CAP	P07737	Profilin-1 OS=Homo sapiens OX=9606 GN=PFN1 PE=1 SV=2	PFN1	0.477721	0.00224245	0.0226443	Down
S-CAP vs NS-CAP	A0A7P0TBD9	Heparanase OS=Homo sapiens OX=9606 GN=HPSE PE=1 SV=1	HPSE	0.491111	0.0108157	0.0625851	Down
S-CAP vs NS-CAP	P04196	Histidine-rich glycoprotein OS=Homo sapiens OX=9606 GN=HRG PE=1 SV=1	HRG	0.503058	0.000263273	0.00728736	Down
S-CAP vs NS-CAP	P50552	Vasodilator-stimulated phosphoprotein OS=Homo sapiens OX=9606 GN=VASP PE=1 SV=3	VASP	0.515725	0.040515	0.145911	Down
S-CAP vs NS-CAP	Q92954	Proteoglycan 4 OS=Homo sapiens OX=9606 GN=PRG4 PE=1 SV=3	PRG4	0.527114	0.00118721	0.0175647	Down
S-CAP vs NS-CAP	Q13790	Apolipoprotein F OS=Homo sapiens OX=9606 GN=APOF PE=1 SV=2	APOF	0.539399	0.00855065	0.0543652	Down
S-CAP vs NS-CAP	Q9NY97	N-acetyllactosaminide beta-1,3-N-acetylglucosaminyltransferase 2 OS=Homo sapiens OX=9606 GN=B3GNT2 PE=1 SV=2	B3GNT2	0.540888	0.00660213	0.0453346	Down
S-CAP vs NS-CAP	O00151	PDZ and LIM domain protein 1 OS=Homo sapiens OX=9606 GN=PDLIM1 PE=1 SV=4	PDLIM1	0.543057	0.0135669	0.07359	Down
S-CAP vs NS-CAP	K7ERI9	Apolipoprotein C-I (Fragment) OS=Homo sapiens OX=9606 GN=APOC1 PE=1 SV=1	APOC1	0.552051	0.00607513	0.0434541	Down
S-CAP vs NS-CAP	P00491	Purine nucleoside phosphorylase OS=Homo sapiens OX=9606 GN=PNP PE=1 SV=2	PNP	0.56997	0.0365524	0.139441	Down
S-CAP vs NS-CAP	Q15166	Serum paraoxonase/lactonase 3 OS=Homo sapiens OX=9606 GN=PON3 PE=1 SV=3	PON3	0.572213	0.00132737	0.0180473	Down
S-CAP vs NS-CAP	P20851	C4b-binding protein beta chain OS=Homo sapiens OX=9606 GN=C4BPB PE=1 SV=1	C4BPB	0.585564	0.000268854	0.00728736	Down
S-CAP vs NS-CAP	P05546	Heparin cofactor 2 OS=Homo sapiens OX=9606 GN=SERPIND1 PE=1 SV=3	SERPIND1	0.589191	2.95798e-07	5.07786e-05	Down
S-CAP vs NS-CAP	P11226	Mannose-binding protein C OS=Homo sapiens OX=9606 GN=MBL2 PE=1 SV=2	MBL2	0.603554	0.0102091	0.0611362	Down
S-CAP vs NS-CAP	E7END6	Vitamin K-dependent protein C OS=Homo sapiens OX=9606 GN=PROC PE=1 SV=1	PROC	0.60543	1.24895e-07	5.07786e-05	Down
S-CAP vs NS-CAP	A0A087X0I3	Adenosine deaminase 2 OS=Homo sapiens OX=9606 GN=ADA2 PE=1 SV=1	ADA2	0.625825	0.00973363	0.0592194	Down
S-CAP vs NS-CAP	Q9UGM5	Fetuin-B OS=Homo sapiens OX=9606 GN=FETUB PE=1 SV=2	FETUB	0.648597	0.00732586	0.0488054	Down
S-CAP vs NS-CAP	P62328	Thymosin beta-4 OS=Homo sapiens OX=9606 GN=TMSB4X PE=1 SV=2	TMSB4X	0.655172	0.0315478	0.124978	Down
S-CAP vs NS-CAP	P06733	Alpha-enolase OS=Homo sapiens OX=9606 GN=ENO1 PE=1 SV=2	ENO1	1.51441	0.00632729	0.0446377	Up
S-CAP vs NS-CAP	Q86UD1	Out at first protein homolog OS=Homo sapiens OX=9606 GN=OAF PE=2 SV=1	OAF	1.52651	0.0117747	0.0666372	Up
S-CAP vs NS-CAP	P18065	Insulin-like growth factor-binding protein 2 OS=Homo sapiens OX=9606 GN=IGFBP2 PE=1 SV=2	IGFBP2	1.5418	0.0221756	0.10213	Up
S-CAP vs NS-CAP	H0YLF3	Beta-2-microglobulin (Fragment) OS=Homo sapiens OX=9606 GN=B2M PE=1 SV=1	B2M	1.55171	0.00280126	0.0267157	Up
S-CAP vs NS-CAP	A0A669KBE7	ADAMTS-like protein 4 OS=Homo sapiens OX=9606 GN=ADAMTSL4 PE=1 SV=1	ADAMTSL4	1.60762	0.00362243	0.0291493	Up
S-CAP vs NS-CAP	P80723	Brain acid soluble protein 1 OS=Homo sapiens OX=9606 GN=BASP1 PE=1 SV=2	BASP1	1.62218	0.000553744	0.0109684	Up
S-CAP vs NS-CAP	A0A7I2V3J7	Laminin subunit beta-1 OS=Homo sapiens OX=9606 GN=LAMB1 PE=1 SV=1	LAMB1	1.6411	0.0145138	0.0755806	Up
S-CAP vs NS-CAP	A0A2R8Y430	Glutathione synthetase OS=Homo sapiens OX=9606 GN=GSS PE=1 SV=1	GSS	1.66299	0.0401421	0.145586	Up
S-CAP vs NS-CAP	B0YJC4	Vimentin OS=Homo sapiens OX=9606 GN=VIM PE=1 SV=1	VIM	1.69022	0.0160759	0.0788484	Up
S-CAP vs NS-CAP	Q99784	Noelin OS=Homo sapiens OX=9606 GN=OLFM1 PE=1 SV=4	OLFM1	1.69252	0.000194417	0.00610675	Up
S-CAP vs NS-CAP	P10451	Osteopontin OS=Homo sapiens OX=9606 GN=SPP1 PE=1 SV=1	SPP1	1.72253	0.00845836	0.0543652	Up
S-CAP vs NS-CAP	Q15223	Nectin-1 OS=Homo sapiens OX=9606 GN=NECTIN1 PE=1 SV=3	NECTIN1	1.76757	0.035195	0.136282	Up
S-CAP vs NS-CAP	H0YN67	Immunoglobulin superfamily-containing leucine-rich repeat protein (Fragment) OS=Homo sapiens OX=9606 GN=ISLR PE=1 SV=1	ISLR	1.77316	0.0496062	0.170315	Up
S-CAP vs NS-CAP	P98160	Basement membrane-specific heparan sulfate proteoglycan core protein OS=Homo sapiens OX=9606 GN=HSPG2 PE=1 SV=4	HSPG2	1.80781	0.00039116	0.00875857	Up
S-CAP vs NS-CAP	P35443	Thrombospondin-4 OS=Homo sapiens OX=9606 GN=THBS4 PE=1 SV=2	THBS4	1.81763	0.0156803	0.0784353	Up
S-CAP vs NS-CAP	Q9UBG0	C-type mannose receptor 2 OS=Homo sapiens OX=9606 GN=MRC2 PE=1 SV=2	MRC2	1.9111	0.0234196	0.105416	Up
S-CAP vs NS-CAP	Q9UM47	Neurogenic locus notch homolog protein 3 OS=Homo sapiens OX=9606 GN=NOTCH3 PE=1 SV=2	NOTCH3	1.92675	0.00380828	0.0301733	Up
S-CAP vs NS-CAP	C9JIZ6	Prosaposin OS=Homo sapiens OX=9606 GN=PSAP PE=1 SV=2	PSAP	1.94507	0.0105023	0.0614624	Up
S-CAP vs NS-CAP	P12109	Collagen alpha-1(VI) chain OS=Homo sapiens OX=9606 GN=COL6A1 PE=1 SV=3	COL6A1	1.95641	0.0116568	0.0666372	Up
S-CAP vs NS-CAP	Q5JP53	Tubulin beta chain OS=Homo sapiens OX=9606 GN=TUBB PE=1 SV=1	TUBB	1.96982	0.00175734	0.0199927	Up
S-CAP vs NS-CAP	Q9NPY3	Complement component C1q receptor OS=Homo sapiens OX=9606 GN=CD93 PE=1 SV=3	CD93	1.98257	0.0429024	0.150488	Up
S-CAP vs NS-CAP	P12830	Cadherin-1 OS=Homo sapiens OX=9606 GN=CDH1 PE=1 SV=3	CDH1	2.05394	0.00900409	0.0559394	Up
S-CAP vs NS-CAP	F2Z393	Transaldolase OS=Homo sapiens OX=9606 GN=TALDO1 PE=1 SV=1	TALDO1	2.06347	0.0256404	0.11029	Up
S-CAP vs NS-CAP	A0A7I2V433	Nucleophosmin OS=Homo sapiens OX=9606 GN=NPM1 PE=1 SV=1	NPM1	2.07213	0.00143198	0.0187281	Up
S-CAP vs NS-CAP	P02461	Collagen alpha-1(III) chain OS=Homo sapiens OX=9606 GN=COL3A1 PE=1 SV=4	COL3A1	2.09551	0.0441442	0.15361	Up
S-CAP vs NS-CAP	P29401	Transketolase OS=Homo sapiens OX=9606 GN=TKT PE=1 SV=3	TKT	2.1431	0.000695764	0.0127971	Up
S-CAP vs NS-CAP	Q8WZ75	Roundabout homolog 4 OS=Homo sapiens OX=9606 GN=ROBO4 PE=1 SV=1	ROBO4	2.15496	0.0396014	0.144643	Up
S-CAP vs NS-CAP	A3KFI5	Neuroblastoma suppressor of tumorigenicity 1 (Fragment) OS=Homo sapiens OX=9606 GN=NBL1 PE=1 SV=1	NBL1	2.19979	0.0375458	0.142177	Up
S-CAP vs NS-CAP	P20774	Mimecan OS=Homo sapiens OX=9606 GN=OGN PE=1 SV=1	OGN	2.23573	0.0471435	0.162946	Up
S-CAP vs NS-CAP	P25311	Zinc-alpha-2-glycoprotein OS=Homo sapiens OX=9606 GN=AZGP1 PE=1 SV=2	AZGP1	2.2517	6.3201e-05	0.00464979	Up
S-CAP vs NS-CAP	A0A7P0T861	Calreticulin OS=Homo sapiens OX=9606 GN=CALR PE=1 SV=1	CALR	2.26587	0.0168927	0.0817747	Up
S-CAP vs NS-CAP	Q9HBR0	Putative sodium-coupled neutral amino acid transporter 10 OS=Homo sapiens OX=9606 GN=SLC38A10 PE=1 SV=2	SLC38A10	2.26669	0.00187229	0.0199927	Up
S-CAP vs NS-CAP	P11717	Cation-independent mannose-6-phosphate receptor OS=Homo sapiens OX=9606 GN=IGF2R PE=1 SV=3	IGF2R	2.27943	0.000341126	0.00852243	Up
S-CAP vs NS-CAP	P07988	Pulmonary surfactant-associated protein B OS=Homo sapiens OX=9606 GN=SFTPB PE=1 SV=3	SFTPB	2.3079	0.0231251	0.105393	Up
S-CAP vs NS-CAP	P20618	Proteasome subunit beta type-1 OS=Homo sapiens OX=9606 GN=PSMB1 PE=1 SV=2	PSMB1	2.38159	0.00800669	0.0521955	Up
S-CAP vs NS-CAP	P07237	Protein disulfide-isomerase OS=Homo sapiens OX=9606 GN=P4HB PE=1 SV=3	P4HB	2.38667	0.000180008	0.00610675	Up
S-CAP vs NS-CAP	A0A087WYF1	Laminin subunit alpha-2 OS=Homo sapiens OX=9606 GN=LAMA2 PE=1 SV=1	LAMA2	2.39616	0.00901547	0.0559394	Up
S-CAP vs NS-CAP	P58304	Visual system homeobox 2 OS=Homo sapiens OX=9606 GN=VSX2 PE=1 SV=1	VSX2	2.43202	0.0426718	0.150488	Up
S-CAP vs NS-CAP	Q15828	Cystatin-M OS=Homo sapiens OX=9606 GN=CST6 PE=1 SV=1	CST6	2.43742	0.0139056	0.0745979	Up
S-CAP vs NS-CAP	P23141	Liver carboxylesterase 1 OS=Homo sapiens OX=9606 GN=CES1 PE=1 SV=2	CES1	2.44114	0.00305553	0.0280999	Up
S-CAP vs NS-CAP	P06732	Creatine kinase M-type OS=Homo sapiens OX=9606 GN=CKM PE=1 SV=2	CKM	2.46591	0.0103966	0.0614624	Up
S-CAP vs NS-CAP	A0A0D9SEN1	Prolyl endopeptidase FAP OS=Homo sapiens OX=9606 GN=FAP PE=1 SV=1	FAP	2.47267	0.0205859	0.0963793	Up
S-CAP vs NS-CAP	P17301	Integrin alpha-2 OS=Homo sapiens OX=9606 GN=ITGA2 PE=1 SV=2	ITGA2	2.48163	0.0384478	0.143483	Up
S-CAP vs NS-CAP	Q7Z7M0	Multiple epidermal growth factor-like domains protein 8 OS=Homo sapiens OX=9606 GN=MEGF8 PE=1 SV=2	MEGF8	2.57371	0.00119371	0.0175647	Up
S-CAP vs NS-CAP	Q9UNN8	Endothelial protein C receptor OS=Homo sapiens OX=9606 GN=PROCR PE=1 SV=1	PROCR	2.62956	0.00529546	0.0395241	Up
S-CAP vs NS-CAP	A1L4H1	Soluble scavenger receptor cysteine-rich domain-containing protein SSC5D OS=Homo sapiens OX=9606 GN=SSC5D PE=1 SV=3	SSC5D	2.64339	0.00114863	0.0175647	Up
S-CAP vs NS-CAP	P06702	Protein S100-A9 OS=Homo sapiens OX=9606 GN=S100A9 PE=1 SV=1	S100A9	2.68372	0.0343799	0.134267	Up
S-CAP vs NS-CAP	Q86X91	Inactive tyrosine-protein kinase 7 OS=Homo sapiens OX=9606 GN=PTK7 PE=1 SV=1	PTK7	2.84105	0.00152734	0.0187281	Up
S-CAP vs NS-CAP	Q15848	Adiponectin OS=Homo sapiens OX=9606 GN=ADIPOQ PE=1 SV=1	ADIPOQ	2.84915	1.04866e-05	0.00135014	Up
S-CAP vs NS-CAP	Q92859	Neogenin OS=Homo sapiens OX=9606 GN=NEO1 PE=1 SV=2	NEO1	2.85789	0.00538808	0.0396408	Up
S-CAP vs NS-CAP	A0A7P0TAK8	Neurogenic locus notch homolog protein 1 OS=Homo sapiens OX=9606 GN=NOTCH1 PE=1 SV=1	NOTCH1	2.8653	0.00739188	0.0488054	Up
S-CAP vs NS-CAP	Q9NPG4	Protocadherin-12 OS=Homo sapiens OX=9606 GN=PCDH12 PE=1 SV=1	PCDH12	2.94447	0.00082865	0.0142252	Up
S-CAP vs NS-CAP	Q9NZ08	Endoplasmic reticulum aminopeptidase 1 OS=Homo sapiens OX=9606 GN=ERAP1 PE=1 SV=3	ERAP1	2.95276	0.00163469	0.0191333	Up
S-CAP vs NS-CAP	Q5TA01	Glutathione S-transferase omega-1 (Fragment) OS=Homo sapiens OX=9606 GN=GSTO1 PE=1 SV=1	GSTO1	3.00269	0.0153765	0.0784353	Up
S-CAP vs NS-CAP	Q9BTY2	Plasma alpha-L-fucosidase OS=Homo sapiens OX=9606 GN=FUCA2 PE=1 SV=2	FUCA2	3.0115	0.0156871	0.0784353	Up
S-CAP vs NS-CAP	P11279	Lysosome-associated membrane glycoprotein 1 OS=Homo sapiens OX=9606 GN=LAMP1 PE=1 SV=3	LAMP1	3.28816	0.00111006	0.0175647	Up
S-CAP vs NS-CAP	P60709	Actin, cytoplasmic 1 OS=Homo sapiens OX=9606 GN=ACTB PE=1 SV=1	ACTB	3.33728	0.00656556	0.0453346	Up
S-CAP vs NS-CAP	P62807	Histone H2B type 1-C/E/F/G/I OS=Homo sapiens OX=9606 GN=H2BC4 PE=1 SV=4	H2BC4	3.41761	0.00263317	0.0255864	Up
S-CAP vs NS-CAP	P15291	Beta-1,4-galactosyltransferase 1 OS=Homo sapiens OX=9606 GN=B4GALT1 PE=1 SV=5	B4GALT1	3.53423	0.000520748	0.0107274	Up
S-CAP vs NS-CAP	A0A2U3TZU2	Glucose-6-phosphate isomerase OS=Homo sapiens OX=9606 GN=GPI PE=1 SV=1	GPI	3.64256	0.000135739	0.00610675	Up
S-CAP vs NS-CAP	P07998	Ribonuclease pancreatic OS=Homo sapiens OX=9606 GN=RNASE1 PE=1 SV=4	RNASE1	3.66063	0.000817841	0.0142252	Up
S-CAP vs NS-CAP	Q03167	Transforming growth factor beta receptor type 3 OS=Homo sapiens OX=9606 GN=TGFBR3 PE=1 SV=3	TGFBR3	3.80021	0.00184758	0.0199927	Up
S-CAP vs NS-CAP	B1B0D4	ADAMTS-like protein 2 OS=Homo sapiens OX=9606 GN=ADAMTSL2 PE=1 SV=1	ADAMTSL2	3.94615	0.000196354	0.00610675	Up
S-CAP vs NS-CAP	P04066	Tissue alpha-L-fucosidase OS=Homo sapiens OX=9606 GN=FUCA1 PE=1 SV=4	FUCA1	3.95665	0.000174533	0.00610675	Up
S-CAP vs NS-CAP	H0YMZ3	Semaphorin-4B (Fragment) OS=Homo sapiens OX=9606 GN=SEMA4B PE=1 SV=1	SEMA4B	4.30414	0.000201582	0.00610675	Up
S-CAP vs NS-CAP	A0A7P0T8I6	Cathepsin X OS=Homo sapiens OX=9606 GN=CTSZ PE=1 SV=1	CTSZ	5.00207	0.00113293	0.0175647	Up
S-CAP vs NS-CAP	P04908	Histone H2A type 1-B/E OS=Homo sapiens OX=9606 GN=H2AC4 PE=1 SV=2	H2AC4	5.05809	1.6607e-05	0.00171052	Up
S-CAP vs NS-CAP	P02771	Alpha-fetoprotein OS=Homo sapiens OX=9606 GN=AFP PE=1 SV=1	AFP	8.31317	0.000450515	0.0096673	Up

## Sheet: Sheet2
Group	M/Z	Compound_ID	Compound_name	FC	P value	FDR	Change	S-CAP, Severe community acquired pneumonia; NS-CAP, Non-severe community acquired pneumonia;CON: healthy control; FC, Fold change;
NS-CAP vs CON	1379.66	HMDB0039410	Phaseoloside D	0.00013317	0.021105	0.069496	Down
NS-CAP vs CON	921.788	HMDB0043103	TG(15:0/20:0/22:6(4Z,7Z,10Z,13Z,16Z,19Z))	0.00024198	0.013686	0.0511449	Down
NS-CAP vs CON	691.596	HMDB0061667	CE(DiMe(11,3))	0.00036715	0.016103	0.0583916	Down
NS-CAP vs CON	319.225	HMDB0011134	5-HETE	0.00061928	0.00039706	0.0036663	Down
NS-CAP vs CON	567.534	HMDB0112112	FAHFA(18:0/9-O-18:0)	0.00087601	0.045206	0.123875	Down
NS-CAP vs CON	375.218	HMDB0002294	Resolvin D2	0.0008768	0.011017	0.0434055	Down
NS-CAP vs CON	695.589	HMDB0036967	3-Hexadecanoyloleanolic acid	0.00096867	0.018151	0.0633388	Down
NS-CAP vs CON	926.784	HMDB0008585	PC(22:1(13Z)/24:1(15Z))	0.0010359	0.019382	0.0659455	Down
NS-CAP vs CON	540.508	HMDB0006347	Hexacosanoyl carnitine	0.0016599	0.0033883	0.018108	Down
NS-CAP vs CON	377.028	HMDB0060414	6-Methylthiopurine 5'-monophosphate ribonucleotide	0.0019176	0.028047	0.0862255	Down
NS-CAP vs CON	403.152	HMDB0042015	Sulforidazine	0.0020696	0.00048674	0.00427816	Down
NS-CAP vs CON	835.753	HMDB0031940	Arachisprenol 12	0.0021959	0.013227	0.0499856	Down
NS-CAP vs CON	655.427	HMDB0114816	PA(15:0/18:3(6Z,9Z,12Z))	0.0025331	9.82e-06	0.000237608	Down
NS-CAP vs CON	867.761	HMDB0042750	TG(14:0/22:5(4Z,7Z,10Z,13Z,16Z)/O-18:0)	0.002803	0.026484	0.0828449	Down
NS-CAP vs CON	765.705	HMDB0042093	TG(14:0/15:0/16:0)	0.0029353	0.042954	0.118377	Down
NS-CAP vs CON	674.501	HMDB0008852	PE(14:0/P-18:1(11Z))	0.0031423	2.29e-06	7.51768e-05	Down
NS-CAP vs CON	318.3	HMDB0004610	Phytosphingosine	0.0034016	3.62e-07	1.70473e-05	Down
NS-CAP vs CON	609.263	HMDB0000683	Harderoporphyrin	0.0040289	0.01116	0.0437769	Down
NS-CAP vs CON	401.16	HMDB0029869	Hemiariensin	0.0045471	0.00034041	0.00325509	Down
NS-CAP vs CON	514.027	HMDB0006821	2,5-Diaminopyrimidine nucleoside triphosphate	0.0048742	0.022357	0.0727281	Down
NS-CAP vs CON	870.641	HMDB0112560	PS(20:1(11Z)/22:2(13Z,16Z))	0.0051649	0.0012167	0.00842629	Down
NS-CAP vs CON	803.674	HMDB0115235	PA(21:0/22:0)	0.0051746	0.01498	0.0547635	Down
NS-CAP vs CON	981.503	HMDB0036656	Asiaticoside	0.0054611	0.00031274	0.00308225	Down
NS-CAP vs CON	361.238	HMDB0010214	19,20-DiHDPA	0.005534	0.0069144	0.030799	Down
NS-CAP vs CON	883.251		Bacillibactin	0.0060057	0.0025575	0.0148106	Down
NS-CAP vs CON	553.354	HMDB0035333	Ganoderic acid Me	0.0060088	0.00010353	0.00141924	Down
NS-CAP vs CON	345.244	HMDB0031465	Methyl-[10]-shogaol	0.0061925	0.0084334	0.0357424	Down
NS-CAP vs CON	919.793	HMDB0043306	TG(15:0/20:1(11Z)/22:6(4Z,7Z,10Z,13Z,16Z,19Z))	0.0065615	0.00070551	0.00573795	Down
NS-CAP vs CON	417.135	HMDB0030108	Cudraflavone A	0.006575	0.037941	0.10675	Down
NS-CAP vs CON	285.221	HMDB0001358	Retinal	0.0066413	0.00010282	0.00141924	Down
NS-CAP vs CON	448.104	HMDB0030684	Cyanidin 3-glucoside	0.00669	0.0042093	0.0213677	Down
NS-CAP vs CON	1004.33	HMDB0003945	(2E)-Hexadecenoyl-CoA	0.0069876	0.012914	0.0490817	Down
NS-CAP vs CON	717.657	HMDB0056268	DG(24:1n9/0:0/18:2n6)	0.0074495	0.0089076	0.0371665	Down
NS-CAP vs CON	443.212	HMDB0032705	Isopropyl beta-D-glucoside	0.0076299	0.0059689	0.0275573	Down
NS-CAP vs CON	351.217	HMDB0002341	8-iso-15-keto-PGE2	0.0082974	0.0014076	0.00936195	Down
NS-CAP vs CON	206.132	HMDB0030354	Arenaine	0.0084102	0.022458	0.072968	Down
NS-CAP vs CON	423.235	HMDB0035736	11,12-Dihydrolactaroviolin	0.0086315	0.0032317	0.017578	Down
NS-CAP vs CON	561.466	HMDB0007019	DG(14:0/18:4(6Z,9Z,12Z,15Z)/0:0)	0.0088044	0.0027858	0.0159265	Down
NS-CAP vs CON	475.198	HMDB0004482	2-Methoxyestrone 3-glucuronide	0.0088796	0.032033	0.0948984	Down
NS-CAP vs CON	885.682	HMDB0043683	TG(15:0/18:4(6Z,9Z,12Z,15Z)/22:6(4Z,7Z,10Z,13Z,16Z,19Z))	0.0089397	0.02262	0.073405	Down
NS-CAP vs CON	922.285	HMDB0006404	Decanoyl-CoA (n-C10:0CoA)	0.0091931	0.031561	0.0942266	Down
NS-CAP vs CON	1017.25	HMDB0029923	Xanthan	0.0092802	0.0021221	0.0128138	Down
NS-CAP vs CON	442.143	HMDB0001056	Dihydrofolic acid	0.0093907	0.0075776	0.0329465	Down
NS-CAP vs CON	714.532	HMDB0007930	PC(14:1(9Z)/P-18:1(11Z))	0.0094313	2.4e-06	7.66852e-05	Down
NS-CAP vs CON	1120.53	HMDB0013020	Neuromedin C	0.0099284	0.024488	0.0777781	Down
NS-CAP vs CON	423.195	HMDB0013946	8-Hydroxycarvedilol	0.010496	0.00042109	0.0038225	Down
NS-CAP vs CON	939.769	HMDB0055800	TG(20:5(5Z,8Z,11Z,14Z,17Z)/22:6(4Z,7Z,10Z,13Z,16Z,19Z)/O-18:0)	0.010805	0.021668	0.0709174	Down
NS-CAP vs CON	309.204	HMDB0013623	FA 18:3+2O	0.010948	0.035267	0.101904	Down
NS-CAP vs CON	315.197	HMDB0000344	2-Methoxyestradiol-3-methylether	0.010993	0.03414	0.0994934	Down
NS-CAP vs CON	678.668	HMDB0004955	Cer(d18:1/26:0)	0.011305	0.020557	0.0683638	Down
NS-CAP vs CON	597.524	HMDB0034510	Erythrodiol 3-decanoate	0.011541	0.012327	0.0475072	Down
NS-CAP vs CON	672.485	HMDB0008885	PE(14:1(9Z)/P-18:1(11Z))	0.011566	2.18e-05	0.000427296	Down
NS-CAP vs CON	851.729	HMDB0005436	TG(16:1(9Z)/16:1(9Z)/20:4(5Z,8Z,11Z,14Z))	0.011635	0.00069743	0.00572277	Down
NS-CAP vs CON	829.682	HMDB0013469	SM(d18:0/24:1(15Z)(OH))	0.012049	0.037484	0.105686	Down
NS-CAP vs CON	363.254	HMDB0036803	6-O-Acetylaustroinulin	0.0125	0.003679	0.0192324	Down
NS-CAP vs CON	483.171	HMDB0000273	Thymidine	0.012617	0.035317	0.10193	Down
NS-CAP vs CON	657.433	HMDB0002741	Fucoxanthin	0.01263	0.011415	0.0443256	Down
NS-CAP vs CON	775.57	HMDB0010605	PG(18:0/18:2(9Z,12Z))	0.012735	0.00823	0.0350458	Down
NS-CAP vs CON	939.752	HMDB0043625	TG(15:0/22:5(4Z,7Z,10Z,13Z,16Z)/22:6(4Z,7Z,10Z,13Z,16Z,19Z))	0.012954	0.017344	0.0613217	Down
NS-CAP vs CON	294.151		Dehydronuciferin	0.013335	0.00014262	0.00179069	Down
NS-CAP vs CON	674.482	HMDB0007900	PC(14:1(9Z)/14:1(9Z))	0.013553	3.27e-07	1.56792e-05	Down
NS-CAP vs CON	1088.06	HMDB0045635	TG(20:0/24:0/24:0)	0.01388	0.00019603	0.00223533	Down
NS-CAP vs CON	818.566	HMDB0009243	PE(20:0/22:6(4Z,7Z,10Z,13Z,16Z,19Z))	0.014002	0.021776	0.0710948	Down
NS-CAP vs CON	328.137		N-Fructosyl phenylalanine	0.014792	3.24e-05	0.000579647	Down
NS-CAP vs CON	804.694	HMDB0013408	PC(O-16:0/22:0)	0.015023	0.0010836	0.00778547	Down
NS-CAP vs CON	1031.97	HMDB0044001	TG(16:0/24:0/24:0)	0.015467	0.0087444	0.0366555	Down
NS-CAP vs CON	337.238	HMDB0002265	14,15-DiHETrE	0.015636	0.00085939	0.00665469	Down
NS-CAP vs CON	360.139		Indole-3-acetyl-L-tryptophan	0.01618	0.011256	0.0439664	Down
NS-CAP vs CON	385.194	HMDB0029772	Corchoionol C 9-glucoside	0.017059	0.03579	0.102634	Down
NS-CAP vs CON	1261.79	HMDB0121171	CL(8:0/14:0/18:2(9Z,11Z)/18:2(9Z,11Z))	0.017083	0.0002951	0.00300356	Down
NS-CAP vs CON	307.155	HMDB0030496	ACRL Toxin II	0.017216	0.0001818	0.0021357	Down
NS-CAP vs CON	291.159	HMDB0029474	[6]-Dehydrogingerdione	0.017586	3.02e-07	1.50266e-05	Down
NS-CAP vs CON	860.687	HMDB0009244	PE(20:0/24:0)	0.017786	0.00019668	0.00223533	Down
NS-CAP vs CON	1339.9	HMDB0193956	CL(10:0/18:2(9Z,11Z)/18:2(9Z,11Z)/18:2(9Z,11Z))	0.018279	0.017181	0.0608971	Down
NS-CAP vs CON	353.233	HMDB0001139	Prostaglandin F2a	0.018383	0.028004	0.0862204	Down
NS-CAP vs CON	715.517	HMDB0114826	PA(15:0/22:2(13Z,16Z))	0.018903	3.82e-06	0.000111577	Down
NS-CAP vs CON	1003.92	HMDB0052380	TG(24:1(15Z)/22:6(4Z,7Z,10Z,13Z,16Z,19Z)/O-18:0)	0.019206	0.016852	0.0602212	Down
NS-CAP vs CON	235.108	HMDB0028694	Alanylphenylalanine	0.019484	0.045272	0.123875	Down
NS-CAP vs CON	219.102	HMDB0032589	1-(5-Acetyl-2-hydroxyphenyl)-3-methyl-1-butanone	0.019631	0.0039112	0.0202103	Down
NS-CAP vs CON	830.648	HMDB0007960	PC(15:0/24:1(15Z))	0.020213	0.00031316	0.00308225	Down
NS-CAP vs CON	931.509	HMDB0001036	Angiotensin III	0.021314	0.0020981	0.0127773	Down
NS-CAP vs CON	317.213	HMDB0010209	15-HEPE	0.021343	0.0030696	0.0170766	Down
NS-CAP vs CON	149.024	HMDB0001587	Phenylglyoxylic acid	0.021792	1.06e-05	0.000248505	Down
NS-CAP vs CON	692.452	HMDB0112273	PS(14:0/15:0)	0.023464	0.02097	0.0692826	Down
NS-CAP vs CON	799.702	HMDB0043191	TG(15:0/14:1(9Z)/O-18:0)	0.023756	0.001178	0.00824277	Down
NS-CAP vs CON	383.207	HMDB0012643	20-Trihydroxy-leukotriene-B4	0.023967	0.0035969	0.0190252	Down
NS-CAP vs CON	1317.89	HMDB0075767	CL(i-14:0/i-12:0/18:2(9Z,11Z)/18:2(9Z,11Z))	0.025565	0.00026772	0.00279907	Down
NS-CAP vs CON	491.353	HMDB0039090	7',8'-Dihydro-8'-hydroxyreticulataxanthin	0.026768	3.01e-07	1.50266e-05	Down
NS-CAP vs CON	301.217	HMDB0002190	5,6-Epoxy-8,11,14-eicosatrienoic acid	0.026808	0.0033606	0.0180963	Down
NS-CAP vs CON	229.156	HMDB0028920	Isoleucyl-Valine	0.027131	0.001522	0.00990209	Down
NS-CAP vs CON	618.471	HMDB0010700	CerP(d18:1/16:0)	0.027893	5.44e-05	0.000850474	Down
NS-CAP vs CON	888.65	HMDB0008583	PC(22:1(13Z)/22:6(4Z,7Z,10Z,13Z,16Z,19Z))	0.027919	8.85e-06	0.000218137	Down
NS-CAP vs CON	666.669	HMDB0011770	Cer(d18:0/25:0)	0.028385	0.0011861	0.00827779	Down
NS-CAP vs CON	371.244	HMDB0010724	3-Oxodecanoic acid	0.02887	0.0068805	0.0307106	Down
NS-CAP vs CON	773.391	HMDB0001038	Angiotensin IV	0.029885	0.00012728	0.00166023	Down
NS-CAP vs CON	599.569	HMDB0000668	HAEMATOPORPHYRIN	0.03015	0.0021083	0.0127773	Down
NS-CAP vs CON	175.014		Phenylphosphoric acid	0.033459	0.00023503	0.00256164	Down
NS-CAP vs CON	276.145		N-Fructosyl isoleucine	0.033546	0.00026677	0.00279907	Down
NS-CAP vs CON	771.508	HMDB0010578	PG(16:0/20:3(5Z,8Z,11Z))	0.033928	0.0003806	0.00355096	Down
NS-CAP vs CON	987.944	HMDB0043118	TG(15:0/22:0/24:1(15Z))	0.036651	0.00055323	0.00470421	Down
NS-CAP vs CON	415.144	HMDB0031452	Lignans	0.038824	0.0032711	0.0177208	Down
NS-CAP vs CON	335.222	HMDB0001244	15-Keto-13,14-dihydroprostaglandin A2	0.039584	0.000434	0.00392644	Down
NS-CAP vs CON	850.485	HMDB0039353	alpha-Chaconine	0.039932	2.61e-05	0.000493873	Down
NS-CAP vs CON	276.101	HMDB0030697	Sarmentosin	0.040062	0.019389	0.0659455	Down
NS-CAP vs CON	389.197	HMDB0030844	6,7-Dimethoxy-7-epirosmanol	0.04027	0.0021113	0.0127773	Down
NS-CAP vs CON	357.206	HMDB0035099	gamma-Crocetin	0.041624	0.0065177	0.029335	Down
NS-CAP vs CON	851.487	HMDB0013482	PGP(16:0/20:4(5Z,8Z,11Z,14Z))	0.04186	0.00356	0.0188675	Down
NS-CAP vs CON	987.964	HMDB0045866	TG(20:0/24:1(15Z)/O-18:0)	0.041991	0.0010099	0.00746305	Down
NS-CAP vs CON	591.495	HMDB0007023	DG(14:0/20:3(5Z,8Z,11Z)/0:0)	0.042656	0.0048285	0.0237338	Down
NS-CAP vs CON	987.83	HMDB0045233	TG(18:0/22:2(13Z,16Z)/22:6(4Z,7Z,10Z,13Z,16Z,19Z))	0.042962	0.00074107	0.00592635	Down
NS-CAP vs CON	848.642	HMDB0112379	PS(18:0/22:0)	0.04429	2.22e-06	7.51768e-05	Down
NS-CAP vs CON	856.725	HMDB0008786	PC(24:0/P-18:1(11Z))	0.044846	0.0097285	0.0395469	Down
NS-CAP vs CON	187.108	HMDB0000446	NALPHA-ACETYL-L-LYSINE	0.047659	0.0052386	0.0253169	Down
NS-CAP vs CON	333.206	HMDB0012851	7'-Carboxy-gamma-tocotrienol	0.048201	0.0055014	0.0260251	Down
NS-CAP vs CON	433.232	HMDB0062316	1-(6Z,9Z,12Z-octadecatrienoyl)-glycero-3-phosphate	0.050247	9.82e-05	0.00137846	Down
NS-CAP vs CON	167.071	HMDB0029680	2,6-Dimethoxy-4-methylphenol	0.051719	0.018185	0.0633388	Down
NS-CAP vs CON	283.206	HMDB0035695	Vitamin A2 aldehyde	0.051765	0.012512	0.0478906	Down
NS-CAP vs CON	1013.55	HMDB0009964	PIP(18:1(11Z)/18:3(6Z,9Z,12Z))	0.052265	0.0031953	0.0175539	Down
NS-CAP vs CON	1453.95	HMDB0011912	Ganglioside GM2 (d18:1/23:0)	0.054254	0.035669	0.102432	Down
NS-CAP vs CON	572.296	HMDB0012986	Kinetensin 4-7	0.05501	0.00016576	0.00205026	Down
NS-CAP vs CON	322.95	HMDB0042049	Trichloroethanol glucuronide	0.056997	0.019703	0.0666533	Down
NS-CAP vs CON	1076.31	HMDB0011656	2,4,7,10,13,16,19-Docosaheptaenoyl-CoA	0.057688	0.00061449	0.00514376	Down
NS-CAP vs CON	839.758	HMDB0042870	TG(14:0/20:5(5Z,8Z,11Z,14Z,17Z)/O-18:0)	0.058707	0.045258	0.123875	Down
NS-CAP vs CON	327.232	HMDB0060707	15beta-Hydroxydesogestrel	0.059384	0.00046417	0.00414357	Down
NS-CAP vs CON	332.125	HMDB0028830	Glutamyltryptophan	0.06288	0.0049219	0.0240897	Down
NS-CAP vs CON	230.115	HMDB0028744	Asparaginyl-Valine	0.063599	5.11e-05	0.000808306	Down
NS-CAP vs CON	367.247	HMDB0000314	3b-Allotetrahydrocortisol	0.06379	0.01018	0.0410706	Down
NS-CAP vs CON	679.463	HMDB0011155	PA(P-16:0/18:2(9Z,12Z))	0.064511	3.22e-06	9.71696e-05	Down
NS-CAP vs CON	648.382	HMDB0029336	Nummularine A	0.065059	0.00049825	0.00434675	Down
NS-CAP vs CON	507.204	HMDB0038117	6-O-Oleuropeoylsucrose	0.068206	0.010556	0.0423325	Down
NS-CAP vs CON	332.107	HMDB0014011	5'-O-Desmethyl omeprazole	0.068551	0.048604	0.129631	Down
NS-CAP vs CON	130.065	HMDB0011664	3-Methylene-indolenine	0.068792	5.78e-07	2.5052e-05	Down
NS-CAP vs CON	860.551	HMDB0112564	PS(20:1(11Z)/22:6(4Z,7Z,10Z,13Z,16Z,19Z))	0.068846	0.00030308	0.00303618	Down
NS-CAP vs CON	838.553	HMDB0112437	PS(18:2(9Z,12Z)/22:2(13Z,16Z))	0.070568	0.00016911	0.0020538	Down
NS-CAP vs CON	509.385	HMDB0035853	Fasciculol C	0.070739	0.00093982	0.00711355	Down
NS-CAP vs CON	353.273	HMDB0011564	2,3-dihydroxypropyl palmitate	0.0725	0.00072394	0.0058415	Down
NS-CAP vs CON	260.159	HMDB0028905	Isoleucylglutamine	0.073923	0.00032611	0.0031748	Down
NS-CAP vs CON	263.129	HMDB0001931	gamma-CEHC	0.075044	0.0054825	0.0260223	Down
NS-CAP vs CON	297.07	HMDB0029512	4',5-Dihydroxy-7-methoxy-6-methylflavone	0.075321	0.00025706	0.00273501	Down
NS-CAP vs CON	301.212	HMDB0001388	linolenic acid	0.076108	0.00070763	0.00573795	Down
NS-CAP vs CON	733.299	HMDB0029095	Tryptophyl-Tyrosine	0.076549	0.045832	0.124647	Down
NS-CAP vs CON	365.195	HMDB0012550	12-Oxo-20-carboxy-leukotriene B4	0.076731	0.0079221	0.0341134	Down
NS-CAP vs CON	728.44	HMDB0012348	PS(14:1(9Z)/18:3(9Z,12Z,15Z))	0.076795	0.0031642	0.0174941	Down
NS-CAP vs CON	660.876	HMDB0003502	phytic acid	0.077043	0.015814	0.0575773	Down
NS-CAP vs CON	271.204	HMDB0011684	N(6)-(Octanoyl)lysine	0.077292	0.0026077	0.0150688	Down
NS-CAP vs CON	222.151	HMDB0029828	Dihydrodioscorine	0.079741	0.018742	0.0645648	Down
NS-CAP vs CON	344.131		N-Fructosyl tyrosine	0.083311	0.00011254	0.00149694	Down
NS-CAP vs CON	462.177	HMDB0060820	Dihydroisomorphine-3-glucuronide	0.083968	0.041159	0.114488	Down
NS-CAP vs CON	340.141	HMDB0028896	Histidyltryptophan	0.084768	0.0017361	0.0110255	Down
NS-CAP vs CON	389.194	HMDB0000908	5Alpha-Cholestanol	0.084911	0.0026893	0.0154734	Down
NS-CAP vs CON	381.203	HMDB0062311	1-(9Z-tetradecenoyl)-glycero-3-phosphate	0.084937	0.00084039	0.00654528	Down
NS-CAP vs CON	219.133	HMDB0028916	Isoleucylserine	0.086151	8.4e-06	0.000212906	Down
NS-CAP vs CON	431.038	HMDB0061103	lamotrigine-2-N-glucuronide	0.087052	8.03e-05	0.0011733	Down
NS-CAP vs CON	311.219	HMDB0062434	9-HPODE	0.087944	0.0040687	0.0208	Down
NS-CAP vs CON	345.039	HMDB0126636	6-(4-carboxy-2,6-dihydroxyphenoxy)-3,4,5-trihydroxyoxane-2-carboxylic acid	0.089139	0.0068297	0.0305348	Down
NS-CAP vs CON	512.329		Phosphatidylcholine lyso 15	0.090675	0.047298	0.127216	Down
NS-CAP vs CON	1455.89	HMDB0011903	Ganglioside GM2 (d18:0/23:0)	0.092511	5.57e-05	0.00086502	Down
NS-CAP vs CON	286.218	HMDB0030519	1-Methyl-2-nonyl-4(1H)-quinolinone	0.094433	0.002078	0.0127189	Down
NS-CAP vs CON	278.115	HMDB0028738	Asparaginyl-Phenylalanine	0.094807	0.0053177	0.0255612	Down
NS-CAP vs CON	446.082	HMDB0011118	Se-Adenosylselenomethionine	0.094857	0.0072631	0.031889	Down
NS-CAP vs CON	481.098	HMDB0041638	(-)-Epigallocatechin 3'-glucuronide	0.096461	0.016466	0.0593083	Down
NS-CAP vs CON	345.242	HMDB0010213	17-HDoHE	0.098629	0.0035346	0.0187698	Down
NS-CAP vs CON	329.232	HMDB0004708	FA 18:1+3O	0.10258	0.010917	0.0431369	Down
NS-CAP vs CON	606.446	HMDB0010406	LysoPC(24:1(15Z)/0:0)	0.10359	0.013545	0.0509011	Down
NS-CAP vs CON	597.304	HMDB0061693	LysoPI(18:1(9Z)/0:0)	0.10496	1.19e-05	0.000271975	Down
NS-CAP vs CON	455.222	HMDB0062308	1-(5Z,8Z,11Z,14Z,17Z-eicosapentaenoyl)-glycero-3-phosphate	0.10626	0.0036649	0.0191962	Down
NS-CAP vs CON	730.465	HMDB0012337	PS(14:0/18:3(9Z,12Z,15Z))	0.10642	3.45e-05	0.000606016	Down
NS-CAP vs CON	284.125	HMDB0002171	Glycylprolylhydroxyproline	0.1065	0.0043787	0.021995	Down
NS-CAP vs CON	407.207	HMDB0036011	Cinnzeylanine	0.10742	0.0051068	0.0247687	Down
NS-CAP vs CON	1452.08	HMDB0072957	CL(i-13:0/i-21:0/i-17:0/i-20:0)	0.10851	0.0368	0.104231	Down
NS-CAP vs CON	304.148	HMDB0003573	Hyoscine	0.10886	0.03349	0.0981333	Down
NS-CAP vs CON	379.211	HMDB0040568	[6]-Gingerdiol 3,5-diacetate	0.11085	3.29e-06	9.71696e-05	Down
NS-CAP vs CON	341.161	HMDB0036157	15-Deacetylneosolaniol	0.11114	0.027671	0.085463	Down
NS-CAP vs CON	595.38	HMDB0036872	7,8-Dehydroastaxanthianthin	0.11254	1.06e-05	0.000248505	Down
NS-CAP vs CON	409.236	HMDB0007849	LysoPA(0:0/16:0)	0.11295	0.0011224	0.00804162	Down
NS-CAP vs CON	193.123	HMDB0032567	4-Hexylresorcinol	0.11331	0.0028409	0.0161385	Down
NS-CAP vs CON	223.133	HMDB0030987	2-Carboxy-4-dodecanolide	0.11352	0.0029901	0.0167968	Down
NS-CAP vs CON	799.561	HMDB0010581	PG(16:0/22:4(7Z,10Z,13Z,16Z))	0.11414	0.00032891	0.00317904	Down
NS-CAP vs CON	379.249	HMDB0002082	Bisnorcholic acid	0.11586	0.0022111	0.013232	Down
NS-CAP vs CON	1293.9	HMDB0075701	CL(i-14:0/i-12:0/i-16:0/18:2(9Z,11Z))	0.11617	6.59e-05	0.000983766	Down
NS-CAP vs CON	634.444	HMDB0008821	PE(14:0/14:0)	0.11849	0.020613	0.0684629	Down
NS-CAP vs CON	333.155	HMDB0028808	Glutaminyltryptophan	0.11854	4.29e-06	0.000122535	Down
NS-CAP vs CON	1532.12	HMDB0073141	CL(a-13:0/a-21:0/18:2(9Z,11Z)/a-25:0)[rac]	0.12198	0.015884	0.0577557	Down
NS-CAP vs CON	682.429	HMDB0008865	PE(14:1(9Z)/18:4(6Z,9Z,12Z,15Z))	0.12201	6.14e-05	0.000942666	Down
NS-CAP vs CON	637.227	HMDB0032326	Hexyl heptanoate	0.12233	0.0014786	0.00973775	Down
NS-CAP vs CON	125.07	HMDB0004181	Methylimidazole acetaldehyde	0.12251	1.72e-05	0.000352853	Down
NS-CAP vs CON	365.196	HMDB0006059	20-Carboxy-leukotriene B4	0.12277	0.03468	0.10074	Down
NS-CAP vs CON	345.207	HMDB0004029	11-Dehydrocorticosterone	0.12473	0.01325	0.0500023	Down
NS-CAP vs CON	441.252	HMDB0062591	Prostaglandin G2 2-glyceryl Ester	0.12599	0.00019174	0.0022207	Down
NS-CAP vs CON	369.228	HMDB0002886	6-Keto-prostaglandin F1a	0.12688	0.00070897	0.00573795	Down
NS-CAP vs CON	308.124	HMDB0030349	N-Acetylanonaine	0.12768	1.27e-05	0.000283304	Down
NS-CAP vs CON	158.044	HMDB0000034	ADENINE	0.12842	0.026858	0.0837217	Down
NS-CAP vs CON	349.237	HMDB0000353	3b,15b,17a-Trihydroxy-pregnenone	0.12973	0.0013181	0.00896657	Down
NS-CAP vs CON	219.135	HMDB0039522	1,5-dimethyl-1-vinyl-4-hexenyl acetate	0.12981	0.005019	0.0244313	Down
NS-CAP vs CON	299.031	HMDB0004078	Cinnavalininate	0.13004	0.041566	0.11538	Down
NS-CAP vs CON	432.305	HMDB0012516	11'-Carboxy-alpha-tocotrienol	0.13197	0.0081305	0.0347875	Down
NS-CAP vs CON	291.161	HMDB0032223	Diisopentyl thiomalate	0.13424	1.95e-07	1.13781e-05	Down
NS-CAP vs CON	172.992	HMDB0060015	Phenol sulphate	0.1353	0.0015123	0.00987675	Down
NS-CAP vs CON	595.493	HMDB0031089	Glycerol triundecanoate	0.13704	0.012703	0.0484862	Down
NS-CAP vs CON	443.318	HMDB0006227	1-a,24R,25-Trihydroxyvitamin D2	0.13709	0.017202	0.0608971	Down
NS-CAP vs CON	221.093	HMDB0028848	Glycyl-Phenylalanine	0.13753	0.00017543	0.00208576	Down
NS-CAP vs CON	213.089	HMDB0012111	(+)-(1R,2R)-1,2-Diphenylethane-1,2-diol	0.1377	0.0011426	0.00812227	Down
NS-CAP vs CON	155.071	HMDB0031101	8-Hydroxy-5,6-octadienoic acid	0.13985	0.018312	0.0635724	Down
NS-CAP vs CON	457.987	HMDB0060874	Thioguanosine 5'-diphosphate	0.14014	0.00077169	0.0061347	Down
NS-CAP vs CON	130.087	HMDB0000557	L-Alloisoleucine	0.14025	0.0024373	0.0142671	Down
NS-CAP vs CON	169.048	HMDB0000130	Homogentisic acid	0.14226	0.049727	0.131917	Down
NS-CAP vs CON	325.218	HMDB0031208	1-Phenyl-1-pentanone	0.14264	0.00021666	0.00240559	Down
NS-CAP vs CON	361.239	HMDB0030281	Calycanthidine	0.1441	0.0024221	0.0142101	Down
NS-CAP vs CON	355.247	HMDB0002685	Prostaglandin F1a	0.14415	0.0064174	0.0291277	Down
NS-CAP vs CON	548.332		Phosphatidylcholine lyso 18	0.14537	0.0023163	0.0137089	Down
NS-CAP vs CON	754.448	HMDB0012339	PS(14:0/20:4(5Z,8Z,11Z,14Z))	0.14809	0.0088714	0.0371298	Down
NS-CAP vs CON	716.551	HMDB0007897	PC(14:0/P-18:1(11Z))	0.14878	7.02e-05	0.00104256	Down
NS-CAP vs CON	261.144	HMDB0011171	gamma-Glutamylleucine	0.15105	0.00019064	0.00221756	Down
NS-CAP vs CON	789.743	HMDB0007848	DG(24:1(15Z)/24:1(15Z)/0:0)	0.1547	0.017561	0.0619249	Down
NS-CAP vs CON	167.07	HMDB0032138	3,4-Dimethoxybenzaldehyde	0.15472	0.0004872	0.00427816	Down
NS-CAP vs CON	862.62	HMDB0004833	Galabiosylceramide (d18:1/16:0)	0.1553	0.00011082	0.00149047	Down
NS-CAP vs CON	719.486	HMDB0010586	PG(16:1(9Z)/16:1(9Z))	0.1554	0.00023548	0.00256164	Down
NS-CAP vs CON	367.223	HMDB0031045	1,2-dihydroxyheptadec-16-en-4-yl acetate	0.15628	0.0052922	0.0254839	Down
NS-CAP vs CON	276.155	HMDB0003869	epsilon-(gamma-Glutamyl)lysine	0.15978	0.00015558	0.00194435	Down
NS-CAP vs CON	1255.78	HMDB0004903	Ganglioside GA1 (d18:1/18:0)	0.16016	0.0019744	0.0121402	Down
NS-CAP vs CON	485.273		MGMG 16:3	0.16067	0.0032166	0.017578	Down
NS-CAP vs CON	846.585	HMDB0009476	PE(20:5(5Z,8Z,11Z,14Z,17Z)/24:1(15Z))	0.16089	0.031208	0.093276	Down
NS-CAP vs CON	127.039	HMDB0013674	1,2,3-Trihydroxybenzene	0.16205	0.048379	0.129348	Down
NS-CAP vs CON	214.108	HMDB0013124	Propenoylcarnitine	0.16253	0.019944	0.0670722	Down
NS-CAP vs CON	291.218	HMDB0040168	Glycerol 1-(5-hydroxydodecanoate)	0.16423	0.00029109	0.00298537	Down
NS-CAP vs CON	280.264	HMDB0062656	Linoleamide	0.16571	0.00061813	0.00515809	Down
NS-CAP vs CON	261.12	HMDB0013133	Methylmalonylcarnitine	0.16765	0.002849	0.0161506	Down
NS-CAP vs CON	599.32	HMDB0061704	LysoPI(0:0/18:0)	0.16858	0.0017979	0.011261	Down
NS-CAP vs CON	156.077		3-(1-Pyrazolyl)-alanine	0.16924	0.00064487	0.00534806	Down
NS-CAP vs CON	244.13	HMDB0028734	Asparaginylisoleucine	0.16953	0.0065051	0.0293273	Down
NS-CAP vs CON	615.492	HMDB0007032	DG(14:0/22:5(4Z,7Z,10Z,13Z,16Z)/0:0)	0.16965	0.00066859	0.0055107	Down
NS-CAP vs CON	350.114	HMDB0000785	N-Acetyl-7-O-acetylneuraminic acid	0.17051	0.016543	0.0594257	Down
NS-CAP vs CON	179.005	HMDB0000226	Orotic Acid	0.17125	0.0023961	0.014088	Down
NS-CAP vs CON	442.089	HMDB0061032	N-debutylhalofantrine	0.17224	0.0011965	0.00830738	Down
NS-CAP vs CON	838.559	HMDB0010166	PS(18:0/22:5(7Z,10Z,13Z,16Z,19Z))	0.1735	9.85e-05	0.00137846	Down
NS-CAP vs CON	251.104	HMDB0013940	3'-Hydroxyhexobarbital	0.17392	0.0011393	0.00812051	Down
NS-CAP vs CON	299.222	HMDB0011531	MG(0:0/14:1(9Z)/0:0)	0.17455	0.0045659	0.0228463	Down
NS-CAP vs CON	246.152	HMDB0028961	Lysylthreonine	0.17727	0.007358	0.0322004	Down
NS-CAP vs CON	557.307	HMDB0034927	Cucurbitacin B	0.17737	0.019205	0.065569	Down
NS-CAP vs CON	201.088	HMDB0030646	(Z)-3-(1-Butenyl)-1H-2-benzopyran-1-one	0.17951	1.34e-05	0.000294715	Down
NS-CAP vs CON	301.162	HMDB0028707	Arginylglutamine	0.18069	0.012954	0.0491622	Down
NS-CAP vs CON	901.815	HMDB0043066	TG(15:0/18:0/22:2(13Z,16Z))	0.18261	0.022731	0.0735893	Down
NS-CAP vs CON	516.303	HMDB0000036	Taurocholic acid	0.18347	0.029486	0.0892226	Down
NS-CAP vs CON	864.577	HMDB0061478	PE(DiMe(11,3)/MonoMe(13,5))	0.18891	0.018027	0.0630695	Down
NS-CAP vs CON	227.031	HMDB0001343	Mevalonic acid-5P	0.19177	0.00079553	0.00628702	Down
NS-CAP vs CON	289.197	HMDB0031885	6-Hydroxypentadecanedioic acid	0.19234	0.0010271	0.00751996	Down
NS-CAP vs CON	452.278	HMDB0007852	LysoPA(0:0/18:2(9Z,12Z))	0.19244	1.48e-06	5.68835e-05	Down
NS-CAP vs CON	355.07	HMDB0041705	Caffeic acid 3-O-glucuronide	0.19252	0.00021606	0.00240559	Down
NS-CAP vs CON	231.135	HMDB0013075	Spermic acid 2	0.19293	0.0045867	0.0229077	Down
NS-CAP vs CON	149.061	HMDB0013744	2-Methoxy-4-vinylphenol	0.19415	0.020149	0.0673397	Down
NS-CAP vs CON	261.116	HMDB0028729	Asparaginylglutamine	0.1942	0.0013861	0.00927593	Down
NS-CAP vs CON	432.203	HMDB0033337	Fusarin C	0.19735	0.00091853	0.00699178	Down
NS-CAP vs CON	505.242	HMDB0039122	Crocin 4	0.20047	0.0043793	0.021995	Down
NS-CAP vs CON	165.056	HMDB0000375	3-(3-Hydroxyphenyl)propanoic acid	0.20515	0.036615	0.104149	Down
NS-CAP vs CON	752.467	HMDB0012350	PS(14:1(9Z)/20:4(5Z,8Z,11Z,14Z))	0.20593	0.012478	0.0478302	Down
NS-CAP vs CON	738.508	HMDB0007943	PC(15:0/18:4(6Z,9Z,12Z,15Z))	0.20808	0.0013324	0.00904056	Down
NS-CAP vs CON	353.234	HMDB0001442	Prostaglandin E1	0.20813	0.0017659	0.0111126	Down
NS-CAP vs CON	309.108	HMDB0028831	Glutamyltyrosine	0.20834	0.01773	0.0622759	Down
NS-CAP vs CON	411.361	HMDB0001023	4,4-Dimethylcholesta-8,14,24-trienol	0.20844	5.11e-05	0.000808306	Down
NS-CAP vs CON	402.019	HMDB0001546	CDP	0.20905	0.00089085	0.00685877	Down
NS-CAP vs CON	286.138	HMDB0029377	Piperine	0.20969	0.00030622	0.00303618	Down
NS-CAP vs CON	132.1	HMDB0000687	Leucine	0.20992	0.00016998	0.0020538	Down
NS-CAP vs CON	309.225	HMDB0037162	1,2,3-Tris(1-ethoxyethoxy)propane	0.21002	7.67e-07	3.22133e-05	Down
NS-CAP vs CON	864.565	HMDB0112537	PS(20:0/22:6(4Z,7Z,10Z,13Z,16Z,19Z))	0.21158	0.00040926	0.00374043	Down
NS-CAP vs CON	524.299	HMDB0061698	1-Stearoylglycerophosphoserine	0.21162	0.0090571	0.0376012	Down
NS-CAP vs CON	193.087	HMDB0031517	(R)-3-Hydroxy-5-phenylpentanoic acid	0.21317	0.022065	0.071951	Down
NS-CAP vs CON	189.162	HMDB0001325	N6,N6,N6-Trimethyl-L-lysine	0.2139	0.00022058	0.00243907	Down
NS-CAP vs CON	489.182	HMDB0002094	3-Fucosyllactose	0.21445	1.82e-05	0.00036819	Down
NS-CAP vs CON	231.096	HMDB0002335	Aspartyl-L-proline	0.21733	0.0096948	0.0394695	Down
NS-CAP vs CON	814.547	HMDB0009342	PE(20:3(5Z,8Z,11Z)/22:6(4Z,7Z,10Z,13Z,16Z,19Z))	0.21904	8.39e-05	0.00120539	Down
NS-CAP vs CON	596.395	HMDB0002204	Astaxanthin	0.22051	0.0062675	0.0285919	Down
NS-CAP vs CON	333.242	HMDB0000315	16-a-Hydroxypregnenolone	0.22092	0.0010557	0.007646	Down
NS-CAP vs CON	794.533	HMDB0012382	PS(18:0/20:3(8Z,11Z,14Z))	0.22115	0.0047178	0.0233887	Down
NS-CAP vs CON	336.223	HMDB0060098	9-peroxy-5Z,7E,11Z,14Z-eicosatetraenoate	0.22298	0.00087479	0.00675446	Down
NS-CAP vs CON	533.039		Perfluoroheptane sulfonamido amine	0.22745	0.029211	0.0888622	Down
NS-CAP vs CON	347.232	HMDB0029561	Calycanthine	0.22821	0.014258	0.0526268	Down
NS-CAP vs CON	275.089	HMDB0011737	gamma-Glutamylglutamic acid	0.22909	0.00016858	0.0020538	Down
NS-CAP vs CON	255.089	HMDB0029438	L-Phosphoarginine	0.23438	0.0057686	0.027004	Down
NS-CAP vs CON	295.166	HMDB0028919	Isoleucyl-Tyrosine	0.23523	0.028332	0.0868062	Down
NS-CAP vs CON	208.133		Phenylalanine betaine	0.23557	0.0095539	0.0390122	Down
NS-CAP vs CON	667.434	HMDB0114787	PA(14:0/20:5(5Z,8Z,11Z,14Z,17Z))	0.23678	0.031612	0.0942756	Down
NS-CAP vs CON	690.498	HMDB0007901	PC(14:1(9Z)/15:0)	0.23688	7.42e-05	0.00109512	Down
NS-CAP vs CON	233.151	HMDB0029065	Threonylleucine	0.23705	0.019539	0.0662053	Down
NS-CAP vs CON	400.148	HMDB0001185	S-Adenosylmethionine	0.23758	0.004067	0.0208	Down
NS-CAP vs CON	321.244	HMDB0005045	15(S)-Hydroxyeicosatrienoic acid	0.23767	0.017659	0.0621074	Down
NS-CAP vs CON	393.238	HMDB0007003	CPA(16:0/0:0)	0.23773	0.0001103	0.00149047	Down
NS-CAP vs CON	489.123	HMDB0006941	L-2-Aminoadipate adenylate	0.23803	0.0033245	0.0179735	Down
NS-CAP vs CON	402.211	HMDB0061087	3,4-Dihydroxy-tamoxifen	0.23826	0.027877	0.0859987	Down
NS-CAP vs CON	307.264	HMDB0005060	Eicosadienoic acid	0.23927	0.028517	0.0870743	Down
NS-CAP vs CON	317.208	HMDB0010202	12-HEPE	0.23979	0.0021395	0.0128607	Down
NS-CAP vs CON	764.526	HMDB0007951	PC(15:0/20:5(5Z,8Z,11Z,14Z,17Z))	0.23989	0.00038802	0.00360765	Down
NS-CAP vs CON	107.05	HMDB0001858	p-Cresol	0.24073	0.0091029	0.0376881	Down
NS-CAP vs CON	834.542	HMDB0008452	PC(20:4(5Z,8Z,11Z,14Z)/22:6(4Z,7Z,10Z,13Z,16Z,19Z))	0.2412	0.03888	0.10871	Down
NS-CAP vs CON	840.576	HMDB0112419	PS(18:1(9Z)/22:2(13Z,16Z))	0.24362	0.00089344	0.0068591	Down
NS-CAP vs CON	133.029	HMDB0032469	Phthalide	0.24559	0.0033898	0.018108	Down
NS-CAP vs CON	312.217	HMDB0013325	2-trans,4-cis-Decadienoylcarnitine	0.24598	0.0065448	0.0294076	Down
NS-CAP vs CON	485.272	HMDB0011156	PA(O-20:4(5Z,8Z,11Z,14Z)/2:0)	0.24598	0.0014745	0.00973775	Down
NS-CAP vs CON	1060.05	HMDB0044833	TG(18:0/24:0/24:0)	0.24817	0.045964	0.124754	Down
NS-CAP vs CON	838.544	HMDB0009639	PE(22:5(4Z,7Z,10Z,13Z,16Z)/22:6(4Z,7Z,10Z,13Z,16Z,19Z))	0.24851	8.24e-05	0.00119058	Down
NS-CAP vs CON	438.298	HMDB0011152	LysoPE(P-16:0/0:0)	0.24863	0.001079	0.00777271	Down
NS-CAP vs CON	727.514	HMDB0114845	PA(16:0/22:2(13Z,16Z))	0.25101	0.0011571	0.00813509	Down
NS-CAP vs CON	284.134	HMDB0028799	Glutaminylhistidine	0.25124	6.1e-06	0.000160595	Down
NS-CAP vs CON	279.059	HMDB0031863	gamma-Glutamyl-S-methylcysteine sulfoxide	0.25183	5.88e-06	0.000156534	Down
NS-CAP vs CON	423.203	HMDB0034492	Dihydrovaltrate	0.25289	0.014174	0.0523857	Down
NS-CAP vs CON	836.539	HMDB0010167	PS(18:0/22:6(4Z,7Z,10Z,13Z,16Z,19Z))	0.25302	4.9e-06	0.000135828	Down
NS-CAP vs CON	367.049	HMDB0029177	3'-O-Methyl-(-)-epicatechin-7-O-sulphate	0.25385	0.035447	0.102085	Down
NS-CAP vs CON	562.423	HMDB0010699	CerP(d18:1/12:0)	0.2565	0.0064307	0.0291386	Down
NS-CAP vs CON	256.104	HMDB0002275	7,8-Dihydroneopterin	0.25915	0.016776	0.0601017	Down
NS-CAP vs CON	290.088		N-Fructosyl pyroglutamate	0.26031	4.52e-05	0.000763486	Down
NS-CAP vs CON	225.148	HMDB0029670	Epoxyeremopetasinorol	0.26097	0.014669	0.0538468	Down
NS-CAP vs CON	308.221	HMDB0038457	Dihydrocapsaicin	0.26234	0.0015925	0.0103109	Down
NS-CAP vs CON	380.257	HMDB0001383	Sphinganine 1-phosphate	0.26299	0.00066311	0.00548242	Down
NS-CAP vs CON	1075.99	HMDB0046429	TG(22:0/24:0/22:6(4Z,7Z,10Z,13Z,16Z,19Z))	0.26347	0.00099639	0.00739584	Down
NS-CAP vs CON	441.082	HMDB0029255	(-)-Catechin 3-O-gallate	0.26417	0.0054911	0.0260223	Down
NS-CAP vs CON	109.03	HMDB0000957	Catechol	0.26932	0.007676	0.0332131	Down
NS-CAP vs CON	526.294	HMDB0011494	LysoPE(0:0/22:5(4Z,7Z,10Z,13Z,16Z))	0.27089	0.019501	0.0661593	Down
NS-CAP vs CON	177.066	HMDB0141782	Coniferyl aldehyde	0.28147	3.99e-05	0.000691842	Down
NS-CAP vs CON	265.119	HMDB0029005	Phenylalanylthreonine	0.28228	0.0017638	0.0111126	Down
NS-CAP vs CON	187.075	HMDB0032708	1-Naphthaleneacetic acid	0.28465	2.83e-05	0.000532277	Down
NS-CAP vs CON	227.103	HMDB0011166	L-beta-aspartyl-L-leucine	0.28576	0.032959	0.097041	Down
NS-CAP vs CON	480.212	HMDB0035690	6-O-Methylarmillaridin	0.28921	0.0062168	0.0284576	Down
NS-CAP vs CON	192.066	HMDB0000821	Phenylacetylglycine	0.29105	0.00047896	0.00424742	Down
NS-CAP vs CON	476.106		(Methylsulfanyl)octyl glucosinolate	0.29339	0.00073513	0.00590182	Down
NS-CAP vs CON	437.27	HMDB0007850	LysoPA(0:0/18:0)	0.29568	0.0093969	0.03849	Down
NS-CAP vs CON	325.032	HMDB0060394	5-Fluorodeoxyuridine monophosphate	0.29634	0.016004	0.0581116	Down
NS-CAP vs CON	283.135	HMDB0000372	16-Oxoestrone	0.29654	0.0069749	0.0309779	Down
NS-CAP vs CON	790.559	HMDB0010163	PS(18:0/18:1(9Z))	0.297	0.003834	0.0198879	Down
NS-CAP vs CON	678.433	HMDB0012331	PS(14:0/14:1(9Z))	0.29822	1.67e-05	0.000345085	Down
NS-CAP vs CON	774.527	HMDB0112285	PS(15:0/20:1(11Z))	0.29862	0.0092768	0.0381143	Down
NS-CAP vs CON	298.274	HMDB0013648	Palmitoleoylethanolamde	0.29911	0.0069232	0.030799	Down
NS-CAP vs CON	377.196	HMDB0029622	Isopetasoside	0.29967	0.0060809	0.0279588	Down
NS-CAP vs CON	231.113	HMDB0060811	cyclic Melatonin	0.30049	1e-06	4.07764e-05	Down
NS-CAP vs CON	477.212	HMDB0006765	2-Methoxy-estradiol-17b 3-glucuronide	0.30181	0.025167	0.0797447	Down
NS-CAP vs CON	111.009	HMDB0000617	2-Furoic acid	0.30253	1.61e-05	0.000337205	Down
NS-CAP vs CON	1019.89	HMDB0044855	TG(18:0/24:0/22:6(4Z,7Z,10Z,13Z,16Z,19Z))	0.30299	0.0086626	0.0363693	Down
NS-CAP vs CON	403.25	HMDB0000447	7a,12a-Dihydroxy-3-oxo-4-cholenoic acid	0.30302	0.0010345	0.00754344	Down
NS-CAP vs CON	845.538	HMDB0116603	PG(22:6(4Z,7Z,10Z,13Z,16Z,19Z)/20:3(8Z,11Z,14Z))	0.30355	0.00054213	0.00463918	Down
NS-CAP vs CON	394.243	HMDB0038618	Acidissiminol	0.30524	5.74e-05	0.000886472	Down
NS-CAP vs CON	816.575	HMDB0112351	PS(16:0/22:2(13Z,16Z))	0.30599	3.32e-05	0.000586316	Down
NS-CAP vs CON	151.005	HMDB0015167	Mercaptopurine	0.30689	0.009162	0.0378154	Down
NS-CAP vs CON	906.614	HMDB0061482	PE(DiMe(11,5)/DiMe(13,5))	0.30791	0.0083351	0.0354374	Down
NS-CAP vs CON	347.032	HMDB0012152	2-O-(6-Phospho-alpha-mannosyl)-D-glycerate	0.30814	0.0037824	0.0197346	Down
NS-CAP vs CON	1048.68	HMDB0004878	Trihexosylceramide (d18:1/9Z-18:1)	0.30904	0.001267	0.00868472	Down
NS-CAP vs CON	471.169	HMDB0001534	5-Formiminotetrahydrofolic acid	0.30974	0.00055558	0.00470925	Down
NS-CAP vs CON	371.187	HMDB0030781	Isomammein	0.31016	0.013336	0.0502584	Down
NS-CAP vs CON	184.094	HMDB0000068	Epinephrine	0.31065	0.00037581	0.00351846	Down
NS-CAP vs CON	691.461	HMDB0116654	PG(i-12:0/18:2(9Z,11Z))	0.31458	0.0013912	0.00927593	Down
NS-CAP vs CON	160.096	HMDB0000678	N-Isovalerylglycine	0.31486	0.0017313	0.0110238	Down
NS-CAP vs CON	261.087	HMDB0032102	1,2,3,4-Tetrahydro-b-carboline-1,3-dicarboxylic acid	0.316	0.016885	0.0602212	Down
NS-CAP vs CON	839.565	HMDB0009781	PI(16:0/18:0)	0.31731	0.00027274	0.00281871	Down
NS-CAP vs CON	290.107	HMDB0029050	Seryltryptophan	0.31928	0.011307	0.0439664	Down
NS-CAP vs CON	128.106	HMDB0031314	N-Cyclohexylformamide	0.3207	0.00059217	0.004988	Down
NS-CAP vs CON	411.202	HMDB0030082	5-(2,3-Dihydroxy-3-methylbutyl)-4-(3,4-epoxy-4-methylpentanoyl)-3,4-dihydroxy-2-isopentanoyl-2-cyclopenten-1-one	0.3244	0.0058993	0.0273301	Down
NS-CAP vs CON	232.142	HMDB0030310	Harmaline	0.32457	0.00023959	0.00259593	Down
NS-CAP vs CON	180.103	HMDB0006406	Ecgonine methyl ester	0.32506	0.0028768	0.0162735	Down
NS-CAP vs CON	187.007	HMDB0011635	p-Cresol sulfate	0.32656	0.0091598	0.0378154	Down
NS-CAP vs CON	199.099	HMDB0060606	Hydralazine acetone hydrazone	0.32858	0.013052	0.0494634	Down
NS-CAP vs CON	876.559	HMDB0008748	PC(22:6(4Z,7Z,10Z,13Z,16Z,19Z)/22:6(4Z,7Z,10Z,13Z,16Z,19Z))	0.32999	0.00013592	0.00173608	Down
NS-CAP vs CON	969.684	HMDB0055529	TG(18:4(6Z,9Z,12Z,15Z)/22:6(4Z,7Z,10Z,13Z,16Z,19Z)/22:6(4Z,7Z,10Z,13Z,16Z,19Z))	0.33079	0.0003554	0.00338639	Down
NS-CAP vs CON	231.099	HMDB0001199	N2-Succinyl-L-ornithine	0.33089	0.0015858	0.0102921	Down
NS-CAP vs CON	418.141	HMDB0060751	3'-Amino-3'-deoxythimidine glucuronide	0.33137	0.0019265	0.0119277	Down
NS-CAP vs CON	257.188		Bakuchiol	0.33251	0.0016773	0.0107309	Down
NS-CAP vs CON	355.124	HMDB0060831	meta-O-Dealkylated flecainide	0.33317	1.97e-05	0.000392575	Down
NS-CAP vs CON	267.137	HMDB0015027	Dienestrol	0.33346	0.00033357	0.00321251	Down
NS-CAP vs CON	183.176	HMDB0031019	2-Dodecanone	0.33403	0.010508	0.0422042	Down
NS-CAP vs CON	244.167	HMDB0028959	Lysylproline	0.3363	0.001228	0.00846041	Down
NS-CAP vs CON	304.211	HMDB0061634	3-hydroxyoctanoyl carnitine	0.34464	2.74e-07	1.47288e-05	Down
NS-CAP vs CON	311.222	HMDB0003871	13-L-Hydroperoxylinoleic acid	0.34472	0.0040718	0.0208	Down
NS-CAP vs CON	480.344	HMDB0010407	LysoPC(P-16:0/0:0)	0.34528	0.00084858	0.00659	Down
NS-CAP vs CON	559.326	HMDB0034706	Cucurbitacin C	0.34618	0.0033779	0.018108	Down
NS-CAP vs CON	281.175	HMDB0033630	Lactapiperanol C	0.34941	0.02303	0.0742873	Down
NS-CAP vs CON	284.223	HMDB0013250	Myristoylglycine	0.34975	0.018364	0.0636686	Down
NS-CAP vs CON	1177.73	HMDB0011929	Ganglioside GM3 (d18:1/18:1(11Z))	0.35095	0.0024653	0.0143688	Down
NS-CAP vs CON	292.132	HMDB0028804	Glutaminylphenylalanine	0.35185	0.0013585	0.00917183	Down
NS-CAP vs CON	371.173	HMDB0003134	Biocytin	0.35226	0.016246	0.0586728	Down
NS-CAP vs CON	593.252		apigenin 6,8-digalactoside	0.35233	0.0020237	0.0124147	Down
NS-CAP vs CON	350.307	HMDB0013625	Dihomo-gamma-linolenoylethanolamide	0.35316	4.64e-05	0.000773895	Down
NS-CAP vs CON	459.181	HMDB0030556	Tovophyllin B	0.35386	0.029931	0.0904657	Down
NS-CAP vs CON	343.227	HMDB0060048	20-HDoHE	0.35503	0.020403	0.0679752	Down
NS-CAP vs CON	575.467	HMDB0007077	DG(15:0/18:4(6Z,9Z,12Z,15Z)/0:0)	0.35576	0.0048276	0.0237338	Down
NS-CAP vs CON	189.004	HMDB0003974	Oxalosuccinic acid	0.35604	0.045805	0.124647	Down
NS-CAP vs CON	1371.9	HMDB0056550	CL(16:0/16:1(9Z)/16:1(9Z)/18:2(9Z,12Z))	0.35702	0.045603	0.124276	Down
NS-CAP vs CON	345.144	HMDB0029117	Tyr-Tyr	0.35752	0.00094251	0.00711383	Down
NS-CAP vs CON	435.25	HMDB0007851	LysoPA(0:0/18:1(9Z))	0.35795	0.001277	0.00873083	Down
NS-CAP vs CON	314.142	HMDB0006921	(S)-3-Hydroxy-N-methylcoclaurine	0.35932	0.020958	0.0692826	Down
NS-CAP vs CON	561.328		MGMG 18:2	0.36215	0.0038155	0.0198301	Down
NS-CAP vs CON	790.556	HMDB0012378	PS(18:0/18:0)	0.36397	0.0046253	0.0230577	Down
NS-CAP vs CON	352.166	HMDB0029006	Phenylalanyltryptophan	0.36467	0.00012899	0.0016744	Down
NS-CAP vs CON	510.391	HMDB0011149	LysoPC(O-18:0/0:0)	0.36772	4.47e-05	0.000760715	Down
NS-CAP vs CON	311.123	HMDB0011741	gamma-Glutamyltyrosine	0.36999	0.00022957	0.00252807	Down
NS-CAP vs CON	312.124	HMDB0029365	feruloyltyramine	0.37138	0.034449	0.100177	Down
NS-CAP vs CON	256.095	HMDB0000982	5-Methylcytidine	0.37235	3.14e-07	1.53412e-05	Down
NS-CAP vs CON	185.056	HMDB0011162	L-beta-aspartyl-L-alanine	0.37548	0.0015144	0.00987675	Down
NS-CAP vs CON	463.378	HMDB0034430	6-Deoxohomodolichosterone	0.37563	0.014451	0.0531194	Down
NS-CAP vs CON	353.16	HMDB0060933	Propofol glucuronide	0.38194	0.0071605	0.0315933	Down
NS-CAP vs CON	419.349	HMDB0061641	3-hydroxypentadecanoyl carnitine	0.38255	0.009068	0.0376012	Down
NS-CAP vs CON	823.552	HMDB0010612	PG(18:0/22:5(4Z,7Z,10Z,13Z,16Z))	0.38289	5.73e-06	0.000153958	Down
NS-CAP vs CON	473.157	HMDB0036214	6-Feruloylglucose 2,3,4-trihydroxy-3-methylbutylglycoside	0.38365	0.0038003	0.0197896	Down
NS-CAP vs CON	337.038	HMDB0006032	Imidazoleacetic acid ribotide	0.38386	0.0098529	0.0399051	Down
NS-CAP vs CON	387.274	HMDB0031125	Glycerol trihexanoate	0.38585	0.010867	0.0430762	Down
NS-CAP vs CON	243.11	HMDB0028894	Histidylserine	0.39007	6.44e-05	0.000966416	Down
NS-CAP vs CON	204.068	HMDB0060484	alpha-oxo-1h-indole-3-propanoic acid	0.39117	0.00078515	0.00622327	Down
NS-CAP vs CON	245.185	HMDB0028933	Leucylleucine	0.39206	8.77e-06	0.000218089	Down
NS-CAP vs CON	213.186	HMDB0000910	Tridecanoic acid	0.39265	0.038801	0.10871	Down
NS-CAP vs CON	409.185	HMDB0035610	Taraxacolide 1-O-b-D-glucopyranoside	0.39374	0.0093398	0.0383146	Down
NS-CAP vs CON	452.051	HMDB0060858	o-O-sulfate rosiglitazone	0.39455	1.41e-05	0.000305629	Down
NS-CAP vs CON	331.262	HMDB0002226	Adrenic acid	0.39506	0.034037	0.0993015	Down
NS-CAP vs CON	262.101	HMDB0028730	Asparaginylglutamic acid	0.39639	0.020687	0.0686258	Down
NS-CAP vs CON	508	HMDB0000538	Adenosine triphosphate	0.39713	0.026583	0.0830578	Down
NS-CAP vs CON	969.443	HMDB0010032	PIP2(16:0/16:0)	0.39738	0.036338	0.103653	Down
NS-CAP vs CON	144.046		4-Hydroxyquinoline	0.40034	0.00010323	0.00141924	Down
NS-CAP vs CON	439.354	HMDB0034726	Momordicinin	0.40053	0.0027933	0.0159352	Down
NS-CAP vs CON	343.245	HMDB0092900	DG(8:0/0:0/8:0)	0.40078	0.019984	0.0671216	Down
NS-CAP vs CON	777.532	HMDB0114939	PA(18:1(9Z)/22:2(13Z,16Z))	0.4015	0.00032863	0.00317904	Down
NS-CAP vs CON	810.539	HMDB0012394	PS(18:1(9Z)/20:4(5Z,8Z,11Z,14Z))	0.40392	0.0064664	0.0292513	Down
NS-CAP vs CON	213.113	HMDB0030984	5-Hexyltetrahydro-2-oxo-3-furancarboxylic acid	0.40393	0.00069857	0.00572277	Down
NS-CAP vs CON	198.113	HMDB0004063	Metanephrine	0.40571	0.00027744	0.00285626	Down
NS-CAP vs CON	299.29	HMDB0034154	METHYL OCTADECANOATE	0.40802	1.54e-06	5.81852e-05	Down
NS-CAP vs CON	191.02	HMDB0000094	Citric acid	0.40837	2.71e-06	8.38036e-05	Down
NS-CAP vs CON	269.114	HMDB0029428	Hypoglycin B	0.40865	0.01062	0.0424632	Down
NS-CAP vs CON	211.134	HMDB0029388	Cucurbic acid	0.4091	0.013897	0.0517186	Down
NS-CAP vs CON	706.465	HMDB0012332	PS(14:0/16:0)	0.41163	0.033555	0.098217	Down
NS-CAP vs CON	275.101	HMDB0011106	5-Amino-6-ribitylamino uracil	0.41297	0.0026328	0.0151811	Down
NS-CAP vs CON	166.086	HMDB0001007	3-Pyridinebutanoic acid	0.41595	0.0030364	0.0169974	Down
NS-CAP vs CON	412.306	HMDB0013335	3-Hydroxyhexadecadienoylcarnitine	0.4178	0.0095337	0.0389911	Down
NS-CAP vs CON	508.341	HMDB0011481	LysoPE(0:0/20:0)	0.41822	0.0042023	0.0213677	Down
NS-CAP vs CON	317.248	HMDB0000253	Pregnenolone	0.41853	0.0052747	0.0254454	Down
NS-CAP vs CON	302.105	HMDB0031787	Fenamiphos	0.41997	0.014065	0.0521273	Down
NS-CAP vs CON	273.122	HMDB0028795	Glutaminylglutamine	0.42033	0.0018369	0.0114388	Down
NS-CAP vs CON	261.075	HMDB0030882	(S)-Rutaretin	0.4258	0.036813	0.104231	Down
NS-CAP vs CON	180.064	HMDB0000714	Hippuric acid	0.42628	0.010902	0.0431369	Down
NS-CAP vs CON	313.235	HMDB0000782	Octadecanedioic acid	0.42776	0.025355	0.0800344	Down
NS-CAP vs CON	304.261	HMDB0037270	Fenpropimorph	0.43076	0.012576	0.0480685	Down
NS-CAP vs CON	476.277	HMDB0011478	LysoPE(0:0/18:3(6Z,9Z,12Z))	0.43167	0.0049348	0.0241089	Down
NS-CAP vs CON	111.008	HMDB0000444	3-Furoic acid	0.43209	0.00011152	0.00149088	Down
NS-CAP vs CON	249.108	HMDB0028829	Glu-Thr	0.43579	0.0021269	0.0128139	Down
NS-CAP vs CON	277.002	HMDB0131461	3,5-dimethoxy-4-(sulfooxy)benzoic acid	0.43676	0.028446	0.0870544	Down
NS-CAP vs CON	1351.94	HMDB0056387	CL(16:0/16:0/16:0/16:0)	0.43686	0.0055955	0.0264239	Down
NS-CAP vs CON	304.259	HMDB0003546	D-(-)-salicin	0.43859	2.36e-06	7.64015e-05	Down
NS-CAP vs CON	262.165	HMDB0061189	3-Hydroxyisovalerylcarnitine	0.43868	0.0014273	0.00946964	Down
NS-CAP vs CON	134.061	HMDB0001250	N-Acetylarylamine	0.43892	0.025765	0.08091	Down
NS-CAP vs CON	728.525	HMDB0007875	PC(14:0/18:3(6Z,9Z,12Z))	0.44131	0.00048704	0.00427816	Down
NS-CAP vs CON	277.217	HMDB0030962	Calendic acid	0.44355	0.0080995	0.0347659	Down
NS-CAP vs CON	230.247		N,N-Dimethyldodecylamine N-oxide	0.44559	0.00096007	0.00720586	Down
NS-CAP vs CON	569.433	HMDB0003233	Lutein	0.44621	0.030145	0.090908	Down
NS-CAP vs CON	257.127	HMDB0013130	Glutarylcarnitine	0.44681	0.027141	0.084406	Down
NS-CAP vs CON	119.05	HMDB0004072	4-Hydroxystyrene	0.44877	0.013123	0.0496658	Down
NS-CAP vs CON	258.109		2'-O-Methylcytidine	0.44905	2.06e-06	7.17868e-05	Down
NS-CAP vs CON	825.428	HMDB0034637	Phytolaccoside E	0.45013	0.020415	0.0679752	Down
NS-CAP vs CON	247.132	HMDB0030911	2-Oxo-5,11(13)-eudesmadien-12,8-olide	0.45068	0.011284	0.0439664	Down
NS-CAP vs CON	120.064	HMDB0000719	L-Homoserine	0.4509	0.0021834	0.0130953	Down
NS-CAP vs CON	273.124	HMDB0011687	Phenylbutyrylglutamine	0.45139	0.0022948	0.0136117	Down
NS-CAP vs CON	1065.67		glutamate conjugated chenodeoxycholic acid	0.45179	0.0022254	0.0132587	Down
NS-CAP vs CON	131.049	HMDB0031370	2-[(Methylthio)methyl]-2-butenal	0.45406	0.018779	0.0645648	Down
NS-CAP vs CON	157.122	HMDB0004362	4-Hydroxynonenal	0.4542	0.0057536	0.027004	Down
NS-CAP vs CON	335.257	HMDB0000879	Tetrahydrodeoxycorticosterone	0.4557	0.0032011	0.0175539	Down
NS-CAP vs CON	230.101	HMDB0000726	Isovalerylglutamic acid	0.45617	0.00019799	0.00223533	Down
NS-CAP vs CON	267.16	HMDB0036150	4,11,13,15-Tetrahydroridentin B	0.45643	0.048897	0.130215	Down
NS-CAP vs CON	244.002	HMDB0060555	4-Hydroxyclonidine	0.45792	4.15e-05	0.0007143	Down
NS-CAP vs CON	812.546	HMDB0010165	PS(18:0/20:4(8Z,11Z,14Z,17Z))	0.4592	0.00051321	0.00443411	Down
NS-CAP vs CON	480.31	HMDB0010381	LysoPC(15:0/0:0)	0.45993	0.033179	0.097326	Down
NS-CAP vs CON	174.056	HMDB0000842	2-QUINOLINECARBOXYLIC ACID	0.46126	0.044257	0.121843	Down
NS-CAP vs CON	730.583	HMDB0007963	PC(15:0/P-18:1(11Z))	0.46244	0.00031684	0.00310709	Down
NS-CAP vs CON	328.247	HMDB0062737	(9E)-10-nitrooctadecenoic Acid	0.46402	0.018869	0.0646684	Down
NS-CAP vs CON	494.323	HMDB0010383	LysoPC(16:1(9Z)/0:0)	0.46413	0.00049379	0.00432191	Down
NS-CAP vs CON	434.322	HMDB0000698	glycolithocholic acid	0.46424	0.039616	0.110537	Down
NS-CAP vs CON	617.507	HMDB0007031	DG(14:0/22:4(7Z,10Z,13Z,16Z)/0:0)	0.46611	0.011061	0.0434531	Down
NS-CAP vs CON	291.231	HMDB0000031	Androsterone	0.47235	0.014031	0.0520739	Down
NS-CAP vs CON	1109.66	HMDB0116977	CL(8:0/8:0/13:0/18:2(9Z,11Z))	0.47387	0.044824	0.123151	Down
NS-CAP vs CON	204.131	HMDB0028846	Glycyl-Lysine	0.47413	0.0010231	0.00751869	Down
NS-CAP vs CON	730.533	HMDB0007874	PC(14:0/18:2(9Z,12Z))	0.47552	0.019721	0.0666533	Down
NS-CAP vs CON	825.476	HMDB0013478	PGP(16:0/18:3(6Z,9Z,12Z))	0.47682	0.0041992	0.0213677	Down
NS-CAP vs CON	1295.87	HMDB0073652	CL(i-13:0/i-22:0/i-12:0/i-13:0)	0.47828	0.0085468	0.0359395	Down
NS-CAP vs CON	338.986	HMDB0000968	D-myo-Inositol 1,4-bisphosphate	0.47992	0.00095407	0.00718094	Down
NS-CAP vs CON	507.163	HMDB0039695	4,7-Didehydroneophysalin B	0.48263	0.042022	0.116406	Down
NS-CAP vs CON	273.123		Indole-3-acetyl-L-valine	0.48271	0.0030526	0.0170528	Down
NS-CAP vs CON	531.222	HMDB0032834	7-Acetoxy-6-hydroxylimonin	0.48341	0.028084	0.086243	Down
NS-CAP vs CON	153.055	HMDB0000440	3-Hydroxyphenylacetic acid	0.48402	5.64e-06	0.000153121	Down
NS-CAP vs CON	229.051	HMDB0039141	Wyeronic acid	0.48451	0.0076282	0.0330595	Down
NS-CAP vs CON	141.092	HMDB0000392	2-Octenoic acid	0.48544	0.017036	0.0605494	Down
NS-CAP vs CON	800.583		Phosphatidylcholine 17	0.48567	0.0072136	0.0317755	Down
NS-CAP vs CON	857.518	HMDB0009789	PI(16:0/20:4(5Z,8Z,11Z,14Z))	0.48618	0.00052322	0.0045061	Down
NS-CAP vs CON	361.14	HMDB0006045	Dityrosine	0.48622	0.0067541	0.0302471	Down
NS-CAP vs CON	285.064	HMDB0060791	6-Thioinosinic acid	0.49048	0.0012359	0.00849339	Down
NS-CAP vs CON	153.019	HMDB0000152	Gentisic acid	0.49202	0.030665	0.092064	Down
NS-CAP vs CON	341.028	HMDB0060397	5-Fluorouridine monophosphate	0.49278	0.00070478	0.00573795	Down
NS-CAP vs CON	577.482	HMDB0007075	DG(15:0/18:3(6Z,9Z,12Z)/0:0)	0.49334	0.022671	0.0734813	Down
NS-CAP vs CON	318.181	HMDB0028918	Isoleucyl-Tryptophan	0.49378	0.00017045	0.0020538	Down
NS-CAP vs CON	287.102	HMDB0013895	3',4'-Dihydrodiol	0.49502	0.00023247	0.00254955	Down
NS-CAP vs CON	191.108	HMDB0031571	2-Methyl-1-phenyl-2-propanyl acetate	0.49626	0.020988	0.0692826	Down
NS-CAP vs CON	385.958	HMDB0013991	5'-Hydroxylornoxicam	0.49647	0.00031878	0.0031148	Down
NS-CAP vs CON	570.355	HMDB0010402	LysoPC(22:5(4Z,7Z,10Z,13Z,16Z)/0:0)	0.49673	0.012426	0.0477671	Down
NS-CAP vs CON	324.157	HMDB0031997	Simulenoline	0.49884	0.007017	0.0310792	Down
NS-CAP vs CON	573.452	HMDB0003071	5,6-Dihydro-5,6-dihydroxy-y,y-carotene	0.49949	0.021417	0.0701786	Down
NS-CAP vs CON	481.207	HMDB0036601	3'-Hydroxy-T2 Toxin	0.49962	0.0080888	0.0347659	Down
NS-CAP vs CON	199.058	HMDB0000291	Vanillylmandelic acid	0.50123	0.035173	0.101841	Down
NS-CAP vs CON	130.05	HMDB0000725	4-Hydroxyproline	0.50156	0.00026109	0.00276195	Down
NS-CAP vs CON	363.029	HMDB0001554	Xanthylic acid	0.50174	0.016458	0.0593083	Down
NS-CAP vs CON	240.1	HMDB0060961	securinine	0.50385	0.0058938	0.0273301	Down
NS-CAP vs CON	237.108	HMDB0006239	S-aminomethyldihydrolipoamide	0.50653	0.0081805	0.0349458	Down
NS-CAP vs CON	428.035	HMDB0000061	Adenosine 3',5'-diphosphate	0.50777	0.00025227	0.00270059	Down
NS-CAP vs CON	169.123	HMDB0004980	cis-4-Decenoic acid	0.50978	3.15e-05	0.000571301	Down
NS-CAP vs CON	212.092	HMDB0000955	isoferulic acid	0.50981	0.020408	0.0679752	Down
NS-CAP vs CON	835.541	HMDB0009782	PI(16:0/18:1(11Z))	0.51471	0.0293	0.0888622	Down
NS-CAP vs CON	256.264	HMDB0012273	Palmitic amide	0.51572	4.57e-06	0.000129126	Down
NS-CAP vs CON	160.073	HMDB0030402	L-Hexahydro-3-imino-1,2,4-oxadiazepine-3-carboxylic acid	0.51746	5.36e-05	0.000842555	Down
NS-CAP vs CON	173.117	HMDB0036188	Tetrahydrofurfuryl butyrate	0.51845	0.0098612	0.0399051	Down
NS-CAP vs CON	479.227	HMDB0010338	11-Oxo-androsterone glucuronide	0.51996	0.020088	0.0673397	Down
NS-CAP vs CON	191.143	HMDB0013804	beta-Damascenone	0.52194	0.00096647	0.00722021	Down
NS-CAP vs CON	240.16	HMDB0030516	Petasinine	0.52262	0.011252	0.0439664	Down
NS-CAP vs CON	162.055	HMDB0002285	2-Indolecarboxylic acid	0.52263	0.0017079	0.0109007	Down
NS-CAP vs CON	457.158	HMDB0041045	Valechlorin	0.52378	0.045902	0.124709	Down
NS-CAP vs CON	439.354	HMDB0002395	Ursolic acid	0.5255	0.033015	0.097041	Down
NS-CAP vs CON	165.091	HMDB0000329	2-Phenylbutyric acid	0.52551	0.00026389	0.00278069	Down
NS-CAP vs CON	330.264	HMDB0006202	4,8 Dimethylnonanoyl carnitine	0.5271	0.00011094	0.00149047	Down
NS-CAP vs CON	471.174	HMDB0061104	7-hydroxymethotrexate	0.52752	0.010757	0.0429462	Down
NS-CAP vs CON	257.078	HMDB0000884	Ribothymidine	0.52863	9.41e-05	0.00133755	Down
NS-CAP vs CON	273.084	HMDB0029943	Arbutin	0.52877	0.0032285	0.017578	Down
NS-CAP vs CON	868.536	HMDB0061552	PS(DiMe(11,3)/DiMe(11,3))	0.52924	0.00093754	0.00711355	Down
NS-CAP vs CON	378.099	HMDB0001066	S-Lactoylglutathione	0.52949	0.0073787	0.0322384	Down
NS-CAP vs CON	283.262	HMDB0000827	Stearic acid	0.53096	0.016921	0.0602212	Down
NS-CAP vs CON	295.163	HMDB0000151	d-estradiol	0.53616	0.00098033	0.00729683	Down
NS-CAP vs CON	316.248	HMDB0000651	Decanoylcarnitine	0.53924	0.00030544	0.00303618	Down
NS-CAP vs CON	387.118	HMDB0060943	Sulfinpyrazone sulfide	0.53964	0.0052081	0.0252146	Down
NS-CAP vs CON	774.584	HMDB0007945	PC(15:0/20:1(11Z))	0.54114	0.011872	0.0459007	Down
NS-CAP vs CON	307.262	HMDB0002925	Dihomo-gamma-linolenic acid	0.54215	0.035906	0.102722	Down
NS-CAP vs CON	298.084	HMDB0002044	8-Hydroxyguanosine	0.54288	0.03034	0.0913953	Down
NS-CAP vs CON	368.279	HMDB0013331	3, 5-Tetradecadiencarnitine	0.54306	0.038682	0.108496	Down
NS-CAP vs CON	485.267	HMDB0114753	LysoPA(22:5(4Z,7Z,10Z,13Z,16Z)/0:0)	0.5461	0.00081457	0.00640173	Down
NS-CAP vs CON	148.95		Trifluoromethanesulfonic acid	0.54665	0.00030486	0.00303618	Down
NS-CAP vs CON	295.225	HMDB0006294	16-hydroxyhexadecanoic acid	0.54678	0.00030225	0.00303618	Down
NS-CAP vs CON	361.137	HMDB0029514	Licochalcone A	0.54825	0.033733	0.09863	Down
NS-CAP vs CON	105.019	HMDB0000139	D-GLYCERIC ACID	0.55028	1.39e-05	0.000304119	Down
NS-CAP vs CON	816.561	HMDB0009276	PE(20:1(11Z)/22:6(4Z,7Z,10Z,13Z,16Z,19Z))	0.55095	0.031843	0.094545	Down
NS-CAP vs CON	201.979	HMDB0000731	Cysteine-S-sulfate	0.55109	0.00014218	0.00179069	Down
NS-CAP vs CON	269.066	HMDB0059806	Phenylglucuronide	0.55295	0.031688	0.0943967	Down
NS-CAP vs CON	383.316	HMDB0011544	MG(0:0/20:2(11Z,14Z)/0:0)	0.55495	0.0011571	0.00813509	Down
NS-CAP vs CON	186.112	HMDB0006348	Pseudoecgonine	0.55532	0.037414	0.105601	Down
NS-CAP vs CON	314.233	HMDB0013205	9-Decenoylcarnitine	0.55701	0.001011	0.00746305	Down
NS-CAP vs CON	498.262	HMDB0011489	LysoPE(0:0/20:5(5Z,8Z,11Z,14Z,17Z))	0.55772	0.03106	0.0929368	Down
NS-CAP vs CON	274.151	HMDB0061158	N-Acetyl desmethyl frovatriptan	0.55886	2.64e-06	8.25245e-05	Down
NS-CAP vs CON	833.52	HMDB0009784	PI(16:0/18:2(9Z,12Z))	0.5654	2.59e-05	0.000493575	Down
NS-CAP vs CON	861.549	HMDB0009786	PI(16:0/20:2(11Z,14Z))	0.56735	0.010814	0.0430475	Down
NS-CAP vs CON	385.332	HMDB0011543	MG(0:0/20:1(11Z)/0:0)	0.5693	0.023613	0.0754637	Down
NS-CAP vs CON	339.095	HMDB0001030	3'-Ketolactose	0.57006	0.016219	0.0586552	Down
NS-CAP vs CON	219.08	HMDB0028693	Alanylmethionine	0.5713	0.042286	0.116895	Down
NS-CAP vs CON	832.586	HMDB0008090	PC(18:1(11Z)/22:6(4Z,7Z,10Z,13Z,16Z,19Z))	0.57213	0.0031552	0.0174804	Down
NS-CAP vs CON	280.953		PFSA-H	0.57279	0.010869	0.0430762	Down
NS-CAP vs CON	169.061	HMDB0013159	2,3-Diaminosalicylic acid	0.5737	0.035864	0.102722	Down
NS-CAP vs CON	324.288	HMDB0012252	Linoleoyl ethanolamide	0.5744	0.012891	0.0490817	Down
NS-CAP vs CON	179.071	HMDB0032574	Propylparaben	0.57694	0.020116	0.0673397	Down
NS-CAP vs CON	637.467	HMDB0032949	9-Oxoasimicinone	0.57949	0.014796	0.0542376	Down
NS-CAP vs CON	191.104	HMDB0028697	Alanylthreonine	0.58097	0.00013633	0.00173608	Down
NS-CAP vs CON	182.117	HMDB0035195	cis-6-Nitro-p-mentha-1(7),2-diene	0.58112	0.02404	0.0766258	Down
NS-CAP vs CON	678.436	HMDB0012330	PS(14:0/14:0)	0.58225	0.0070213	0.0310792	Down
NS-CAP vs CON	189.086	HMDB0006029	N-Acetylglutamine	0.58306	0.0018909	0.0117343	Down
NS-CAP vs CON	146.06	HMDB0029737	3-Formylindole	0.58762	4.78e-05	0.000787697	Down
NS-CAP vs CON	276.198	HMDB0032208	Citronellyl anthranilate	0.58939	0.00054387	0.00463927	Down
NS-CAP vs CON	170.059	HMDB0029694	S-Methyl benzenecarbothioate	0.58954	4.88e-05	0.000789436	Down
NS-CAP vs CON	104.106	HMDB0000097	Choline	0.59044	1.86e-06	6.67813e-05	Down
NS-CAP vs CON	342.263	HMDB0013326	trans-2-Dodecenoylcarnitine	0.59081	0.00091075	0.00696795	Down
NS-CAP vs CON	351.129	HMDB0004448	17beta-Estradiol 3-sulfate	0.59248	0.018234	0.0633814	Down
NS-CAP vs CON	277.086	HMDB0028825	Glutamylmethionine	0.59374	0.023164	0.0744533	Down
NS-CAP vs CON	249.127	HMDB0028986	Methionyl-Valine	0.59444	0.0089087	0.0371665	Down
NS-CAP vs CON	255.111	HMDB0030699	5,7-DIHYDROXYISOFLAVONE	0.59485	0.0016458	0.0105545	Down
NS-CAP vs CON	524.301	HMDB0061694	1-Oleoylglycerophosphoserine	0.59707	0.0014754	0.00973775	Down
NS-CAP vs CON	742.539	HMDB0007940	PC(15:0/18:2(9Z,12Z))	0.5976	0.030771	0.0922799	Down
NS-CAP vs CON	132.079		2-Methylindole	0.59823	3.12e-05	0.000570999	Down
NS-CAP vs CON	766.571	HMDB0010573	PG(16:0/18:1(11Z))	0.59911	0.0017398	0.0110255	Down
NS-CAP vs CON	367.191	HMDB0030032	Euglobal Ia1	0.59915	0.037369	0.105583	Down
NS-CAP vs CON	121.029	HMDB0011718	4-Hydroxybenzaldehyde	0.59969	0.0040435	0.0208	Down
NS-CAP vs CON	289.156		N-(3-Indolylacetyl)-L-isoleucine	0.5998	0.018198	0.0633388	Down
NS-CAP vs CON	370.295	HMDB0002014	cis-5-Tetradecenoylcarnitine	0.60112	0.036802	0.104231	Down
NS-CAP vs CON	103.04	HMDB0000729	2-Hydroxyisobutyric acid	0.60161	0.0058977	0.0273301	Down
NS-CAP vs CON	321.13		Indole-3-acetyl-L-phenylalanine	0.60202	0.02427	0.0771768	Down
NS-CAP vs CON	300.289	HMDB0000252	Sphingosine	0.60536	0.0029769	0.0167695	Down
NS-CAP vs CON	213.02	HMDB0001031	2-Deoxyribose 5-phosphate	0.60825	0.031726	0.0944064	Down
NS-CAP vs CON	619.523	HMDB0007059	DG(14:1(9Z)/22:2(13Z,16Z)/0:0)	0.60926	0.026705	0.0833402	Down
NS-CAP vs CON	180.091	HMDB0011690	7-Aminomethyl-7-carbaguanine	0.61362	0.00036983	0.00348678	Down
NS-CAP vs CON	1353.92	HMDB0004910	Ganglioside GA1 (d18:1/25:0)	0.6144	0.02532	0.0800344	Down
NS-CAP vs CON	245.091	HMDB0006005	Indolylacryloylglycine	0.6145	0.0058305	0.0272463	Down
NS-CAP vs CON	153.065	HMDB0004193	N1-Methyl-2-pyridone-5-carboxamide	0.61606	0.03221	0.0953189	Down
NS-CAP vs CON	102.055	HMDB0003911	DL-3-Aminoisobutyric acid	0.61907	0.0040687	0.0208	Down
NS-CAP vs CON	129.064	HMDB0000079	Dihydrothymine	0.62188	0.0085065	0.0359395	Down
NS-CAP vs CON	289.25	HMDB0011618	All-trans-13,14-dihydroretinol	0.62337	0.046013	0.124761	Down
NS-CAP vs CON	742.574	HMDB0008029	PC(16:1(9Z)/P-18:1(11Z))	0.62351	0.0047789	0.0236071	Down
NS-CAP vs CON	799.66	HMDB0011696	SM(d17:1/24:1(15Z))	0.62518	0.00096735	0.00722021	Down
NS-CAP vs CON	218.138	HMDB0000824	Propionylcarnitine	0.62574	0.013575	0.0509451	Down
NS-CAP vs CON	277.086	HMDB0034367	gamma-Glutamylmethionine	0.62762	0.013887	0.0517186	Down
NS-CAP vs CON	306.101		Hexose	0.62819	0.028589	0.0871952	Down
NS-CAP vs CON	571.357	HMDB0035292	Ganodermic acid P2	0.62821	0.0046791	0.023265	Down
NS-CAP vs CON	385.344	HMDB0000921	4-Cholesten-3-one	0.6294	0.0018391	0.0114388	Down
NS-CAP vs CON	333.113		Isopongaflavone	0.62984	0.019255	0.0656588	Down
NS-CAP vs CON	297.116	HMDB0060959	4'-N-desmethylolanzapine	0.63214	0.040259	0.112216	Down
NS-CAP vs CON	302.132		Nicotianamine	0.6363	0.021349	0.0701213	Down
NS-CAP vs CON	353.111	HMDB0031758	Allithiamine	0.63692	0.023025	0.0742873	Down
NS-CAP vs CON	151.111	HMDB0003647	Perillyl aldehyde	0.63768	0.048339	0.129348	Down
NS-CAP vs CON	353.268	HMDB0011539	MG(0:0/18:3(6Z,9Z,12Z)/0:0)	0.64056	0.037921	0.10675	Down
NS-CAP vs CON	219.077	HMDB0000472	5-Hydroxy-L-tryptophan	0.64126	0.018784	0.0645648	Down
NS-CAP vs CON	794.555	HMDB0007956	PC(15:0/22:5(4Z,7Z,10Z,13Z,16Z))	0.64171	0.00029706	0.00301208	Down
NS-CAP vs CON	729.59	HMDB0012100	SM(d18:1/18:1(11Z))	0.64175	0.040856	0.113761	Down
NS-CAP vs CON	1065.7	HMDB0004890	Ganglioside GA2 (d18:1/16:0)	0.6445	0.038847	0.10871	Down
NS-CAP vs CON	966.338	HMDB0006588	Disialosyl galactosyl globoside	0.65051	0.046861	0.126547	Down
NS-CAP vs CON	148.06	HMDB0000148	Glutamic acid	0.6551	0.005424	0.0259331	Down
NS-CAP vs CON	244.109	HMDB0060861	OR-1896	0.65721	0.019061	0.0651622	Down
NS-CAP vs CON	907.568	HMDB0013513	PGP(18:0/22:4(7Z,10Z,13Z,16Z))	0.65938	0.035386	0.102019	Down
NS-CAP vs CON	449.347	HMDB0006455	Arachidonoylcarnitine	0.66054	0.0031784	0.0175361	Down
NS-CAP vs CON	157.036	HMDB0000462	ALLANTOIN	0.66411	0.032562	0.0960416	Down
NS-CAP vs CON	286.103	HMDB0005923	N-Acetylcytidine	1.5104	0.008123	0.0347875	Up
NS-CAP vs CON	459.35	HMDB0000520	5a-Cholestane-3a,7a,12a,25-tetrol	1.514	0.00040501	0.00372236	Up
NS-CAP vs CON	705.582	HMDB0010168	SM(d18:0/16:0)	1.5171	0.019887	0.0670476	Up
NS-CAP vs CON	828.55	HMDB0008189	PC(18:3(6Z,9Z,12Z)/22:6(4Z,7Z,10Z,13Z,16Z,19Z))	1.526	0.0048316	0.0237338	Up
NS-CAP vs CON	794.501	HMDB0112864	PS(22:6(4Z,7Z,10Z,13Z,16Z,19Z)/15:0)	1.5319	0.04559	0.124276	Up
NS-CAP vs CON	315.054	HMDB0060771	4'-Hydroxyclobazam	1.5376	0.047028	0.126745	Up
NS-CAP vs CON	474.258	HMDB0011480	LysoPE(0:0/18:4(6Z,9Z,12Z,15Z))	1.5378	2.69e-07	1.47288e-05	Up
NS-CAP vs CON	526.061	HMDB0006744	3-Carboxy-1-hydroxypropylthiamine diphosphate	1.541	0.00025752	0.00273501	Up
NS-CAP vs CON	194.117	HMDB0031797	2-Isopropylphenyl methylcarbamate	1.5464	0.00018522	0.00216381	Up
NS-CAP vs CON	318.15	HMDB0028874	Hydroxyprolyl-Tryptophan	1.5623	0.0032407	0.0175913	Up
NS-CAP vs CON	881.754	HMDB0005369	TG(16:0/18:0/18:2(9Z,12Z))	1.5668	0.00029412	0.00300356	Up
NS-CAP vs CON	772.53	HMDB0009710	PE(22:6(4Z,7Z,10Z,13Z,16Z,19Z)/P-18:1(11Z))	1.5818	0.013458	0.0506455	Up
NS-CAP vs CON	145.051	HMDB0000422	2-Methylglutaric acid	1.5875	0.01947	0.0661403	Up
NS-CAP vs CON	209.138	HMDB0032563	2,4-Diphenyl-1-butene	1.5888	7.51e-06	0.000192286	Up
NS-CAP vs CON	350.207	HMDB0029225	Coutaric acid	1.5921	0.0043206	0.0218223	Up
NS-CAP vs CON	282.12	HMDB0003331	1-Methyladenosine	1.6063	0.00039446	0.0036549	Up
NS-CAP vs CON	124.007	HMDB0000251	Taurine	1.6115	0.00091281	0.00696795	Up
NS-CAP vs CON	234.133	HMDB0013125	Hydroxypropionylcarnitine	1.6201	0.00041877	0.00381438	Up
NS-CAP vs CON	145.062	HMDB0000641	L-Glutamine	1.6269	0.000179	0.00211888	Up
NS-CAP vs CON	225.107	HMDB0000792	sebacic acid	1.6346	0.0057319	0.027004	Up
NS-CAP vs CON	115.004	HMDB0000134	Fumaric acid	1.6355	0.031969	0.0948136	Up
NS-CAP vs CON	269.053	HMDB0060945	A771726	1.6426	0.047114	0.126849	Up
NS-CAP vs CON	357.032	HMDB0061052	4-hydroxytriazolam	1.6429	0.025407	0.0800344	Up
NS-CAP vs CON	203.046	HMDB0029430	Methionine sulfoximine	1.6432	0.001195	0.00830738	Up
NS-CAP vs CON	240.069	HMDB0042011	S-Phenylmercapturic acid	1.6481	6.19e-05	0.000945624	Up
NS-CAP vs CON	157.087	HMDB0000451	cis-4-Hydroxycyclohexylacetic acid	1.6569	0.025853	0.0810279	Up
NS-CAP vs CON	127.076	HMDB0029314	Isopentenyl acetate	1.661	0.013978	0.0519504	Up
NS-CAP vs CON	180.065	HMDB0031340	Cyclamate	1.6811	0.006087	0.0279588	Up
NS-CAP vs CON	340.357	HMDB0000583	Docosanamide	1.7049	0.016197	0.0586528	Up
NS-CAP vs CON	675.544	HMDB0012097	SM(d18:1/14:0)	1.7078	0.023102	0.0744314	Up
NS-CAP vs CON	329.268	HMDB0011534	MG(0:0/16:1(9Z)/0:0)	1.7109	0.0061884	0.0283757	Up
NS-CAP vs CON	784.495	HMDB0009210	PE(18:4(6Z,9Z,12Z,15Z)/22:6(4Z,7Z,10Z,13Z,16Z,19Z))	1.7301	0.0042147	0.0213677	Up
NS-CAP vs CON	374.301	HMDB0061639	3-hydroxytridecanoyl carnitine	1.734	0.027095	0.0843627	Up
NS-CAP vs CON	296.071	HMDB0013854	N4-Acetylsulfamethoxazole	1.7363	0.0046842	0.023265	Up
NS-CAP vs CON	235.042	HMDB0028750	Aspartyl-Cysteine	1.7658	0.0011546	0.00813509	Up
NS-CAP vs CON	611.381	HMDB0010355	Cholestane-3,7,12,25-tetrol-3-glucuronide	1.7806	0.013654	0.0510973	Up
NS-CAP vs CON	431.315	HMDB0011590	MG(24:6(6Z,9Z,12Z,15Z,18Z,21Z)/0:0/0:0)	1.7971	0.018814	0.0645648	Up
NS-CAP vs CON	512.504	HMDB0011759	Cer(d18:0/14:0)	1.799	0.028479	0.0870569	Up
NS-CAP vs CON	531.329	HMDB0060745	3-keto Fusidic acid	1.801	0.006282	0.0286098	Up
NS-CAP vs CON	291.055		N4-Acetylsulfadiazine	1.8054	0.0038762	0.0200683	Up
NS-CAP vs CON	175.106	HMDB0028854	Gly-Val	1.8063	0.0040076	0.020669	Up
NS-CAP vs CON	263.023	HMDB0000559	3-Methoxy-4-hydroxyphenylethyleneglycol sulfate	1.8143	0.035577	0.102352	Up
NS-CAP vs CON	269.981	HMDB0060793	6,7-Dichloro-3-hydroxy-1,5 dihydro-imidazo[2,1-b]quinazolin-2-one	1.8282	0.0029346	0.0165659	Up
NS-CAP vs CON	725.517	HMDB0114846	PA(16:0/22:4(7Z,10Z,13Z,16Z))	1.8535	0.0091759	0.0378154	Up
NS-CAP vs CON	289.034	HMDB0001068	D-Sedoheptulose 7-phosphate	1.8675	0.0064864	0.0292926	Up
NS-CAP vs CON	660.483	HMDB0038619	Acidissiminin	1.8698	4.8e-07	2.14947e-05	Up
NS-CAP vs CON	184.986	HMDB0000362	2-Phosphoglyceric acid	1.878	0.021093	0.069496	Up
NS-CAP vs CON	826.487	HMDB0061584	PS(DiMe(9,3)/MonoMe(11,3))	1.8825	0.012341	0.0475072	Up
NS-CAP vs CON	271.046	HMDB0029496	Fukiic acid	1.8878	0.018183	0.0633388	Up
NS-CAP vs CON	585.309	HMDB0001278	Presqualene diphosphate	1.8961	0.014358	0.0528493	Up
NS-CAP vs CON	792.551	HMDB0007958	PC(15:0/22:6(4Z,7Z,10Z,13Z,16Z,19Z))	1.9067	0.0020879	0.0127507	Up
NS-CAP vs CON	239.115	HMDB0000194	Anserine	1.9254	0.00029876	0.0030179	Up
NS-CAP vs CON	421.277	HMDB0007004	CPA(18:0/0:0)	1.9444	0.046647	0.126097	Up
NS-CAP vs CON	762.534	HMDB0012357	PS(16:0/18:1(9Z))	1.948	0.011267	0.0439664	Up
NS-CAP vs CON	466.955	HMDB0001191	Deoxyuridine triphosphate	1.9495	0.00061373	0.00514376	Up
NS-CAP vs CON	187.006	HMDB0060715	2-Hydroxy-4-trifluoromethyl benzoic acid	1.9586	0.00021471	0.00240389	Up
NS-CAP vs CON	219.029	HMDB0002825	THEOBROMINE	1.9667	0.00033787	0.00324231	Up
NS-CAP vs CON	503.3		25S-Inokosterone	1.9827	0.0065662	0.0294548	Up
NS-CAP vs CON	103.077	HMDB0000718	Isovaleric acid	1.9856	2.49e-05	0.000477777	Up
NS-CAP vs CON	114.091	HMDB0031199	2,5-Dihydro-2,4,5-trimethyloxazole	1.9871	2.24e-07	1.28295e-05	Up
NS-CAP vs CON	427.361	HMDB0005065	Oleoylcarnitine	1.9916	0.0016294	0.0104743	Up
NS-CAP vs CON	244.995	HMDB0001120	Dimethylallylpyrophosphate	2.0201	0.014866	0.0544202	Up
NS-CAP vs CON	362.966		Perfluoroheptanoic acid	2.0377	0.036667	0.104149	Up
NS-CAP vs CON	304.119	HMDB0031929	Zanthodioline	2.0462	0.025873	0.0810279	Up
NS-CAP vs CON	401.341	HMDB0000501	7-Oxocholesterol	2.0498	0.022925	0.0741258	Up
NS-CAP vs CON	310.089	HMDB0030704	Taxiphyllin	2.0581	0.0095679	0.0390122	Up
NS-CAP vs CON	310.161	HMDB0028711	Arginylhistidine	2.0599	0.0031848	0.0175361	Up
NS-CAP vs CON	299.08	HMDB0029497	Dimethyl fukiic acid	2.0625	0.0053775	0.0257566	Up
NS-CAP vs CON	539.372	HMDB0034645	22-Acetylpriverogenin B	2.0912	0.04261	0.117548	Up
NS-CAP vs CON	539.137	HMDB0001262	maltotriose	2.096	0.0028265	0.0160909	Up
NS-CAP vs CON	1073.41	HMDB0006602	Lacto-N-hexaose	2.1152	3.17e-05	0.000572279	Up
NS-CAP vs CON	179.071	HMDB0011751	3-Methoxybenzenepropanoic acid	2.1269	0.00027197	0.00281871	Up
NS-CAP vs CON	102.127	HMDB0032323	Hexylamine	2.1702	0.00019638	0.00223533	Up
NS-CAP vs CON	1402	HMDB0056422	CL(16:0/16:0/18:1(11Z)/18:2(9Z,12Z))	2.206	2.42e-05	0.000468708	Up
NS-CAP vs CON	764.544	HMDB0012356	PS(16:0/18:0)	2.2061	0.00019921	0.0022396	Up
NS-CAP vs CON	564.398	HMDB0011498	LysoPE(0:0/24:1(15Z))	2.2207	0.010786	0.0430013	Up
NS-CAP vs CON	333.019	HMDB0030159	3,3',4',5,6,7,8-Heptahydroxyflavone	2.2269	0.018809	0.0645648	Up
NS-CAP vs CON	704.266	HMDB0006826	Tetrahydrofolyl-[Glu](n)	2.2305	0.015275	0.0556915	Up
NS-CAP vs CON	152.055	HMDB0000132	Guanine	2.2317	0.017966	0.0629408	Up
NS-CAP vs CON	605.394	HMDB0040498	3-Epipapyriferic acid	2.2352	0.019051	0.0651622	Up
NS-CAP vs CON	854.498	HMDB0012439	PS(20:4(5Z,8Z,11Z,14Z)/22:6(4Z,7Z,10Z,13Z,16Z,19Z))	2.2514	0.023309	0.074738	Up
NS-CAP vs CON	445.294	HMDB0000969	1,25-Dihydroxyvitamin D3-26,23-lactone	2.2658	0.00047871	0.00424742	Up
NS-CAP vs CON	184.987	HMDB0006039	8-Chloroxanthine	2.3101	0.013755	0.0513347	Up
NS-CAP vs CON	232.154	HMDB0002013	Butyrylcarnitine	2.3412	0.0025238	0.0146466	Up
NS-CAP vs CON	1073.68	HMDB0116820	CL(8:0/8:0/8:0/20:0)	2.3477	0.023463	0.0751431	Up
NS-CAP vs CON	239.076	HMDB0032129	2',5'-Dihydroxychalcone	2.3493	0.031796	0.0945087	Up
NS-CAP vs CON	112.05	HMDB0000630	Cytosine	2.3762	0.0034001	0.0181274	Up
NS-CAP vs CON	285.125	HMDB0028913	Isoleucyl-Methionine	2.3896	0.0011253	0.00804162	Up
NS-CAP vs CON	778.537	HMDB0007892	PC(14:0/22:6(4Z,7Z,10Z,13Z,16Z,19Z))	2.4032	0.0048581	0.0238205	Up
NS-CAP vs CON	429.371	HMDB0003822	Cholesteryl acetate	2.409	4.77e-05	0.000787697	Up
NS-CAP vs CON	289.038	HMDB0059975	4-Hydroxy-5-(3'-hydroxyphenyl)-valeric acid-3'-O-sulphate	2.4091	0.0019537	0.0120406	Up
NS-CAP vs CON	355.237	HMDB0030361	(-)-Aspidospermine	2.4271	0.0015	0.00985466	Up
NS-CAP vs CON	675.339	HMDB0035701	Cucurbitacin I 2-glucoside	2.4325	0.018782	0.0645648	Up
NS-CAP vs CON	276.126	HMDB0005766	Norophthalmic acid	2.4445	0.00050018	0.00434945	Up
NS-CAP vs CON	495.259	HMDB0002053	Histidylproline diketopiperazine	2.4457	0.025776	0.08091	Up
NS-CAP vs CON	371.316	HMDB0040270	Diethylhexyl adipate	2.4483	1.29e-08	1.23678e-06	Up
NS-CAP vs CON	175.111	HMDB0031622	6-Phenyl-3-hexen-2-one	2.4526	0.0036273	0.0190997	Up
NS-CAP vs CON	329.247	HMDB0002183	Docosahexaenoic acid	2.4535	0.0030685	0.0170766	Up
NS-CAP vs CON	295.205	HMDB0031068	ISOPALMITIC ACID	2.464	0.0022457	0.0133498	Up
NS-CAP vs CON	117.057	HMDB0001863	2-Hydroxyvaleric acid	2.4646	0.0077017	0.0332708	Up
NS-CAP vs CON	457.303	HMDB0035685	beta-Citraurol	2.4776	0.00012223	0.00160212	Up
NS-CAP vs CON	513.352	HMDB0034525	Gymnestrogenin	2.4801	0.010971	0.0432898	Up
NS-CAP vs CON	365.105	HMDB0000163	D-Maltose	2.5251	0.016879	0.0602212	Up
NS-CAP vs CON	295.096	HMDB0011685	DHAP(8:0)	2.5281	0.0032205	0.017578	Up
NS-CAP vs CON	289.168	HMDB0032959	1-Octen-3-yl glucoside	2.5621	0.0059876	0.0275962	Up
NS-CAP vs CON	145.087	HMDB0002207	3-Hydroxyisoheptanoic acid	2.5927	0.032434	0.0957689	Up
NS-CAP vs CON	450.321	HMDB0000637	glycochenodeoxycholic acid	2.6113	0.0074785	0.0326212	Up
NS-CAP vs CON	344.226	HMDB0030340	Piperolein B	2.6534	2.93e-05	0.000547268	Up
NS-CAP vs CON	244.027	HMDB0001876	Epinephrine sulfate	2.6851	0.017655	0.0621074	Up
NS-CAP vs CON	242.887	HMDB0029627	1,2,3,5-Tetrachloro-4-methoxybenzene	2.6994	0.00073581	0.00590182	Up
NS-CAP vs CON	307.034	HMDB0001409	2'-Deoxyuridine 5'-monophosphate	2.7022	0.016905	0.0602212	Up
NS-CAP vs CON	525.312	HMDB0003577	VPGPR Enterostatin	2.71	0.011059	0.0434531	Up
NS-CAP vs CON	195.085	HMDB0059631	Cis-stilbene oxide	2.7196	0.00016319	0.00203003	Up
NS-CAP vs CON	263.047	HMDB0060727	2',2'-Difluoro-2'-deoxyuridine	2.729	0.016583	0.0594911	Up
NS-CAP vs CON	472.3	HMDB0000631	glycodeoxycholic acid	2.7323	0.0063767	0.0289919	Up
NS-CAP vs CON	491.129	HMDB0030553	Tricin 7-glucoside	2.7395	0.010392	0.0418022	Up
NS-CAP vs CON	245.046	HMDB0032077	Dibenzyl disulfide	2.7437	0.0031097	0.0172643	Up
NS-CAP vs CON	463.305	HMDB0060725	2,6-Pipecoloxylidide	2.793	0.034393	0.100124	Up
NS-CAP vs CON	383.33	HMDB0001093	5a-Cholesta-8,24-dien-3-one	2.8347	0.014085	0.0521312	Up
NS-CAP vs CON	217.097	HMDB0001238	N-ACETYLSEROTONIN	2.8608	0.0024425	0.0142671	Up
NS-CAP vs CON	777.557	HMDB0010603	PG(18:0/18:1(11Z))	2.8916	0.00035989	0.00341702	Up
NS-CAP vs CON	596.259	HMDB0002581	Taurocholic acid 3-sulfate	2.9013	0.0050511	0.0245429	Up
NS-CAP vs CON	702.512	HMDB0007903	PC(14:1(9Z)/16:1(9Z))	2.9543	2.97e-06	9.05859e-05	Up
NS-CAP vs CON	300.219	HMDB0006320	2,6 Dimethylheptanoyl carnitine	2.9604	0.003347	0.0180589	Up
NS-CAP vs CON	246.073	HMDB0028727	Asparaginylaspartic acid	2.9629	0.032291	0.0954508	Up
NS-CAP vs CON	500.305	HMDB0000896	taurodeoxycholic acid	3.0172	0.0075899	0.0329466	Up
NS-CAP vs CON	303.232	HMDB0001999	Eicosapentaenoic acid	3.0237	0.0027503	0.0157909	Up
NS-CAP vs CON	494.325	HMDB0010382	LysoPC(16:0/0:0)	3.0356	0.013635	0.051097	Up
NS-CAP vs CON	611.39	HMDB0116660	PG(i-12:0/i-12:0)	3.0667	0.00074563	0.00594516	Up
NS-CAP vs CON	748.519	HMDB0112284	PS(15:0/18:1(9Z))	3.0749	0.00053767	0.00461568	Up
NS-CAP vs CON	129.056	HMDB0000408	2-Methyl-3-ketovaleric acid	3.0856	0.046964	0.1267	Up
NS-CAP vs CON	289.213	HMDB0000234	testosterone	3.0967	0.024118	0.0767833	Up
NS-CAP vs CON	306.055	HMDB0001202	dCMP	3.1645	0.00011647	0.0015416	Up
NS-CAP vs CON	301.034	HMDB0003074	Delphinidin	3.168	0.00036116	0.00341702	Up
NS-CAP vs CON	492.13	HMDB0029236	Cyanidin 3-(6''-acetyl-galactoside)	3.2697	0.023619	0.0754637	Up
NS-CAP vs CON	688.491	HMDB0008829	PE(14:0/18:2(9Z,12Z))	3.2791	3.12e-05	0.000570999	Up
NS-CAP vs CON	223.063	HMDB0030018	Elenolide	3.2826	0.00027274	0.00281871	Up
NS-CAP vs CON	710.231	HMDB0060787	6-Methoxy-2-naphthylacetic acid	3.2982	0.00063116	0.00525056	Up
NS-CAP vs CON	443.306	HMDB0038242	Ascorbyl stearate	3.3042	9.78e-09	1.0512e-06	Up
NS-CAP vs CON	260.168	HMDB0029829	Norchalciporyl propionate	3.3064	0.00037196	0.00349464	Up
NS-CAP vs CON	272.186	HMDB0013238	Heptanoylcarnitine	3.3689	0.0011596	0.00813509	Up
NS-CAP vs CON	244.079	HMDB0060405	5'-Deoxy-5-fluorocytidine	3.3995	0.010856	0.0430762	Up
NS-CAP vs CON	482.291	HMDB0000874	tauroursodeoxycholic acid	3.4416	0.0044625	0.0223708	Up
NS-CAP vs CON	250.071	HMDB0029355	N-Phenylacetylaspartic acid	3.4787	0.0012978	0.0088508	Up
NS-CAP vs CON	465.302	HMDB0062305	1-(11Z-eicosenoyl)-glycero-3-phosphate	3.556	0.0085135	0.0359395	Up
NS-CAP vs CON	466.317	HMDB0000138	glycocholic acid	3.5581	0.0058788	0.0273301	Up
NS-CAP vs CON	519.378	HMDB0028912	Isoleucyl-Lysine	3.6251	0.00016806	0.0020538	Up
NS-CAP vs CON	738.509	HMDB0008845	PE(14:0/22:5(4Z,7Z,10Z,13Z,16Z))	3.6829	5.03e-05	0.00080412	Up
NS-CAP vs CON	145.015	HMDB0000208	Oxoglutaric acid	3.7089	0.0018163	0.0113501	Up
NS-CAP vs CON	808.556	HMDB0012314	3-O-Sulfogalactosylceramide (d18:1/18:0)	3.7292	5.15e-08	3.46267e-06	Up
NS-CAP vs CON	223.062	HMDB0032616	Sinapic acid	3.7656	0.0011457	0.0081225	Up
NS-CAP vs CON	606.347	HMDB0012937	Dynorphin B (6-9)	3.7858	0.0034483	0.0183478	Up
NS-CAP vs CON	988.755	HMDB0004841	Galabiosylceramide (d18:1/25:0)	3.8043	0.03052	0.0917309	Up
NS-CAP vs CON	474.188	HMDB0060464	Codeine-6-glucuronide	3.8088	0.0049839	0.0243042	Up
NS-CAP vs CON	698.497	HMDB0009147	PE(18:3(6Z,9Z,12Z)/P-16:0)	3.849	1.16e-05	0.00026609	Up
NS-CAP vs CON	629.372	HMDB0034503	2,3,23-Triacetylsericic acid	3.8824	0.00013254	0.00171219	Up
NS-CAP vs CON	281.197	HMDB0030357	N-Methylaspidospermatidine	3.9321	3.66e-08	2.6584e-06	Up
NS-CAP vs CON	290.159	HMDB0000552	3-Methylglutarylcarnitine	3.937	0.0015127	0.00987675	Up
NS-CAP vs CON	419.307	HMDB0010331	Palmitoyl glucuronide	3.9689	1.42e-06	5.61201e-05	Up
NS-CAP vs CON	271.096	HMDB0004810	5C-aglycone	4.0458	0.029244	0.0888622	Up
NS-CAP vs CON	282.082	HMDB0000133	Guanosine	4.157	0.00081481	0.00640173	Up
NS-CAP vs CON	289.116	HMDB0000052	Argininosuccinic acid	4.1607	0.0036323	0.0190997	Up
NS-CAP vs CON	758.199	HMDB0030581	Perillanin	4.2041	6.88e-07	2.93596e-05	Up
NS-CAP vs CON	101.024	HMDB0000005	2-Oxobutyric acid	4.2396	0.0010359	0.00754344	Up
NS-CAP vs CON	261.031	HMDB0001530	Mannitol 1-phosphate	4.2855	0.00011018	0.00149047	Up
NS-CAP vs CON	261.004	HMDB0041706	Caffeic acid 3-O-sulfate	4.3072	0.028326	0.0868062	Up
NS-CAP vs CON	640.367	HMDB0013022	Neuromedin N	4.3074	0.0072613	0.031889	Up
NS-CAP vs CON	626.245	HMDB0003362	Chitin	4.3185	0.017483	0.0617301	Up
NS-CAP vs CON	387.234	HMDB0012109	5,6-Dihydroxyprostaglandin F1a	4.3367	0.028013	0.0862204	Up
NS-CAP vs CON	155.044	HMDB0012209	Diethylphosphate	4.3699	0.0027758	0.015903	Up
NS-CAP vs CON	259.995	HMDB0005874	3-Bromotyrosine	4.3702	0.034022	0.0993015	Up
NS-CAP vs CON	305.96	HMDB0000021	Iodotyrosine	4.4667	1.65e-06	5.98074e-05	Up
NS-CAP vs CON	684.469	HMDB0008832	PE(14:0/18:4(6Z,9Z,12Z,15Z))	4.5309	0.00051061	0.00442583	Up
NS-CAP vs CON	545.371	HMDB0035340	Ganoderic acid Mi	4.6271	4.37e-05	0.000747282	Up
NS-CAP vs CON	780.533	HMDB0012313	3-O-Sulfogalactosylceramide (d18:1/16:0)	4.683	1.77e-09	2.26666e-07	Up
NS-CAP vs CON	632.432	HMDB0008855	PE(14:1(9Z)/14:1(9Z))	4.7226	8.54e-06	0.000214565	Up
NS-CAP vs CON	381.311	HMDB0011545	MG(0:0/20:3(11Z,14Z,17Z)/0:0)	4.747	8.93e-05	0.0012766	Up
NS-CAP vs CON	519.11	HMDB0029529	6''-Malonylgenistin	4.8186	8.15e-07	3.37027e-05	Up
NS-CAP vs CON	576.395	HMDB0010400	LysoPC(22:2(13Z,16Z)/0:0)	4.8455	1.59e-09	2.15056e-07	Up
NS-CAP vs CON	388.068	HMDB0006880	Acetyl adenylate	4.9603	0.0092326	0.0379909	Up
NS-CAP vs CON	679.44	HMDB0114823	PA(15:0/20:5(5Z,8Z,11Z,14Z,17Z))	5.0756	0.02314	0.0744533	Up
NS-CAP vs CON	414.268	HMDB0059632	(9S,10S)-10-hydroxy-9-(phosphonooxy)octadecanoate	5.1123	1.47e-10	4.39554e-08	Up
NS-CAP vs CON	793.738	HMDB0042094	TG(14:0/15:0/18:0)	5.1443	6.69e-08	4.38588e-06	Up
NS-CAP vs CON	535.442	HMDB0007041	DG(14:1(9Z)/16:1(9Z)/0:0)	5.1992	0.0029943	0.0167968	Up
NS-CAP vs CON	445.113	HMDB0002219	Glycitin	5.2074	4.18e-09	5.10711e-07	Up
NS-CAP vs CON	762.462	HMDB0061019	14-hydroxyclarithromycin	5.2437	0.029007	0.0883697	Up
NS-CAP vs CON	636.442	HMDB0036928	Mactraxanthin	5.2662	2e-05	0.000395855	Up
NS-CAP vs CON	131.071	HMDB0000665	2-Hydroxyisocaproic acid	5.389	0.019839	0.0669675	Up
NS-CAP vs CON	563.398	HMDB0010330	Cholesterol glucuronide	5.497	9.02e-06	0.000220444	Up
NS-CAP vs CON	225.064	HMDB0011105	5-Acetylamino-6-formylamino-3-methyluracil	5.5706	1.21e-05	0.000273471	Up
NS-CAP vs CON	291.005	HMDB0060692	Carboxyifosfamide	5.5721	1.77e-05	0.000360097	Up
NS-CAP vs CON	771.525	HMDB0010580	PG(16:0/20:4(5Z,8Z,11Z,14Z))	5.7509	1.93e-06	6.82874e-05	Up
NS-CAP vs CON	190.054	HMDB0011745	N-Acetyl-L-methionine	5.793	0.047886	0.128671	Up
NS-CAP vs CON	669.456	HMDB0114785	PA(14:0/20:4(5Z,8Z,11Z,14Z))	5.9118	1.4e-08	1.29807e-06	Up
NS-CAP vs CON	287.135		Indole-3-acetyl-L-isoleucine	6.0112	0.0090579	0.0376012	Up
NS-CAP vs CON	737.549	HMDB0116650	PG(a-13:0/i-20:0)	6.041	1.57e-05	0.000335833	Up
NS-CAP vs CON	971.386	HMDB0000585	Glucosylgalactosyl hydroxylysine	6.0729	0.00019501	0.00223533	Up
NS-CAP vs CON	507.368	HMDB0034519	Theasapogenol A	6.0731	9.91e-05	0.00137996	Up
NS-CAP vs CON	779.556	HMDB0115112	PA(20:1(11Z)/22:4(7Z,10Z,13Z,16Z))	6.1169	2.07e-08	1.68702e-06	Up
NS-CAP vs CON	692.448	HMDB0112275	PS(14:1(9Z)/15:0)	6.3619	1.25e-07	7.43424e-06	Up
NS-CAP vs CON	531.3	HMDB0006888	5b-Cyprinol sulfate	6.3634	0.041504	0.115327	Up
NS-CAP vs CON	251.075	HMDB0000071	2'-Deoxyinosine	6.5394	0.0022227	0.0132587	Up
NS-CAP vs CON	749.514	HMDB0114893	PA(18:0/22:6(4Z,7Z,10Z,13Z,16Z,19Z))	6.6323	1.21e-08	1.20334e-06	Up
NS-CAP vs CON	445.322	HMDB0032521	Stearyl citrate	6.6994	1.73e-10	4.64373e-08	Up
NS-CAP vs CON	621.436	HMDB0036439	Fasciculic acid A	6.7806	0.0005701	0.0048172	Up
NS-CAP vs CON	736.501	HMDB0008847	PE(14:0/22:6(4Z,7Z,10Z,13Z,16Z,19Z))	6.8205	1.21e-09	1.79957e-07	Up
NS-CAP vs CON	245.099	HMDB0028981	Methionyl-Proline	6.8626	0.0012222	0.00844235	Up
NS-CAP vs CON	648.453	HMDB0008856	PE(14:1(9Z)/15:0)	7.0906	1.01e-10	3.39204e-08	Up
NS-CAP vs CON	523.366	HMDB0114756	LysoPA(24:0/0:0)	7.1713	7.27e-11	2.7912e-08	Up
NS-CAP vs CON	390.965	HMDB0000280	Phosphoribosyl pyrophosphate	7.2838	0.049733	0.131917	Up
NS-CAP vs CON	686.47	HMDB0008830	PE(14:0/18:3(6Z,9Z,12Z))	7.3133	2.95e-07	1.50266e-05	Up
NS-CAP vs CON	397.279	HMDB0062325	1-hexadecyl-glycero-3-phosphate	7.4525	5.69e-10	9.54858e-08	Up
NS-CAP vs CON	700.492	HMDB0008896	PE(15:0/18:3(6Z,9Z,12Z))	7.5017	4.33e-08	3.06336e-06	Up
NS-CAP vs CON	498.289	HMDB0000951	taurochenodeoxycholic acid	7.5408	0.021701	0.0709368	Up
NS-CAP vs CON	894.624	HMDB0112533	PS(20:0/22:2(13Z,16Z))	7.5579	5.11e-08	3.46267e-06	Up
NS-CAP vs CON	635.45	HMDB0114835	PA(16:0/15:0)	7.7067	1.59e-05	0.000335884	Up
NS-CAP vs CON	479.337	HMDB0034086	Dolicholide	7.9316	3.78e-10	7.7467e-08	Up
NS-CAP vs CON	714.497	HMDB0008836	PE(14:0/20:3(5Z,8Z,11Z))	8.1103	4.03e-06	0.000116373	Up
NS-CAP vs CON	184.026	HMDB0002205	L-Homocysteic acid	8.8317	3.36e-10	7.5168e-08	Up
NS-CAP vs CON	723.225	HMDB0030334	2-Feruloyl-1-sinapoylgentiobiose	8.8952	0.0013741	0.00925396	Up
NS-CAP vs CON	599.412	HMDB0036871	Mytiloxanthin	9.0009	0.00024948	0.00269222	Up
NS-CAP vs CON	726.508	HMDB0007877	PC(14:0/18:4(6Z,9Z,12Z,15Z))	9.0607	1.29e-06	5.1678e-05	Up
NS-CAP vs CON	709.495	HMDB0116648	PG(a-13:0/i-18:0)	9.0982	5.2e-06	0.000142515	Up
NS-CAP vs CON	591.416	HMDB0029767	Saringosterol 3-glucoside	9.1549	4.61e-05	0.000773895	Up
NS-CAP vs CON	448.306		glycohyodeoxycholic acid	9.2138	0.035936	0.102722	Up
NS-CAP vs CON	777.545	HMDB0115087	PA(20:0/22:6(4Z,7Z,10Z,13Z,16Z,19Z))	9.5225	4.9e-05	0.000789436	Up
NS-CAP vs CON	573.383	HMDB0010344	Vitamin D2 3-glucuronide	9.6092	5.13e-10	9.19832e-08	Up
NS-CAP vs CON	685.48	HMDB0115509	PA(15:0/20:3(8Z,11Z,14Z))	9.6254	8.32e-09	9.31923e-07	Up
NS-CAP vs CON	676.485	HMDB0007867	PC(14:0/14:1(9Z))	9.6807	1.99e-11	1.3376e-08	Up
NS-CAP vs CON	444.999	HMDB0060660	6-Mercaptopurine ribonucleoside 5'-diphosphate	9.6811	4.83e-05	0.000789436	Up
NS-CAP vs CON	646.471	HMDB0008883	PE(14:1(9Z)/P-16:0)	9.8086	2.98e-11	1.38836e-08	Up
NS-CAP vs CON	493.335	HMDB0011628	glycyrrhetic acid	9.8301	1.94e-08	1.62883e-06	Up
NS-CAP vs CON	662.471	HMDB0008825	PE(14:0/16:1(9Z))	10.387	1.6e-09	2.15056e-07	Up
NS-CAP vs CON	699.497	HMDB0114805	PA(14:1(9Z)/22:2(13Z,16Z))	10.5	0.00017271	0.00206259	Up
NS-CAP vs CON	580.902	HMDB0003529	myo-Inositol 1,3,4,5,6-pentakisphosphate	10.604	0.00018202	0.0021357	Up
NS-CAP vs CON	712.495	HMDB0008838	PE(14:0/20:4(5Z,8Z,11Z,14Z))	10.623	1.75e-11	1.3376e-08	Up
NS-CAP vs CON	645.451	HMDB0114779	PA(14:0/18:2(9Z,12Z))	10.753	0.0089216	0.0371665	Up
NS-CAP vs CON	683.473	HMDB0114821	PA(15:0/20:4(5Z,8Z,11Z,14Z))	10.85	9.41e-08	5.88114e-06	Up
NS-CAP vs CON	243.067	HMDB0004215	Piceatannol	10.877	3.74e-07	1.73085e-05	Up
NS-CAP vs CON	167.993	HMDB0030524	2-Mercaptobenzothiazole	10.878	0.0013574	0.00917183	Up
NS-CAP vs CON	673.476	HMDB0007860	PA(16:0/18:2(9Z,12Z))	10.985	0.0023404	0.0137912	Up
NS-CAP vs CON	713.493	HMDB0037045	19'-Hexanoyloxymytiloxanthin	11.182	0.0010724	0.00774587	Up
NS-CAP vs CON	675.479	HMDB0007858	PA(16:0/18:1(11Z))	11.227	7.18e-12	9.64537e-09	Up
NS-CAP vs CON	427.301		Leupeptin	11.384	4.79e-06	0.000134072	Up
NS-CAP vs CON	720.472	HMDB0112282	PS(15:0/16:1(9Z))	11.563	7.1e-13	1.90678e-09	Up
NS-CAP vs CON	578.079	HMDB0012277	Phosphoribosylformimino-AICAR-P	11.565	7.8e-09	9.11051e-07	Up
NS-CAP vs CON	660.458	HMDB0008858	PE(14:1(9Z)/16:1(9Z))	11.68	3.29e-06	9.71696e-05	Up
NS-CAP vs CON	536.888	HMDB0000561	beta-carotene	11.902	4.91e-05	0.000789436	Up
NS-CAP vs CON	711.506	HMDB0114827	PA(15:0/22:4(7Z,10Z,13Z,16Z))	11.937	7.77e-05	0.00114042	Up
NS-CAP vs CON	603.398	HMDB0033494	Tetronasin	11.961	4.04e-10	7.7467e-08	Up
NS-CAP vs CON	277.031	HMDB0060432	Alcophosphamide	12.122	1.59e-06	5.88974e-05	Up
NS-CAP vs CON	549.053	HMDB0012300	UDP-4-dehydro-6-deoxy-D-glucose	12.303	2.29e-06	7.51768e-05	Up
NS-CAP vs CON	650.462	HMDB0008823	PE(14:0/15:0)	12.36	1.02e-05	0.000243486	Up
NS-CAP vs CON	537.38	HMDB0033635	Cyclotricuspidogenin C	12.56	8.6e-10	1.35851e-07	Up
NS-CAP vs CON	916.625	HMDB0061487	PE(DiMe(11,5)/MonoMe(13,5))	12.604	1.62e-05	0.000337205	Up
NS-CAP vs CON	567.067	HMDB0000286	Uridine diphosphate glucose	12.8	0.025353	0.0800344	Up
NS-CAP vs CON	837.074	HMDB0001211	Diadenosine tetraphosphate	12.934	2.27e-06	7.51768e-05	Up
NS-CAP vs CON	637.104	HMDB0031274	1,3,4-Trigalloyl-beta-D-glucopyranose	12.959	3.12e-08	2.32655e-06	Up
NS-CAP vs CON	696.5	HMDB0009213	PE(18:4(6Z,9Z,12Z,15Z)/P-16:0)	13.09	3.08e-08	2.32655e-06	Up
NS-CAP vs CON	496.016	HMDB0000980	Dihydroneopterin triphosphate	13.501	1.21e-07	7.40696e-06	Up
NS-CAP vs CON	608.088	HMDB0000290	Uridine diphosphate-N-acetylglucosamine	14.145	0.00013633	0.00173608	Up
NS-CAP vs CON	607.43	HMDB0114812	PA(15:0/14:0)	14.441	2.41e-05	0.00046844	Up
NS-CAP vs CON	720.004	HMDB0003665	Phosphoribosyl-ATP	14.486	1.51e-05	0.000325282	Up
NS-CAP vs CON	639.431	HMDB0116636	PG(a-13:0/a-13:0)	14.564	1.6e-06	5.88974e-05	Up
NS-CAP vs CON	695.482	HMDB0116639	PG(a-13:0/a-17:0)	14.59	6.88e-06	0.000179577	Up
NS-CAP vs CON	306.1	HMDB0029839	Ascorbigen	14.591	0.0023276	0.0137454	Up
NS-CAP vs CON	591.408	HMDB0114795	PA(14:1(9Z)/14:0)	15.629	7.47e-06	0.000192286	Up
NS-CAP vs CON	617.413	HMDB0114853	PA(16:1(9Z)/14:1(9Z))	16.493	1.61e-08	1.3971e-06	Up
NS-CAP vs CON	710.487	HMDB0008840	PE(14:0/20:5(5Z,8Z,11Z,14Z,17Z))	16.526	4.33e-07	1.97116e-05	Up
NS-CAP vs CON	695.475	HMDB0114806	PA(14:1(9Z)/22:4(7Z,10Z,13Z,16Z))	16.863	0.0001976	0.00223533	Up
NS-CAP vs CON	541.214	HMDB0035167	Cinncassiol C1 19-glucoside	17.105	0.0013879	0.00927593	Up
NS-CAP vs CON	671.462	HMDB0114836	PA(16:0/18:3(6Z,9Z,12Z))	17.678	2.25e-06	7.51768e-05	Up
NS-CAP vs CON	569.15		hypocrellin A	19.094	0.0010241	0.00751869	Up
NS-CAP vs CON	595.166	HMDB0029537	Safflor Yellow A	20.621	6.28e-05	0.000947799	Up
NS-CAP vs CON	588.078	HMDB0001346	GDP-4-Dehydro-6-deoxy-D-mannose	20.86	1.96e-10	4.79518e-08	Up
NS-CAP vs CON	574.142	HMDB0004220	Biotinyl-5'-AMP	21.087	9.71e-05	0.00137369	Up
NS-CAP vs CON	506.022	HMDB0001512	Thiamine triphosphate	22.492	1.18e-08	1.20334e-06	Up
NS-CAP vs CON	559.137	HMDB0030109	Albanol B	23.024	0.0010497	0.00762279	Up
NS-CAP vs CON	675.14	HMDB0013647	Adenosine thiamine diphosphate	23.281	0.00083686	0.00653678	Up
NS-CAP vs CON	651.794	HMDB0000265	3,5,3'-TRIIODOTHYRONINE	25.274	2.48e-08	1.96051e-06	Up
NS-CAP vs CON	172.956	HMDB0032059	2-Bromophenol	28.394	0.0057665	0.027004	Up
NS-CAP vs CON	641.116	HMDB0041387	Quercetin 3-(2-caffeoylglucuronoside)	32.645	2.91e-07	1.50266e-05	Up
NS-CAP vs CON	533.13	HMDB0030640	Biochanin A 7-(6-malonylglucoside)	39.702	3.1e-11	1.38836e-08	Up
NS-CAP vs CON	943.854	HMDB0005400	TG(18:0/20:0/20:1(11Z))	44.964	0.049308	0.131154	Up
NS-CAP vs CON	191.092	HMDB0031710	1,9-Nonanedithiol	61.846	0.0036643	0.0191962	Up
NS-CAP vs CON	160.896	HMDB0042048	Trichloroacetic acid	140.28	3.96e-05	0.00069091	Up
NS-CAP vs CON	375.261	HMDB0061030	omega-hydroxyfinasteride	970.56	0.007554	0.0328974	Up
NS-CAP vs CON	841.709	HMDB0013461	SM(d18:1/26:1(17Z))	988.25	6.24e-05	0.000947263	Up
NS-CAP vs CON	793.505	HMDB0010584	PG(16:0/22:6(4Z,7Z,10Z,13Z,16Z,19Z))	2152.1	0.025685	0.0808135	Up
S-CAP vs CON	1379.66	HMDB0039410	Phaseoloside D	0.0001887	0.0077505	0.0269411	Down
S-CAP vs CON	691.596	HMDB0061667	CE(DiMe(11,3))	0.00045675	0.0054827	0.0206909	Down
S-CAP vs CON	921.788	HMDB0043103	TG(15:0/20:0/22:6(4Z,7Z,10Z,13Z,16Z,19Z))	0.00050401	0.0044582	0.0175134	Down
S-CAP vs CON	695.589	HMDB0036967	3-Hexadecanoyloleanolic acid	0.00064782	0.0063719	0.0233259	Down
S-CAP vs CON	377.028	HMDB0060414	6-Methylthiopurine 5'-monophosphate ribonucleotide	0.00086164	0.011075	0.0355959	Down
S-CAP vs CON	926.784	HMDB0008585	PC(22:1(13Z)/24:1(15Z))	0.0013059	0.0069606	0.0249707	Down
S-CAP vs CON	1427.99	HMDB0010228	CL(18:2(9Z,12Z)/18:1(11Z)/18:1(11Z)/16:0)	0.0013985	0.02554	0.0687632	Down
S-CAP vs CON	319.225	HMDB0011134	5-HETE	0.0014059	4.96e-05	0.000488191	Down
S-CAP vs CON	375.218	HMDB0002294	Resolvin D2	0.0014639	0.003387	0.014088	Down
S-CAP vs CON	867.761	HMDB0042750	TG(14:0/22:5(4Z,7Z,10Z,13Z,16Z)/O-18:0)	0.0018	0.010293	0.0335657	Down
S-CAP vs CON	765.705	HMDB0042093	TG(14:0/15:0/16:0)	0.0018739	0.019136	0.0542398	Down
S-CAP vs CON	803.674	HMDB0115235	PA(21:0/22:0)	0.0019565	0.0048709	0.018832	Down
S-CAP vs CON	835.753	HMDB0031940	Arachisprenol 12	0.002538	0.0042705	0.0168749	Down
S-CAP vs CON	540.508	HMDB0006347	Hexacosanoyl carnitine	0.0026831	0.0007553	0.00439286	Down
S-CAP vs CON	870.641	HMDB0112560	PS(20:1(11Z)/22:2(13Z,16Z))	0.003412	0.00019868	0.00149294	Down
S-CAP vs CON	674.501	HMDB0008852	PE(14:0/P-18:1(11Z))	0.0034971	7.75e-08	3.32865e-06	Down
S-CAP vs CON	981.503	HMDB0036656	Asiaticoside	0.0036918	3.54e-05	0.000372988	Down
S-CAP vs CON	318.3	HMDB0004610	Phytosphingosine	0.0039933	7.96e-09	7.32928e-07	Down
S-CAP vs CON	655.427	HMDB0114816	PA(15:0/18:3(6Z,9Z,12Z))	0.0044845	4.88e-07	1.32569e-05	Down
S-CAP vs CON	567.534	HMDB0112112	FAHFA(18:0/9-O-18:0)	0.0051247	0.021062	0.0590122	Down
S-CAP vs CON	883.251		Bacillibactin	0.0055767	0.00051977	0.00330171	Down
S-CAP vs CON	888.123	HMDB0006467	4-hydroxybenzoyl-CoA	0.0059938	0.031505	0.0810868	Down
S-CAP vs CON	1004.33	HMDB0003945	(2E)-Hexadecenoyl-CoA	0.0060449	0.0040994	0.0163671	Down
S-CAP vs CON	885.682	HMDB0043683	TG(15:0/18:4(6Z,9Z,12Z,15Z)/22:6(4Z,7Z,10Z,13Z,16Z,19Z))	0.0064143	0.0083159	0.0283924	Down
S-CAP vs CON	919.793	HMDB0043306	TG(15:0/20:1(11Z)/22:6(4Z,7Z,10Z,13Z,16Z,19Z))	0.0071247	0.00010234	0.000881374	Down
S-CAP vs CON	1017.25	HMDB0029923	Xanthan	0.0075678	0.00040387	0.00270622	Down
S-CAP vs CON	609.263	HMDB0000683	Harderoporphyrin	0.0076272	0.0035307	0.0145507	Down
S-CAP vs CON	442.143	HMDB0001056	Dihydrofolic acid	0.0076427	0.0020556	0.00965263	Down
S-CAP vs CON	674.482	HMDB0007900	PC(14:1(9Z)/14:1(9Z))	0.0076762	6.1e-09	6.30842e-07	Down
S-CAP vs CON	315.197	HMDB0000344	2-Methoxyestradiol-3-methylether	0.0077786	0.014059	0.0426372	Down
S-CAP vs CON	448.104	HMDB0030684	Cyanidin 3-glucoside	0.0080796	0.00099957	0.00548129	Down
S-CAP vs CON	717.657	HMDB0056268	DG(24:1n9/0:0/18:2n6)	0.008098	0.002583	0.0114717	Down
S-CAP vs CON	401.16	HMDB0029869	Hemiariensin	0.0081842	4.25e-05	0.000427842	Down
S-CAP vs CON	1088.06	HMDB0045635	TG(20:0/24:0/24:0)	0.0082337	1.85e-05	0.000226908	Down
S-CAP vs CON	1120.53	HMDB0013020	Neuromedin C	0.0082405	0.0092629	0.0307277	Down
S-CAP vs CON	309.204	HMDB0013623	FA 18:3+2O	0.0083138	0.014713	0.0443215	Down
S-CAP vs CON	714.532	HMDB0007930	PC(14:1(9Z)/P-18:1(11Z))	0.0087243	8.05e-08	3.32865e-06	Down
S-CAP vs CON	285.221	HMDB0001358	Retinal	0.0094209	9.33e-06	0.000131134	Down
S-CAP vs CON	597.524	HMDB0034510	Erythrodiol 3-decanoate	0.0094345	0.0038245	0.0155705	Down
S-CAP vs CON	715.517	HMDB0114826	PA(15:0/22:2(13Z,16Z))	0.0094885	1.21e-07	4.50297e-06	Down
S-CAP vs CON	553.354	HMDB0035333	Ganoderic acid Me	0.00966	9.55e-06	0.000132893	Down
S-CAP vs CON	514.027	HMDB0006821	2,5-Diaminopyrimidine nucleoside triphosphate	0.0096888	0.0086287	0.0290907	Down
S-CAP vs CON	939.769	HMDB0055800	TG(20:5(5Z,8Z,11Z,14Z,17Z)/22:6(4Z,7Z,10Z,13Z,16Z,19Z)/O-18:0)	0.0098776	0.0079609	0.0274949	Down
S-CAP vs CON	423.235	HMDB0035736	11,12-Dihydrolactaroviolin	0.0099468	0.00071377	0.00420449	Down
S-CAP vs CON	561.466	HMDB0007019	DG(14:0/18:4(6Z,9Z,12Z,15Z)/0:0)	0.010186	0.0005916	0.00362101	Down
S-CAP vs CON	818.566	HMDB0009243	PE(20:0/22:6(4Z,7Z,10Z,13Z,16Z,19Z))	0.010204	0.007839	0.0271786	Down
S-CAP vs CON	672.485	HMDB0008885	PE(14:1(9Z)/P-18:1(11Z))	0.010379	1.25e-06	2.71257e-05	Down
S-CAP vs CON	385.194	HMDB0029772	Corchoionol C 9-glucoside	0.010517	0.014596	0.0440653	Down
S-CAP vs CON	1261.79	HMDB0121171	CL(8:0/14:0/18:2(9Z,11Z)/18:2(9Z,11Z))	0.01063	3.07e-05	0.000334495	Down
S-CAP vs CON	775.57	HMDB0010605	PG(18:0/18:2(9Z,12Z))	0.011002	0.0022854	0.0104615	Down
S-CAP vs CON	149.024	HMDB0001587	Phenylglyoxylic acid	0.01136	4.25e-07	1.19049e-05	Down
S-CAP vs CON	804.694	HMDB0013408	PC(O-16:0/22:0)	0.011684	0.00016807	0.00130049	Down
S-CAP vs CON	678.668	HMDB0004955	Cer(d18:1/26:0)	0.011744	0.0075156	0.0263979	Down
S-CAP vs CON	829.682	HMDB0013469	SM(d18:0/24:1(15Z)(OH))	0.012053	0.016171	0.0475734	Down
S-CAP vs CON	1003.92	HMDB0052380	TG(24:1(15Z)/22:6(4Z,7Z,10Z,13Z,16Z,19Z)/O-18:0)	0.01244	0.0055125	0.0207744	Down
S-CAP vs CON	417.135	HMDB0030108	Cudraflavone A	0.01275	0.017053	0.0495897	Down
S-CAP vs CON	206.132	HMDB0030354	Arenaine	0.012762	0.0086519	0.0291326	Down
S-CAP vs CON	475.198	HMDB0004482	2-Methoxyestrone 3-glucuronide	0.0128	0.013559	0.0413552	Down
S-CAP vs CON	291.159	HMDB0029474	[6]-Dehydrogingerdione	0.012882	5.68e-09	6.30842e-07	Down
S-CAP vs CON	403.152	HMDB0042015	Sulforidazine	0.013103	7.38e-05	0.000676436	Down
S-CAP vs CON	805.682	HMDB0060250	2-Decaprenyl-6-methoxyphenol	0.013218	0.027638	0.0728785	Down
S-CAP vs CON	987.944	HMDB0043118	TG(15:0/22:0/24:1(15Z))	0.013284	5.41e-05	0.000526483	Down
S-CAP vs CON	1453.95	HMDB0011912	Ganglioside GM2 (d18:1/23:0)	0.013709	0.011627	0.0367713	Down
S-CAP vs CON	307.155	HMDB0030496	ACRL Toxin II	0.013882	1.74e-05	0.000215472	Down
S-CAP vs CON	361.238	HMDB0010214	19,20-DiHDPA	0.014087	0.0020102	0.00950933	Down
S-CAP vs CON	931.509	HMDB0001036	Angiotensin III	0.01411	0.0003737	0.00254857	Down
S-CAP vs CON	987.964	HMDB0045866	TG(20:0/24:1(15Z)/O-18:0)	0.014147	0.00011183	0.000946372	Down
S-CAP vs CON	599.569	HMDB0000668	HAEMATOPORPHYRIN	0.014361	0.00034055	0.00237061	Down
S-CAP vs CON	423.195	HMDB0013946	8-Hydroxycarvedilol	0.014617	5.6e-05	0.000535407	Down
S-CAP vs CON	363.254	HMDB0036803	6-O-Acetylaustroinulin	0.014727	0.00084933	0.00481467	Down
S-CAP vs CON	848.642	HMDB0112379	PS(18:0/22:0)	0.014765	4.04e-08	2.17187e-06	Down
S-CAP vs CON	666.669	HMDB0011770	Cer(d18:0/25:0)	0.015958	0.00016828	0.00130049	Down
S-CAP vs CON	351.217	HMDB0002341	8-iso-15-keto-PGE2	0.01659	0.00026951	0.00192598	Down
S-CAP vs CON	1031.97	HMDB0044001	TG(16:0/24:0/24:0)	0.01725	0.0025492	0.0113594	Down
S-CAP vs CON	483.171	HMDB0000273	Thymidine	0.017443	0.015442	0.046155	Down
S-CAP vs CON	235.108	HMDB0028694	Alanylphenylalanine	0.017492	0.020359	0.0572234	Down
S-CAP vs CON	219.102	HMDB0032589	1-(5-Acetyl-2-hydroxyphenyl)-3-methyl-1-butanone	0.017941	0.00088223	0.00494896	Down
S-CAP vs CON	509.385	HMDB0035853	Fasciculol C	0.018405	7.17e-05	0.0006687	Down
S-CAP vs CON	1317.89	HMDB0075767	CL(i-14:0/i-12:0/18:2(9Z,11Z)/18:2(9Z,11Z))	0.018905	2.7e-05	0.000303712	Down
S-CAP vs CON	383.207	HMDB0012643	20-Trihydroxy-leukotriene-B4	0.019516	0.00076945	0.00446546	Down
S-CAP vs CON	939.752	HMDB0043625	TG(15:0/22:5(4Z,7Z,10Z,13Z,16Z)/22:6(4Z,7Z,10Z,13Z,16Z,19Z))	0.019595	0.0063384	0.0232484	Down
S-CAP vs CON	360.139		Indole-3-acetyl-L-tryptophan	0.019862	0.0035735	0.0146597	Down
S-CAP vs CON	618.471	HMDB0010700	CerP(d18:1/16:0)	0.019933	3.5e-06	6.03629e-05	Down
S-CAP vs CON	353.233	HMDB0001139	Prostaglandin F2a	0.020216	0.01127	0.0359327	Down
S-CAP vs CON	337.238	HMDB0002265	14,15-DiHETrE	0.021719	0.00014167	0.00115006	Down
S-CAP vs CON	856.725	HMDB0008786	PC(24:0/P-18:1(11Z))	0.022253	0.0023469	0.0106326	Down
S-CAP vs CON	345.244	HMDB0031465	Methyl-[10]-shogaol	0.022381	0.0028312	0.0123704	Down
S-CAP vs CON	851.729	HMDB0005436	TG(16:1(9Z)/16:1(9Z)/20:4(5Z,8Z,11Z,14Z))	0.022703	0.00011719	0.000979142	Down
S-CAP vs CON	1076.31	HMDB0011656	2,4,7,10,13,16,19-Docosaheptaenoyl-CoA	0.024076	5.36e-05	0.00052344	Down
S-CAP vs CON	229.156	HMDB0028920	Isoleucyl-Valine	0.026467	0.00026724	0.00191488	Down
S-CAP vs CON	830.648	HMDB0007960	PC(15:0/24:1(15Z))	0.027069	4.01e-05	0.000410066	Down
S-CAP vs CON	1455.89	HMDB0011903	Ganglioside GM2 (d18:0/23:0)	0.027452	1.28e-06	2.73664e-05	Down
S-CAP vs CON	860.687	HMDB0009244	PE(20:0/24:0)	0.028018	2.37e-05	0.000277048	Down
S-CAP vs CON	648.382	HMDB0029336	Nummularine A	0.028607	3.73e-05	0.00038562	Down
S-CAP vs CON	799.702	HMDB0043191	TG(15:0/14:1(9Z)/O-18:0)	0.028915	0.00021167	0.00156682	Down
S-CAP vs CON	657.433	HMDB0002741	Fucoxanthin	0.028962	0.0040946	0.0163671	Down
S-CAP vs CON	317.213	HMDB0010209	15-HEPE	0.029673	0.00072199	0.00423575	Down
S-CAP vs CON	243.172	HMDB0028910	Isoleucylisoleucine	0.030748	0.036882	0.0916756	Down
S-CAP vs CON	987.83	HMDB0045233	TG(18:0/22:2(13Z,16Z)/22:6(4Z,7Z,10Z,13Z,16Z,19Z))	0.031249	9.3e-05	0.000821648	Down
S-CAP vs CON	294.151		Dehydronuciferin	0.03169	1.8e-05	0.000221565	Down
S-CAP vs CON	259.01	HMDB0062577	Phosphatidylcholine O-34:2	0.032649	0.0091718	0.0306254	Down
S-CAP vs CON	888.65	HMDB0008583	PC(22:1(13Z)/22:6(4Z,7Z,10Z,13Z,16Z,19Z))	0.034094	4.67e-07	1.29376e-05	Down
S-CAP vs CON	922.285	HMDB0006404	Decanoyl-CoA (n-C10:0CoA)	0.034614	0.015636	0.0464248	Down
S-CAP vs CON	839.758	HMDB0042870	TG(14:0/20:5(5Z,8Z,11Z,14Z,17Z)/O-18:0)	0.034928	0.01779	0.0511807	Down
S-CAP vs CON	433.232	HMDB0062316	1-(6Z,9Z,12Z-octadecatrienoyl)-glycero-3-phosphate	0.036456	6.68e-06	0.000100771	Down
S-CAP vs CON	564.081	HMDB0060387	4-Glutathionyl cyclophosphamide	0.038992	0.017113	0.049658	Down
S-CAP vs CON	679.463	HMDB0011155	PA(P-16:0/18:2(9Z,12Z))	0.039005	6.89e-08	3.07501e-06	Down
S-CAP vs CON	1013.55	HMDB0009964	PIP(18:1(11Z)/18:3(6Z,9Z,12Z))	0.039321	0.00060385	0.0036626	Down
S-CAP vs CON	773.391	HMDB0001038	Angiotensin IV	0.039589	1.39e-05	0.000181708	Down
S-CAP vs CON	491.353	HMDB0039090	7',8'-Dihydro-8'-hydroxyreticulataxanthin	0.040743	1e-08	8.14129e-07	Down
S-CAP vs CON	335.222	HMDB0001244	15-Keto-13,14-dihydroprostaglandin A2	0.040841	5.62e-05	0.000535407	Down
S-CAP vs CON	109.03	HMDB0000957	Catechol	0.042901	4.66e-06	7.54715e-05	Down
S-CAP vs CON	850.485	HMDB0039353	alpha-Chaconine	0.046139	1.83e-06	3.62179e-05	Down
S-CAP vs CON	276.145		N-Fructosyl isoleucine	0.047043	3.73e-05	0.00038562	Down
S-CAP vs CON	682.429	HMDB0008865	PE(14:1(9Z)/18:4(6Z,9Z,12Z,15Z))	0.047224	1.06e-06	2.36258e-05	Down
S-CAP vs CON	462.177	HMDB0060820	Dihydroisomorphine-3-glucuronide	0.047595	0.014085	0.0426672	Down
S-CAP vs CON	301.217	HMDB0002190	5,6-Epoxy-8,11,14-eicosatrienoic acid	0.048487	0.00093799	0.00522901	Down
S-CAP vs CON	851.487	HMDB0013482	PGP(16:0/20:4(5Z,8Z,11Z,14Z))	0.048842	0.0008637	0.00486531	Down
S-CAP vs CON	692.452	HMDB0112273	PS(14:0/15:0)	0.049371	0.0095815	0.0315508	Down
S-CAP vs CON	230.115	HMDB0028744	Asparaginyl-Valine	0.051196	3.43e-06	5.9447e-05	Down
S-CAP vs CON	349.202	HMDB0001908	19-Hydroxy-PGE2	0.051221	0.0421	0.101729	Down
S-CAP vs CON	187.108	HMDB0000446	NALPHA-ACETYL-L-LYSINE	0.051615	0.0013608	0.00700474	Down
S-CAP vs CON	595.38	HMDB0036872	7,8-Dehydroastaxanthianthin	0.052273	1.41e-07	5.11499e-06	Down
S-CAP vs CON	165.056	HMDB0000375	3-(3-Hydroxyphenyl)propanoic acid	0.057636	0.0040473	0.0162613	Down
S-CAP vs CON	771.508	HMDB0010578	PG(16:0/20:3(5Z,8Z,11Z))	0.058015	6.66e-05	0.000630412	Down
S-CAP vs CON	365.196	HMDB0006059	20-Carboxy-leukotriene B4	0.058405	0.0091827	0.0306254	Down
S-CAP vs CON	357.206	HMDB0035099	gamma-Crocetin	0.059175	0.0020503	0.00965263	Down
S-CAP vs CON	276.101	HMDB0030697	Sarmentosin	0.059572	0.0080792	0.0277962	Down
S-CAP vs CON	167.071	HMDB0029680	2,6-Dimethoxy-4-methylphenol	0.061167	0.006917	0.0248808	Down
S-CAP vs CON	572.296	HMDB0012986	Kinetensin 4-7	0.062182	2.01e-05	0.000243094	Down
S-CAP vs CON	291.062	HMDB0060949	2-hydroxyflutamide	0.062667	0.029206	0.0764143	Down
S-CAP vs CON	1255.78	HMDB0004903	Ganglioside GA1 (d18:1/18:0)	0.062764	9.67e-05	0.000846315	Down
S-CAP vs CON	728.44	HMDB0012348	PS(14:1(9Z)/18:3(9Z,12Z,15Z))	0.063107	0.000582	0.00359502	Down
S-CAP vs CON	371.244	HMDB0010724	3-Oxodecanoic acid	0.065087	0.0026087	0.0115671	Down
S-CAP vs CON	369.228	HMDB0002886	6-Keto-prostaglandin F1a	0.066765	4.17e-05	0.000420786	Down
S-CAP vs CON	1452.08	HMDB0072957	CL(i-13:0/i-21:0/i-17:0/i-20:0)	0.068634	0.012023	0.0377835	Down
S-CAP vs CON	389.197	HMDB0030844	6,7-Dimethoxy-7-epirosmanol	0.068988	0.00059975	0.00365424	Down
S-CAP vs CON	1293.9	HMDB0075701	CL(i-14:0/i-12:0/i-16:0/18:2(9Z,11Z))	0.069989	2.29e-06	4.23708e-05	Down
S-CAP vs CON	297.07	HMDB0029512	4',5-Dihydroxy-7-methoxy-6-methylflavone	0.07098	2.67e-05	0.000303154	Down
S-CAP vs CON	367.247	HMDB0000314	3b-Allotetrahydrocortisol	0.071329	0.0032778	0.0137604	Down
S-CAP vs CON	455.222	HMDB0062308	1-(5Z,8Z,11Z,14Z,17Z-eicosapentaenoyl)-glycero-3-phosphate	0.072171	0.00054892	0.00343644	Down
S-CAP vs CON	130.065	HMDB0011664	3-Methylene-indolenine	0.072761	1.61e-08	1.13743e-06	Down
S-CAP vs CON	260.159	HMDB0028905	Isoleucylglutamine	0.073108	4.03e-05	0.000410159	Down
S-CAP vs CON	471.242	HMDB0002522	Chenodeoxycholic acid sulfate	0.073189	0.00098223	0.00541939	Down
S-CAP vs CON	838.559	HMDB0010166	PS(18:0/22:5(7Z,10Z,13Z,16Z,19Z))	0.0741	1.05e-06	2.36258e-05	Down
S-CAP vs CON	135.082	HMDB0029667	2,3,6-Trimethylphenol	0.074132	0.026761	0.070985	Down
S-CAP vs CON	340.141	HMDB0028896	Histidyltryptophan	0.074881	0.00029309	0.00207249	Down
S-CAP vs CON	283.206	HMDB0035695	Vitamin A2 aldehyde	0.07505	0.004842	0.018765	Down
S-CAP vs CON	286.218	HMDB0030519	1-Methyl-2-nonyl-4(1H)-quinolinone	0.075933	0.00031953	0.00224042	Down
S-CAP vs CON	864.565	HMDB0112537	PS(20:0/22:6(4Z,7Z,10Z,13Z,16Z,19Z))	0.076812	4.14e-06	6.95369e-05	Down
S-CAP vs CON	345.039	HMDB0126636	6-(4-carboxy-2,6-dihydroxyphenoxy)-3,4,5-trihydroxyoxane-2-carboxylic acid	0.078004	0.0016403	0.00805742	Down
S-CAP vs CON	1532.12	HMDB0073141	CL(a-13:0/a-21:0/18:2(9Z,11Z)/a-25:0)[rac]	0.078599	0.0036921	0.0150998	Down
S-CAP vs CON	606.446	HMDB0010406	LysoPC(24:1(15Z)/0:0)	0.079555	0.003554	0.0146017	Down
S-CAP vs CON	323.132	HMDB0037620	Ethyl 4-(methylthio)butyrate	0.079698	0.035267	0.0884807	Down
S-CAP vs CON	409.236	HMDB0007849	LysoPA(0:0/16:0)	0.080526	0.00011445	0.000964049	Down
S-CAP vs CON	301.212	HMDB0001388	linolenic acid	0.081579	0.00011087	0.000942734	Down
S-CAP vs CON	789.743	HMDB0007848	DG(24:1(15Z)/24:1(15Z)/0:0)	0.08211	0.003156	0.0133967	Down
S-CAP vs CON	512.329		Phosphatidylcholine lyso 15	0.084456	0.021259	0.0594422	Down
S-CAP vs CON	105.068	HMDB0002006	2,3-Diaminopropionic acid	0.085425	2.59e-09	3.86271e-07	Down
S-CAP vs CON	877.751	HMDB0043800	TG(15:0/22:6(4Z,7Z,10Z,13Z,16Z,19Z)/O-18:0)	0.086248	0.035798	0.0894781	Down
S-CAP vs CON	327.232	HMDB0060707	15beta-Hydroxydesogestrel	0.088894	9.46e-05	0.000833788	Down
S-CAP vs CON	799.561	HMDB0010581	PG(16:0/22:4(7Z,10Z,13Z,16Z))	0.089252	2.61e-05	0.00029978	Down
S-CAP vs CON	992.35	HMDB0060165	Pentadecanoyl Coenzyme A	0.089626	0.035942	0.0896723	Down
S-CAP vs CON	431.038	HMDB0061103	lamotrigine-2-N-glucuronide	0.089849	8.29e-06	0.000119877	Down
S-CAP vs CON	329.232	HMDB0004708	FA 18:1+3O	0.090185	0.0029621	0.0126738	Down
S-CAP vs CON	381.203	HMDB0062311	1-(9Z-tetradecenoyl)-glycero-3-phosphate	0.090214	0.00014098	0.00114796	Down
S-CAP vs CON	849.7	HMDB0010517	TG(20:4(5Z,8Z,11Z,14Z)/14:0/18:3(9Z,12Z,15Z))	0.090772	0.049904	0.115101	Down
S-CAP vs CON	298.274	HMDB0013648	Palmitoleoylethanolamde	0.091249	6.69e-08	3.05691e-06	Down
S-CAP vs CON	415.144	HMDB0031452	Lignans	0.092503	0.0012956	0.00670787	Down
S-CAP vs CON	222.151	HMDB0029828	Dihydrodioscorine	0.092721	0.0074102	0.0260958	Down
S-CAP vs CON	332.107	HMDB0014011	5'-O-Desmethyl omeprazole	0.092746	0.026089	0.0698206	Down
S-CAP vs CON	311.219	HMDB0062434	9-HPODE	0.093056	0.00099843	0.00548129	Down
S-CAP vs CON	615.492	HMDB0007032	DG(14:0/22:5(4Z,7Z,10Z,13Z,16Z)/0:0)	0.093615	2.66e-05	0.000303154	Down
S-CAP vs CON	223.133	HMDB0030987	2-Carboxy-4-dodecanolide	0.095734	0.00051444	0.00327558	Down
S-CAP vs CON	175.014		Phenylphosphoric acid	0.097358	7.19e-05	0.0006687	Down
S-CAP vs CON	160.075	HMDB0003447	INDOLE-3-ETHANOL	0.097474	0.0060122	0.0223174	Down
S-CAP vs CON	219.133	HMDB0028916	Isoleucylserine	0.098367	5.44e-07	1.40624e-05	Down
S-CAP vs CON	344.131		N-Fructosyl tyrosine	0.098607	1.31e-05	0.00017399	Down
S-CAP vs CON	184.058	HMDB0000017	4-PYRIDOXATE	0.098728	0.029174	0.0764031	Down
S-CAP vs CON	552.403	HMDB0010390	LysoPC(20:0/0:0)	0.10059	0.027197	0.0719288	Down
S-CAP vs CON	123.045	HMDB0000873	4-Methylcatechol	0.10107	0.013818	0.0420951	Down
S-CAP vs CON	402.019	HMDB0001546	CDP	0.10207	1.92e-05	0.000234689	Down
S-CAP vs CON	733.299	HMDB0029095	Tryptophyl-Tyrosine	0.10296	0.025099	0.0677797	Down
S-CAP vs CON	462.959		Perfluorononanoic acid	0.1035	0.023191	0.0637156	Down
S-CAP vs CON	332.125	HMDB0028830	Glutamyltryptophan	0.10398	0.0019125	0.00907944	Down
S-CAP vs CON	838.553	HMDB0112437	PS(18:2(9Z,12Z)/22:2(13Z,16Z))	0.10445	3.13e-05	0.000337655	Down
S-CAP vs CON	591.495	HMDB0007023	DG(14:0/20:3(5Z,8Z,11Z)/0:0)	0.1046	0.0023375	0.0106097	Down
S-CAP vs CON	169.048	HMDB0000130	Homogentisic acid	0.10465	0.018214	0.0522321	Down
S-CAP vs CON	355.247	HMDB0002685	Prostaglandin F1a	0.10517	0.0010879	0.00585834	Down
S-CAP vs CON	156.077		3-(1-Pyrazolyl)-alanine	0.10642	2.79e-05	0.000310237	Down
S-CAP vs CON	838.544	HMDB0009639	PE(22:5(4Z,7Z,10Z,13Z,16Z)/22:6(4Z,7Z,10Z,13Z,16Z,19Z))	0.10648	2.84e-07	8.74334e-06	Down
S-CAP vs CON	629.527	HMDB0007090	DG(15:0/22:5(4Z,7Z,10Z,13Z,16Z)/0:0)	0.1065	0.0092054	0.0306505	Down
S-CAP vs CON	719.486	HMDB0010586	PG(16:1(9Z)/16:1(9Z))	0.10708	1.11e-05	0.000150837	Down
S-CAP vs CON	389.194	HMDB0000908	5Alpha-Cholestanol	0.10801	0.00072977	0.00426281	Down
S-CAP vs CON	516.303	HMDB0000036	Taurocholic acid	0.10832	0.006515	0.0237528	Down
S-CAP vs CON	193.123	HMDB0032567	4-Hexylresorcinol	0.10855	0.00057319	0.00354878	Down
S-CAP vs CON	271.204	HMDB0011684	N(6)-(Octanoyl)lysine	0.10899	0.00082127	0.00468526	Down
S-CAP vs CON	752.467	HMDB0012350	PS(14:1(9Z)/20:4(5Z,8Z,11Z,14Z))	0.11099	0.0014173	0.00719897	Down
S-CAP vs CON	730.465	HMDB0012337	PS(14:0/18:3(9Z,12Z,15Z))	0.11164	2.73e-06	4.92365e-05	Down
S-CAP vs CON	322.95	HMDB0042049	Trichloroethanol glucuronide	0.11333	0.011093	0.0356101	Down
S-CAP vs CON	1075.99	HMDB0046429	TG(22:0/24:0/22:6(4Z,7Z,10Z,13Z,16Z,19Z))	0.11406	1.09e-05	0.000149162	Down
S-CAP vs CON	333.206	HMDB0012851	7'-Carboxy-gamma-tocotrienol	0.11436	0.0028405	0.0123704	Down
S-CAP vs CON	443.212	HMDB0032705	Isopropyl beta-D-glucoside	0.11478	0.0075483	0.0264155	Down
S-CAP vs CON	839.565	HMDB0009781	PI(16:0/18:0)	0.11539	6.98e-08	3.07501e-06	Down
[truncated: 1,274 more rows]
