# Supplementary material for: Serum-integrated omics reveal the host response landscape for severe pediatric community-acquired pneumonia
Source: Crit Care. 2023 Mar 1;27:79. doi: 10.1186/s13054-023-04378-w (PMC9976684; doi:10.1186/s13054-023-04378-w)
Supplement: Supplementary file 8 — Additional file 8. Table S4. Clusters of Differentially abundant proteins (DAPs) and KEGG analysis of DAP clusters [file 13054_2023_4378_MOESM8_ESM.xlsx]

## Sheet: Supplementary Data 4.1
Supplementary Data 4.1 Clusters of DAPs				DAP, Differentially abundant proteins.
Cluster 1	Cluster 2	Cluster 3	Cluster 4
BASP1	A2M	MAN2A2	ADIPOQ
AGT	ADAMTS13	SERPING1	H2AC4
GGH	AHSG	SH3BGRL3	AZGP1
ENO1	ALB	MMRN2	GPI
SPP1	APOC1	PFN1	FUCA1
VWF	APOC3	TPM4	P4HB
FCGR3A	APOC4-APOC2	TAGLN2	OLFM1
LTA4H	APOF	CAVIN2	ADAMTSL2
LCN2	B3GNT2	SELP	SEMA4B
CTSD	B4GAT1	ADA2	IGF2R
NID1	BCHE	MBL2	HSPG2
ICAM2	C4BPB	HPSE	AFP
CDH2	CA1	PDLIM1	B4GALT1
IDH1	CADM1	PF4	TKT
FLT4	CDH13	APOC4	RNASE1
LBP	CETP	TMSB4X	PCDH12
PAPLN	CFAP54	CFL1	LAMP1
NAGLU	CFHR3	PNP	CTSZ
PCSK9	CFHR4	VASP	SSC5D
FCGR3B	CFHR5	TLN1	MEGF8
VCL	CFP	LGALSL	NPM1
LGALS3BP	CGGBP1	APOM	PTK7
APOE	CHAD	FGA	ERAP1
OIT3	CHL1	PEBP1	TUBB
ACTA1	CILP2	FERMT3	TGFBR3
PRKCSH	CLEC3B	LYZ	SLC38A10
CPQ	CNDP1	PGK1	H2BC4
MPO	COL1A1	CAP1	B2M
CRP	COMP	FLNA	CES1
ZNF511-PRAP1	CP	CALD1	ADAMTSL4
CRISP3	CR2	APOL1	NOTCH3
LDHA	CRTAC1	C9	PROCR
FGL1	DBH	INHBC	NEO1
CTSA	ECM1	MTPN	ACTB
COL18A1	F11	ZYX	NOTCH1
ITIH3	F13A1	ITGA2B	PSMB1
PTPRF	FETUB	IGFBP6	CDH1
HLA-B	FN1	APCS	LAMA2
IGLV3-19	GSN	CORO1A	CKM
LTF	HBB	ACTN4	PSAP
LSAMP	HBD	C2	COL6A1
SERPINA5	HRG	GRN	OAF
FGG	IGF2	BST1	CST6
RNASE4	IGFALS	IGHV1-69	LAMB1
PRG2	IGFBP1	ORM1	GSTO1
MAN1A1	IGFBP3	TREML1	FUCA2
HEG1	IGFBP5	FGB	VIM
MSN	IGLV3-10	TTN	CALR
GOLM1	ITIH1	LRG1	FAP
SAA1	ITIH2	PPIA	IGFBP2
SERPINA3	LCAT	FAH	SFTPB
IGKV3-20	LPA	PPIB	MRC2
TPI1	LUM	HSPA1B	TALDO1
SAA2-SAA4	MARCO	ORM2	S100A9
SAA2	NBL1	ADAMDEC1	NECTIN1
ALDOB	OGN	IGLV1-40	ITGA2
CD44	PCOLCE		ROBO4
C4A	PON3		GSS
C4B	PRG4		CD93
PDIA3	PROC		COL3A1
FGL2	PROZ		ISLR
	SBSN		FBN1
	SERPINA1		FMOD
	SERPINA4		SELENBP1
	SERPIND1		COL2A1
	SHBG		XPNPEP2
	SLC3A2		HSP90AA1
	TF		HLA-A
	THBS1		ITGB1
	THBS4		PRCP
	TTR		CNTN1
	VEPH1		MMP9
	VSX2
	ZW10

## Sheet: Supplementary Data 4.2
Supplementary Data 4.2 KEGG analysis of DAP clusters
Cluster	GO-ID	Description	Ontology	GeneRatio	BgRatio	P values	P adjust value	Accession		DAP, Differentially abundant proteins; C,Cellular component; P, Biological process; F, molecular function.										GO: Gene Ontology; C:cellular component; F;Molecular Function; P:biological process
Cluster 1,4	GO:0019814	immunoglobulin complex	C	15/26	50/725	1.13706e-12	4.53685e-10	P01619, A0A0C4DH38, P01834, P01780, A0A0C4DH31, A0A0C4DH68, P01721, P0DOY2, P01701, A0A075B6K4, P80748, P01857, P06312, P01700, A0A0B4J1X5
Cluster 1,4	GO:0002250	adaptive immune response	P	17/26	91/752	7.89829e-11	1.57571e-08	P01780, P02671, A0A0C4DH31, A0A0C4DH68, P01857, A0A075B6K4, P01701, P80748, P0DOY2, P01834, A0A0C4DH38, P01619, P01721, P01700, P06312, A0A0B4J1X5, P02675
Cluster 1,4	GO:0003823	antigen binding	F	13/26	45/752	1.24731e-10	1.65893e-08	P0DOY2, A0A0C4DH31, P01780, P01721, P01619, P01834, A0A0C4DH38, P01700, P06312, A0A0B4J1X5, P01857, P80748, P01701
Cluster 1,4	GO:0006959	humoral immune response	P	17/26	112/752	2.81115e-09	2.16701e-07	P02671, A0A0C4DH31, P01780, P02787, P80748, P01701, P01857, Q04721, P01721, P01619, P01834, A0A0C4DH38, P0DOY2, P02675, P06312, P01700, A0A0B4J1X5
Cluster 1,4	GO:0002431	Fc receptor mediated stimulatory signaling pathway	P	10/26	29/752	4.84886e-09	2.16701e-07	P0DOY2, P01834, P01619, P01721, P01780, P01857, P06312, P01700, P01701, P80748
Cluster 1,4	GO:0002433	immune response-regulating cell surface receptor signaling pathway involved in phagocytosis	P	10/26	29/752	4.84886e-09	2.16701e-07	P06312, P01857, P01700, P80748, P01701, P0DOY2, P01721, P01780, P01834, P01619
Cluster 1,4	GO:0038094	Fc-gamma receptor signaling pathway	P	10/26	29/752	4.84886e-09	2.16701e-07	P01857, P06312, P01700, P80748, P01701, P0DOY2, P01780, P01721, P01619, P01834
Cluster 1,4	GO:0038096	Fc-gamma receptor signaling pathway involved in phagocytosis	P	10/26	29/752	4.84886e-09	2.16701e-07	P01619, P01834, P01780, P01721, P0DOY2, P01701, P80748, P06312, P01857, P01700
Cluster 1,4	GO:0002429	immune response-activating cell surface receptor signaling pathway	P	13/26	59/752	5.43109e-09	2.16701e-07	P0DOY2, P01619, P01834, A0A0C4DH38, P01780, A0A0C4DH31, P01721, P01857, P06312, P01700, A0A0B4J1X5, P01701, P80748
Cluster 1,4	GO:0002757	immune response-activating signal transduction	P	13/26	59/752	5.43109e-09	2.16701e-07	P01780, A0A0C4DH31, P01721, P01619, A0A0C4DH38, P01834, P0DOY2, P80748, P01701, P01857, P06312, P01700, A0A0B4J1X5
Cluster 1,4	GO:0002764	immune response-regulating signaling pathway	P	13/26	61/752	8.50933e-09	2.82935e-07	P01701, P80748, P06312, P01700, P01857, A0A0B4J1X5, A0A0C4DH38, P01834, P01619, P01721, A0A0C4DH31, P01780, P0DOY2
Cluster 1,4	GO:0002768	immune response-regulating cell surface receptor signaling pathway	P	13/26	61/752	8.50933e-09	2.82935e-07	P01701, P80748, P01700, P06312, P01857, A0A0B4J1X5, P01834, A0A0C4DH38, P01619, P01721, A0A0C4DH31, P01780, P0DOY2
Cluster 1,4	GO:0002455	humoral immune response mediated by circulating immunoglobulin	P	13/26	66/752	2.42801e-08	6.91982e-07	P80748, P01701, P01857, P06312, P01700, A0A0B4J1X5, P01721, A0A0C4DH31, P01780, P01834, A0A0C4DH38, P01619, P0DOY2
Cluster 1,4	GO:0006958	complement activation, classical pathway	P	13/26	66/752	2.42801e-08	6.91982e-07	P01700, P06312, P01857, A0A0B4J1X5, P80748, P01701, P0DOY2, P01721, A0A0C4DH31, P01780, P01834, A0A0C4DH38, P01619
Cluster 1,4	GO:0006909	phagocytosis	P	13/26	67/752	2.96007e-08	6.94747e-07	P80748, P01701, P01857, P06312, P01700, A0A0B4J1X5, P01721, P01780, A0A0C4DH31, P01834, A0A0C4DH38, P01619, P0DOY2
Cluster 1,4	GO:0016064	immunoglobulin mediated immune response	P	13/26	67/752	2.96007e-08	6.94747e-07	P0DOY2, P01780, A0A0C4DH31, P01721, P01619, P01834, A0A0C4DH38, P01700, P06312, P01857, A0A0B4J1X5, P80748, P01701
Cluster 1,4	GO:0019724	B cell mediated immunity	P	13/26	67/752	2.96007e-08	6.94747e-07	P0DOY2, A0A0C4DH38, P01834, P01619, P01721, A0A0C4DH31, P01780, P06312, A0A0B4J1X5, P01700, P01857, P01701, P80748
Cluster 1,4	GO:0002460	adaptive immune response based on somatic recombination of immune receptors built from immunoglobulin superfamily domains	P	13/26	69/752	4.35337e-08	9.64996e-07	P80748, P01701, P06312, P01700, P01857, A0A0B4J1X5, P01780, A0A0C4DH31, P01721, P01619, P01834, A0A0C4DH38, P0DOY2
Cluster 1,4	GO:0002449	lymphocyte mediated immunity	P	13/26	71/752	6.31765e-08	1.32671e-06	P06312, P01700, P01857, A0A0B4J1X5, P80748, P01701, P0DOY2, A0A0C4DH31, P01780, P01721, P01619, A0A0C4DH38, P01834
Cluster 1,4	GO:0042742	defense response to bacterium	P	12/26	61/752	1.10741e-07	2.20928e-06	P0DOY2, P02787, P01780, P02671, A0A0C4DH31, Q04721, P01619, A0A0C4DH38, P01834, A0A0B4J1X5, P01857, P02675
Cluster 2	GO:0034364	high-density lipoprotein particle	C	9/74	21/752	6.00138e-05	0.0355278	K7ER74, P02649, A0A096LPE2, Q13093, P0DJI8, P00739, O14791, P04114, P0DJI9
Cluster 2	GO:0032994	protein-lipid complex	C	9/74	23/752	0.000141532	0.0355278	O14791, P0DJI9, P04114, Q13093, P0DJI8, P00739, A0A096LPE2, P02649, K7ER74
Cluster 2	GO:0034358	plasma lipoprotein particle	C	9/74	23/752	0.000141532	0.0355278	P00739, Q13093, P0DJI8, P0DJI9, P04114, O14791, K7ER74, P02649, A0A096LPE2
Cluster 2	GO:1990777	lipoprotein particle	C	9/74	23/752	0.000141532	0.0355278	Q13093, P0DJI8, P00739, O14791, P04114, P0DJI9, K7ER74, A0A096LPE2, P02649
Cluster 2	GO:0006869	lipid transport	P	10/74	28/752	0.000143605	0.0355278	P02649, P18428, K7ER74, C9JF17, O14791, P23141, P04114, G3V2V8, B0YIW2, K7ERI9
Cluster 2	GO:0010876	lipid localization	P	10/74	30/752	0.000278876	0.057495	O14791, P04114, P23141, G3V2V8, B0YIW2, K7ERI9, P02649, K7ER74, P18428, C9JF17
Cluster 2	GO:0033036	macromolecule localization	P	18/74	85/752	0.000636605	0.112497	P62258, P18428, K7ER74, Q99497, P02649, P14625, P62328, K7ERI9, G3V2V8, P04114, P23141, O14791, C9JF17, P61981, P0CG48, Q9ULI3, P16157, B0YIW2
Cluster 2	GO:0042157	lipoprotein metabolic process	P	6/74	13/752	0.000731457	0.113101	O14791, Q8NBP7, P04114, B0YIW2, P02649, K7ERI9
Cluster 2	GO:0005576	extracellular region	C	66/74	560/752	0.000905586	0.113589	P12814, K7ERI9, P01871, P04114, O14791, A0A0A0MRJ7, P02763, A0A1B0GV23, P80723, A0A0G2JRQ6, P14625, P0DJI8, Q13093, P0CG48, Q15485, O75636, Q8N6C8, P30740, P62258, P59666, Q99497, P24592, P62328, O00187, Q9ULI3, Q9UM47, P01591, Q03591, P00738, P61981, P09172, P05155, P16930, B4E3Q4, P28799, P06331, G3V2V8, O95428, A0A096LPE2, P02649, E7EPV7, B0YIW2, P61769, P07998, Q02985, P10646, C9JF17, O15204,…
Cluster 2	GO:0060263	regulation of respiratory burst	P	3/74	3/752	0.000918265	0.113589	P18428, P28799, P01591
Cluster 2	GO:0006953	acute-phase response	P	7/74	19/752	0.00129444	0.142557	P00738, P19652, A0A096LPE2, P0DJI9, P0DJI8, P18428, P02763
Cluster 2	GO:0002224	toll-like receptor signaling pathway	P	5/74	11/752	0.00233122	0.142557	P14625, P04114, P0CG48, P18428, P08571
Cluster 2	GO:0051100	negative regulation of binding	P	5/74	11/752	0.00233122	0.142557	P61769, Q03591, P62328, Q8NBP7, Q99497
Cluster 2	GO:0034362	low-density lipoprotein particle	C	4/74	7/752	0.00241362	0.142557	P02649, P04114, K7ER74, Q13093
Cluster 2	GO:0050750	low-density lipoprotein particle receptor binding	F	4/74	7/752	0.00241362	0.142557	P14625, Q8NBP7, P04114, P02649
Cluster 2	GO:0002526	acute inflammatory response	P	8/74	27/752	0.00287546	0.142557	P00739, P0DJI8, P0DJI9, P00738, P18428, P02763, A0A096LPE2, P19652
Cluster 2	GO:0003676	nucleic acid binding	F	15/74	74/752	0.00318664	0.142557	P28799, P12814, P05204, Q8NBP7, P01871, P30086, P01591, P07998, P0CG48, Q99497, P62258, P61981, P14625, P62328, P80723
Cluster 2	GO:0006897	endocytosis	P	17/74	89/752	0.00322169	0.142557	P08571, O43866, Q15485, O75636, P0DJI8, P01591, P00738, A0A0B4J1V0, P02649, P14625, Q92954, P00739, P01714, P06331, P01871, P04114, O14791
Cluster 2	GO:0051607	defense response to virus	P	3/74	4/752	0.00341192	0.142557	P07998, O75636, P59666
Cluster 2	GO:0090181	regulation of cholesterol metabolic process	P	3/74	4/752	0.00341192	0.142557	P23141, P04114, P02649
Cluster 3	GO:0007155	cell adhesion	P	41/120	114/752	6.78e-09	7.84e-06	P30530, P17813, Q86UX7, Q13332, Q9Y490, Q99983, B4DLR2, P27487, Q12860, Q15063, P33151, H9KV31, O00533, P02751, P00533, Q92859, Q8WZ75, P05556, B0QYP8, Q16853, P08514, Q9NPY3, Q9Y5C1, P21291, O14498, G3XAP6, P55290, P10721, J3QQR8, Q96KG7, P62937, Q14126, P08567, Q6PID9, P05106, P25311, O00151, Q02413, P40197, Q5R345, P35443
Cluster 3	GO:0022610	biological adhesion	P	41/120	115/752	9.28e-09	7.84e-06	Q9Y490, Q13332, Q99983, B4DLR2, P30530, Q86UX7, P17813, Q92859, P00533, O00533, P02751, Q8WZ75, P05556, B0QYP8, P27487, Q12860, H9KV31, Q15063, P33151, J3QQR8, P62937, Q96KG7, P21291, Q9Y5C1, O14498, P08514, Q16853, Q9NPY3, P10721, P55290, G3XAP6, Q5R345, P35443, P40197, P05106, Q6PID9, P25311, Q14126, P08567, O00151, Q02413
Cluster 3	GO:0030054	cell junction	C	36/120	111/752	1.82e-06	0.00102407	Q13332, Q9Y490, P50552, P17813, Q01518, P11279, Q86UX7, Q14847, P0DP25, Q01469, P05556, P00533, P33151, P23284, Q15063, Q9UBG0, P27487, Q12860, P0C0L4, P02747, Q6UVK1, P62937, P10721, P55290, Q9NTU7, P08514, Q99784, Q9UBW5, P21291, P0C0L5, Q02413, P07737, O00151, Q9UNN8, Q14126, P05106
Cluster 3	GO:0098609	cell-cell adhesion	P	22/120	53/752	3.12e-06	0.00131768	P02751, P00533, P35443, P05556, Q8WZ75, P08567, Q14126, P05106, P33151, Q02413, O00151, Q13332, J3QQR8, Q9Y490, Q96KG7, P62937, Q9NPY3, P08514, P21291, Q86UX7, P55290, P10721
Cluster 3	GO:0031256	leading edge membrane	C	9/120	12/752	7.39e-06	0.00249659	Q6UVK1, P05556, B4DLR2, E9PP50, Q9Y490, P50552, P08567, P05106, P27487
Cluster 3	GO:0031258	lamellipodium membrane	C	6/120	6/752	1.48e-05	0.00417892	E9PP50, P27487, P05106, Q6UVK1, P50552, B4DLR2
Cluster 3	GO:0070161	anchoring junction	C	24/120	73/752	0.000119122	0.0287593	P21291, P08514, Q14847, P10721, P55290, Q86UX7, Q01518, P50552, P17813, Q9Y490, P62937, Q6UVK1, P05106, P27487, Q14126, Q9UNN8, Q9UBG0, O00151, P33151, P23284, P07737, Q02413, P00533, P05556
Cluster 3	GO:0003779	actin binding	F	18/120	48/752	0.000145065	0.030645	Q01518, P50552, J3KN67, A0A2R8Y5V9, Q14847, A0A087WWU8, Q9Y490, P07951, H0YHL7, P07737, O00151, K7ES69, Q60FE5, A0A0S2Z4G6, B0QYP8, P05556, P00533, E9PP50
Cluster 3	GO:0034109	homotypic cell-cell adhesion	P	10/120	19/752	0.000194332	0.0364913	P62937, Q96KG7, Q9Y490, P02751, Q86UX7, P05106, P21291, P08567, P08514, Q14126
Cluster 3	GO:0030055	cell-substrate junction	C	20/120	58/752	0.000232842	0.0393502	Q9UBG0, P23284, P07737, O00151, P27487, P05106, Q9UNN8, P05556, P00533, P55290, Q01518, Q86UX7, P17813, P50552, P21291, Q14847, P08514, P62937, Q6UVK1, Q9Y490
Cluster 3	GO:0030036	actin cytoskeleton organization	P	14/120	35/752	0.00039639	0.0568091	P08567, K7ES69, P21291, P07737, H0YHL7, P50552, O00151, P10721, Q01518, P07951, E9PP50, Q9Y490, B0QYP8, P05556
Cluster 3	GO:0007229	integrin-mediated signaling pathway	P	8/120	14/752	0.000436993	0.0568091	Q86UX7, Q9Y5C1, P05106, P08567, P08514, P05556, Q9Y490, P02751
Cluster 3	GO:0030027	lamellipodium	C	8/120	14/752	0.000436993	0.0568091	Q6UVK1, P05556, B4DLR2, E9PP50, P50552, Q9Y5C1, P05106, P27487
Cluster 3	GO:0031252	cell leading edge	C	10/120	21/752	0.000555867	0.0637659	Q6UVK1, P05556, B4DLR2, E9PP50, Q9Y490, P50552, P08567, Q9Y5C1, P05106, P27487
Cluster 3	GO:0005925	focal adhesion	C	19/120	57/752	0.00056597	0.0637659	P21291, Q14847, P08514, Q01518, P55290, P17813, P50552, Q9Y490, P62937, Q6UVK1, P27487, P05106, Q9UNN8, Q9UBG0, P23284, P07737, O00151, P00533, P05556
Cluster 3	GO:0031253	cell projection membrane	C	9/120	18/752	0.00068807	0.072465	P05106, P27487, P08567, P50552, Q9Y490, E9PP50, P05556, B4DLR2, Q6UVK1
Cluster 3	GO:0008092	cytoskeletal protein binding	F	21/120	67/752	0.000728938	0.072465	E9PP50, P00533, P0DP25, B0QYP8, P05556, A0A0S2Z4G6, K7ES69, Q60FE5, P07737, H0YHL7, O00151, P07951, Q9Y490, A0A087WWU8, A0A2R8Y5V9, Q14847, J3KN67, P30530, P21291, P50552, Q01518
Cluster 3	GO:0070527	platelet aggregation	P	8/120	15/752	0.000811782	0.0761093	Q86UX7, P08567, P08514, P21291, P05106, P62937, P02751, Q9Y490
Cluster 3	GO:0042995	cell projection	C	23/120	77/752	0.000855667	0.0761093	Q96KG7, Q6UVK1, B4DLR2, Q13332, Q9Y490, P50552, P55290, Q86UX7, P11279, Q16853, Q9UBW5, Q9Y5C1, Q99784, P0DP25, P0C0L5, Q8WZ75, P05556, E9PP50, P00441, P08567, P05106, P0C0L4, P27487
Cluster 3	GO:0009611	response to wounding	P	25/120	87/752	0.000941957	0.0795954	P40197, P05160, O00533, P02751, P00488, P00533, P69891, P02042, Q9UNN8, P08567, P05106, Q15063, P00441, P02452, Q9Y490, P04196, P00740, P62937, P08514, P30530, P21291, P05154, P17813, P01023, Q86UX7
